# Supplementary material for: Musculoskeletal modeling and humanoid control of robots based on human gait data
Source: PeerJ Comput Sci. 2021 Aug 9;7:e657. doi: 10.7717/peerj-cs.657 (PMC8372000; doi:10.7717/peerj-cs.657)
Supplement: Supplemental Information 2 [file peerj-cs-07-657-s002.zip › position/Cap21.trc]

PathFileType	4	(X/Y/Z)	E:\20201110\Cap21.trc
DataRate	CameraRate	NumFrames	NumMarkers	Units	OrigDataRate	OrigDataStartFrame	OrigNumFrames
120.00	120.00	1049	8	mm	120.00	1	1049
Frame#	Time	head			hip_L			hip_R			hip			knee_L			knee_R			ank_L			ank_R
		X1	Y1	Z1	X2	Y2	Z2	X3	Y3	Z3	X4	Y4	Z4	X5	Y5	Z5	X6	Y6	Z6	X7	Y7	Z7	X8	Y8	Z8
1	0.000
2	0.008
3	0.017
4	0.025
5	0.033
6	0.042
7	0.050
8	0.058
9	0.067
10	0.075
11	0.083
12	0.092
13	0.100
14	0.108
15	0.117
16	0.125
17	0.133
18	0.142
19	0.150
20	0.158
21	0.167
22	0.175
23	0.183
24	0.192
25	0.200
26	0.208
27	0.217
28	0.225
29	0.233
30	0.242
31	0.250
32	0.258
33	0.267
34	0.275
35	0.283
36	0.292
37	0.300
38	0.308
39	0.317
40	0.325
41	0.333
42	0.342
43	0.350
44	0.358
45	0.367
46	0.375
47	0.383
48	0.392
49	0.400
50	0.408
51	0.417
52	0.425
53	0.433
54	0.442
55	0.450
56	0.458
57	0.467
58	0.475
59	0.483
60	0.492
61	0.500
62	0.508
63	0.517
64	0.525
65	0.533
66	0.542
67	0.550
68	0.558
69	0.567
70	0.575
71	0.583
72	0.592
73	0.600
74	0.608
75	0.617
76	0.625
77	0.633
78	0.642
79	0.650
80	0.658
81	0.667
82	0.675
83	0.683
84	0.692
85	0.700
86	0.708
87	0.717
88	0.725
89	0.733
90	0.742
91	0.750
92	0.758
93	0.767
94	0.775
95	0.783
96	0.792
97	0.800
98	0.808
99	0.817
100	0.825
101	0.833
102	0.842
103	0.850
104	0.858
105	0.867
106	0.875
107	0.883
108	0.892
109	0.900
110	0.908
111	0.917
112	0.925
113	0.933
114	0.942
115	0.950
116	0.958
117	0.967
118	0.975
119	0.983
120	0.992
121	1.000
122	1.008
123	1.017
124	1.025
125	1.033
126	1.042
127	1.050
128	1.058
129	1.067
130	1.075
131	1.083
132	1.092
133	1.100
134	1.108
135	1.117
136	1.125
137	1.133
138	1.142
139	1.150
140	1.158
141	1.167
142	1.175
143	1.183
144	1.192
145	1.200
146	1.208
147	1.217
148	1.225
149	1.233
150	1.242
151	1.250
152	1.258
153	1.267
154	1.275
155	1.283
156	1.292
157	1.300
158	1.308
159	1.317
160	1.325
161	1.333
162	1.342
163	1.350
164	1.358
165	1.367
166	1.375
167	1.383
168	1.392
169	1.400
170	1.408
171	1.417
172	1.425
173	1.433
174	1.442
175	1.450
176	1.458
177	1.467
178	1.475
179	1.483
180	1.492
181	1.500
182	1.508
183	1.517
184	1.525
185	1.533
186	1.542
187	1.550
188	1.558
189	1.567
190	1.575
191	1.583
192	1.592
193	1.600
194	1.608
195	1.617
196	1.625
197	1.633
198	1.642
199	1.650
200	1.658
201	1.667
202	1.675
203	1.683
204	1.692
205	1.700
206	1.708
207	1.717
208	1.725
209	1.733
210	1.742
211	1.750
212	1.758
213	1.767
214	1.775
215	1.783
216	1.792
217	1.800
218	1.808
219	1.817
220	1.825
221	1.833
222	1.842
223	1.850
224	1.858
225	1.867
226	1.875
227	1.883
228	1.892
229	1.900
230	1.908
231	1.917
232	1.925
233	1.933
234	1.942
235	1.950
236	1.958
237	1.967
238	1.975
239	1.983
240	1.992
241	2.000
242	2.008
243	2.017
244	2.025
245	2.033
246	2.042
247	2.050
248	2.058
249	2.067
250	2.075
251	2.083
252	2.092
253	2.100
254	2.108
255	2.117
256	2.125
257	2.133
258	2.142
259	2.150
260	2.158
261	2.167
262	2.175
263	2.183
264	2.192
265	2.200
266	2.208
267	2.217
268	2.225
269	2.233
270	2.242
271	2.250
272	2.258
273	2.267
274	2.275
275	2.283
276	2.292
277	2.300
278	2.308
279	2.317
280	2.325
281	2.333
282	2.342
283	2.350
284	2.358
285	2.367
286	2.375
287	2.383
288	2.392
289	2.400
290	2.408
291	2.417
292	2.425
293	2.433
294	2.442
295	2.450
296	2.458
297	2.467
298	2.475
299	2.483
300	2.492
301	2.500
302	2.508
303	2.517
304	2.525
305	2.533
306	2.542
307	2.550
308	2.558
309	2.567
310	2.575
311	2.583
312	2.592
313	2.600
314	2.608
315	2.617
316	2.625
317	2.633
318	2.642
319	2.650
320	2.658
321	2.667
322	2.675
323	2.683
324	2.692
325	2.700
326	2.708
327	2.717
328	2.725
329	2.733
330	2.742
331	2.750
332	2.758
333	2.767
334	2.775
335	2.783
336	2.792
337	2.800
338	2.808
339	2.817
340	2.825
341	2.833
342	2.842
343	2.850
344	2.858
345	2.867
346	2.875
347	2.883
348	2.892
349	2.900
350	2.908
351	2.917
352	2.925
353	2.933
354	2.942
355	2.950
356	2.958
357	2.967
358	2.975
359	2.983
360	2.992
361	3.000
362	3.008
363	3.017
364	3.025
365	3.033
366	3.042
367	3.050
368	3.058
369	3.067
370	3.075	1709.29553	255.83640	1398.18408	1567.41748	63.88412	898.29053	1537.41309	381.96252	875.93341	1742.55298	249.12566	854.94257	1509.51172	28.93146	453.54544	1561.74609	337.50003	441.66635	1711.23706	79.68343	122.50954	1584.29333	287.59381	61.65175
371	3.083	1705.37231	256.16437	1398.33374	1562.80127	64.35346	898.65247	1534.72607	382.63593	875.76666	1739.03052	248.58047	855.11060	1501.39355	30.77168	454.33578	1560.56262	337.62067	441.62402	1693.43237	78.07588	117.75741	1584.32190	287.50128	61.68509
372	3.092	1701.45349	256.47025	1398.47656	1558.17749	64.83127	899.00775	1532.04907	383.30963	875.60095	1735.51514	248.02307	855.27386	1493.29480	32.59492	455.12485	1559.36902	337.73749	441.57681	1675.59570	76.46343	113.08832	1584.34656	287.41180	61.72055
373	3.100	1697.54395	256.73715	1398.60730	1553.53931	65.32335	899.35236	1529.39185	383.98199	875.43573	1732.01245	247.44247	855.42792	1485.23218	34.38553	455.91238	1558.15588	337.84622	441.52081	1657.70654	74.84145	108.57977	1584.36377	287.32736	61.75993
374	3.108	1693.64880	256.95508	1398.72241	1548.88147	65.83202	899.68512	1526.76343	384.65057	875.26917	1728.52539	246.83015	855.56879	1477.21985	36.12977	456.70074	1556.91504	337.94388	441.45493	1639.76306	73.20634	104.30048	1584.37024	287.24826	61.80424
375	3.117	1689.77332	257.11969	1398.82104	1544.19885	66.35752	900.00513	1524.16943	385.31476	875.10004	1725.05383	246.18042	855.69263	1469.27124	37.81728	457.49448	1555.64038	338.03015	441.38141	1621.78003	71.55739	100.30843	1584.36401	287.17325	61.85386
376	3.125	1685.92139	257.23016	1398.90320	1539.48657	66.89935	900.31085	1521.61255	385.97610	874.92834	1721.59546	245.48982	855.79553	1461.40002	39.44231	458.29837	1554.32935	338.10626	441.30292	1603.77966	69.89882	96.64750	1584.34460	287.10028	61.90876
377	3.133	1682.09521	257.28625	1398.96948	1534.74170	67.45642	900.60095	1519.09229	386.63696	874.75409	1718.14636	244.75706	855.87433	1453.61829	41.00325	459.11572	1552.98340	338.17233	441.22034	1585.78613	68.24023	93.34538	1584.31348	287.02670	61.96798
378	3.142	1678.29517	257.28653	1399.02075	1529.96265	68.02687	900.87482	1516.60596	387.29883	874.57605	1714.70190	243.98376	855.92755	1445.93481	42.50146	459.94873	1551.60559	338.22711	441.13376	1567.82434	66.59447	90.41724	1584.27283	286.94916	62.02919
379	3.150	1674.51904	257.23047	1399.05896	1525.14990	68.60868	901.13202	1514.14966	387.96231	874.39282	1711.25732	243.17436	855.95544	1438.35266	43.93985	460.79993	1550.19702	338.26959	441.04419	1549.92188	64.97488	87.87222	1584.22412	286.86438	62.08967
380	3.158	1670.76404	257.12051	1399.08765	1520.30615	69.20002	901.37231	1511.71826	388.62729	874.20349	1707.80786	242.33521	855.95886	1430.87134	45.32078	461.67270	1548.75562	338.29968	440.95358	1532.11047	63.39417	85.71697	1584.16626	286.77051	62.14737
381	3.167	1667.02698	256.96082	1399.10986	1515.44006	69.79988	901.59613	1509.30676	389.29227	874.00647	1704.34961	241.47377	855.93860	1423.48950	46.64448	462.57074	1547.27954	338.31680	440.86295	1514.42407	61.86458	83.95457	1584.09741	286.66705	62.20095
382	3.175	1663.30396	256.75397	1399.12622	1510.56580	70.40922	901.80444	1506.90991	389.95340	873.79950	1700.87976	240.59811	855.89606	1416.20728	47.90937	463.49731	1545.76843	338.31757	440.77106	1496.89587	60.39786	82.58246	1584.01660	286.55444	62.24930
383	3.183	1659.59119	256.50024	1399.13416	1505.70007	71.02980	901.99835	1504.52112	390.60410	873.58038	1697.39624	239.71597	855.83362	1409.02478	49.11378	464.45517	1544.22339	338.29599	440.67514	1479.55701	59.00538	81.59225	1583.92517	286.43286	62.29152
384	3.192	1655.88550	256.20007	1399.12976	1500.85779	71.66078	902.17981	1502.13293	391.23615	873.34747	1693.89648	238.83360	855.75427	1401.94128	50.25750	465.44650	1542.64514	338.24567	440.57266	1462.43591	57.69923	80.96954	1583.82568	286.30161	62.32771
385	3.200	1652.18396	255.85492	1399.11060	1496.04895	72.29732	902.35211	1499.73743	391.84167	873.09961	1690.37769	237.95531	855.66064	1394.95288	51.34219	466.47171	1541.03296	338.16129	440.46210	1445.55811	56.49474	80.69141	1583.72144	286.15936	62.35963
386	3.208	1648.48425	255.46614	1399.07593	1491.27820	72.93216	902.51843	1497.32703	392.41489	872.83624	1686.83765	237.08324	855.55524	1388.05396	52.37120	467.52896	1539.38574	338.03787	440.34186	1428.94714	55.41070	80.72714	1583.61633	286.00449	62.39032
387	3.217	1644.78418	255.03592	1399.02661	1486.54565	73.55769	902.67859	1494.89551	392.95172	872.55792	1683.27429	236.21745	855.43951	1381.23840	53.34988	468.61368	1537.70203	337.87119	440.20975	1412.62732	54.46417	81.04409	1583.51392	285.83539	62.42315
388	3.225	1641.08093	254.56827	1398.96265	1481.84778	74.16676	902.82892	1492.43750	393.44879	872.26624	1679.68616	235.35609	855.31396	1374.50061	54.28650	469.71729	1535.97974	337.65955	440.06442	1396.62476	53.66415	81.61178	1583.41748	285.65128	62.46137
389	3.233	1637.37158	254.06757	1398.88367	1477.17822	74.75267	902.96429	1489.94910	393.90326	871.96375	1676.07263	234.49635	855.17828	1367.83606	55.19247	470.82703	1534.21509	337.40500	439.90677	1380.96692	53.00999	82.40201	1583.32849	285.45267	62.50776
390	3.242	1633.65295	253.53644	1398.78894	1472.53015	75.30922	903.07971	1487.42651	394.31323	871.65216	1672.43433	233.63585	855.03131	1361.24170	56.07894	471.92902	1532.40344	337.11301	439.73978	1365.68262	52.49304	83.38874	1583.24805	285.24194	62.56445
391	3.250	1629.92285	252.97514	1398.67834	1467.89746	75.83138	903.17108	1484.86658	394.67780	871.33240	1668.77222	232.77278	854.87134	1354.71680	56.95117	473.01328	1530.54175	336.79092	439.56668	1350.80066	52.09992	84.54715	1583.17554	285.02396	62.63252
392	3.258	1626.17981	252.38342	1398.55261	1463.27502	76.31627	903.23517	1482.26636	394.99738	871.00519	1665.08679	231.90558	854.69702	1348.26135	57.80660	474.07446	1528.62878	336.44601	439.38971	1336.34607	51.81651	85.85129	1583.10974	284.80612	62.71112
393	3.267	1622.42261	251.76208	1398.41431	1458.65759	76.76352	903.26996	1479.62366	395.27365	870.67194	1661.37708	231.03299	854.50757	1341.87585	58.63683	475.11053	1526.66443	336.08459	439.20941	1322.33887	51.63092	87.27304	1583.04810	284.59717	62.79723
394	3.275	1618.64917	251.11295	1398.26697	1454.04041	77.17496	903.27338	1476.93774	395.50885	870.33417	1657.64148	230.15417	854.30219	1335.55994	59.43058	476.12149	1524.64771	335.71219	439.02518	1308.79370	51.53518	88.78264	1582.98840	284.40515	62.88628
395	3.283	1614.85791	250.43814	1398.11487	1449.41895	77.55389	903.24231	1474.20959	395.70569	869.99310	1653.87793	229.26878	854.07947	1329.31201	60.17711	477.10751	1522.57727	335.33456	438.83618	1295.72083	51.52523	90.34941	1582.92761	284.23505	62.97353
396	3.292	1611.04822	249.74019	1397.96204	1444.78967	77.90414	903.17291	1471.43958	395.86713	869.64899	1650.08411	228.37711	853.83850	1323.13000	60.86861	478.06720	1520.45203	334.95886	438.64224	1283.12769	51.59946	91.94357	1582.86096	284.08765	63.05606
397	3.300	1607.22009	249.02124	1397.80945	1440.15051	78.22928	903.06226	1468.62646	395.99612	869.30103	1646.25696	227.48032	853.57904	1317.01221	61.50076	478.99744	1518.27197	334.59244	438.44373	1271.02112	51.75726	93.53787	1582.78076	283.95911	63.13436
398	3.308	1603.37256	248.28235	1397.65295	1435.50085	78.53223	902.90900	1465.76733	396.09518	868.94830	1642.39417	226.58000	853.30103	1310.95557	62.07268	479.89337	1516.03772	334.23941	438.23956	1259.40674	51.99716	95.10736	1582.67725	283.84137	63.21156
399	3.317	1599.50049	247.52408	1397.48315	1430.84058	78.81534	902.71320	1462.85876	396.16647	868.58984	1638.49463	225.67778	853.00415	1304.95471	62.58686	480.74783	1513.74951	333.89868	438.02621	1248.28821	52.31445	96.62821	1582.54211	283.72491	63.29101
400	3.325	1595.59607	246.74704	1397.28760	1426.16846	79.08041	902.47650	1459.89856	396.21317	868.22339	1634.55847	224.77512	852.68793	1299.00293	63.04888	481.55154	1511.40576	333.56506	437.79807	1237.66382	52.70097	98.07839	1582.37231	283.60257	63.37391
401	3.333	1591.65063	245.95087	1397.05518	1421.48303	79.32840	902.20251	1456.88586	396.23886	867.84583	1630.58557	223.87302	852.35095	1293.09497	63.46656	482.29361	1509.00244	333.23099	437.54846	1227.52551	53.14658	99.44012	1582.17017	283.46967	63.45890
402	3.342	1587.65662	245.13368	1396.77722	1416.78174	79.55947	901.89587	1453.82166	396.24554	867.45227	1626.57568	222.97209	851.99182	1287.22668	63.84843	482.96188	1506.53394	332.88849	437.27133	1217.85840	53.63979	100.70158	1581.94128	283.32251	63.54406
403	3.350	1583.60681	244.29224	1396.44751	1412.06079	79.77384	901.56012	1450.70752	396.23297	867.03638	1622.52722	222.07318	851.60895	1281.39697	64.20205	483.54370	1503.99451	332.53165	436.96265	1208.64172	54.16724	101.85579	1581.69238	283.15759	63.62940
404	3.358	1579.49451	243.42094	1396.06006	1407.31433	79.97282	901.19580	1447.54358	396.20050	866.59277	1618.43750	221.17780	851.20142	1275.60864	64.53329	484.02725	1501.37939	332.15784	436.62094	1199.84998	54.71384	102.89781	1581.43018	282.97327	63.71785
405	3.367	1575.31470	242.51144	1395.60828	1402.53552	80.15896	900.80017	1444.32727	396.14810	866.11938	1614.30347	220.28714	850.76874	1269.87012	64.84710	484.40237	1498.68530	331.76630	436.24649	1191.45435	55.26371	103.82339	1581.15955	282.77084	63.81511
406	3.375	1571.06543	241.55417	1395.08716	1397.71851	80.33531	900.36890	1441.05444	396.07611	865.61615	1610.12170	219.40129	850.31122	1264.19385	65.14789	484.66110	1495.91296	331.35629	435.83951	1183.42261	55.80146	104.62863	1580.88379	282.55472	63.92788
407	3.383	1566.74902	240.54199	1394.49670	1392.85889	80.50381	899.89880	1437.72070	395.98465	865.08319	1605.88953	218.51941	849.83075	1258.59460	65.43903	484.79727	1493.06653	330.92752	435.39993	1175.72095	56.31453	105.30855	1580.60291	282.33099	64.06083
408	3.392	1562.37537	239.47638	1393.84778	1387.95337	80.66383	899.38898	1434.32251	395.87378	864.52094	1601.60327	217.63988	849.33191	1253.08887	65.72218	484.80655	1490.15320	330.48145	434.92862	1168.31470	56.79458	105.85706	1580.31519	282.10544	64.21478
409	3.400	1557.95947	238.36967	1393.16016	1383.00000	80.81202	898.84039	1430.85706	395.74417	863.93182	1597.25952	216.76022	848.82117	1247.69287	65.99668	484.68625	1487.18127	330.02094	434.42856	1161.17273	57.23763	106.26855	1580.01855	281.88174	64.38747
410	3.408	1553.51416	237.23817	1392.45264	1377.99805	80.94299	898.25433	1427.32251	395.59668	863.32037	1592.85474	215.87759	848.30542	1242.42139	66.25962	484.43460	1484.16028	329.55038	433.90573	1154.27014	57.64394	106.53803	1579.71326	281.66162	64.57480
411	3.417	1549.04565	236.09500	1391.73767	1372.94727	81.04968	897.63281	1423.71838	395.43146	862.69299	1588.38623	214.98965	847.79108	1237.28625	66.50629	484.05017	1481.09985	329.07635	433.36786	1147.58972	58.01810	106.66027	1579.40186	281.44635	64.77254
412	3.425	1544.55420	234.94754	1391.02075	1367.84827	81.12461	896.97968	1420.04382	395.24725	862.05560	1583.85217	214.09534	847.28278	1232.29761	66.73051	483.53165	1478.00964	328.60840	432.82272	1141.11890	58.36864	106.62963	1579.08679	281.23788	64.97905
413	3.433	1540.03687	233.79707	1390.30322	1362.70361	81.16357	896.29901	1416.29797	395.04193	861.41370	1579.25256	213.19461	846.78339	1227.46338	66.92520	482.87833	1474.89795	328.15759	432.27716	1134.84961	58.70649	106.44154	1578.76953	281.03842	65.19689
414	3.442	1535.48999	232.64108	1389.58350	1357.51733	81.16769	895.59314	1412.48010	394.81293	860.77179	1574.58911	212.28752	846.29419	1222.78735	67.08389	482.09039	1471.77112	327.73447	431.73718	1128.77856	59.04306	106.09458	1578.45093	280.84940	65.43151
415	3.450	1530.90894	231.47664	1388.85962	1352.29285	81.14118	894.86151	1408.59094	394.55704	860.13239	1569.86438	211.37326	845.81610	1218.26843	67.20193	481.16940	1468.63281	327.34750	431.20874	1122.90930	59.38959	105.58979	1578.13232	280.67154	65.68896
416	3.458	1526.28894	230.30179	1388.13135	1347.02991	81.08810	894.10052	1404.63159	394.27103	859.49695	1565.08093	210.44987	845.34943	1213.90125	67.27684	480.11890	1465.48413	327.00177	430.69629	1117.25122	59.75621	104.92915	1577.81592	280.50540	65.97435
417	3.467	1521.62329	229.11496	1387.39941	1341.72217	81.01236	893.30225	1400.60071	393.95340	858.86804	1560.24109	209.51483	844.89441	1209.67798	67.30817	478.94427	1462.32336	326.69830	430.20163	1111.81763	60.15080	104.11530	1577.50342	280.35156	66.29095
418	3.475	1516.90491	227.91389	1386.66528	1336.35779	80.92068	892.45276	1396.49463	393.60544	858.25006	1555.34607	208.56628	844.45068	1205.58960	67.29761	477.65216	1459.14758	326.43515	429.72507	1106.62317	60.57880	103.15063	1577.19507	280.21072	66.64013
419	3.483	1512.12695	226.69514	1385.93042	1330.92395	80.82015	891.53656	1392.30859	393.22870	857.64746	1550.39539	207.60446	844.01776	1201.62646	67.24899	476.25037	1455.95349	326.20859	429.26700	1101.68457	61.04340	102.03699	1576.88904	280.08383	67.02218
420	3.492	1507.28381	225.45439	1385.19568	1325.41516	80.70808	890.54517	1388.03796	392.82178	857.06274	1545.38660	206.63173	843.59558	1197.77881	67.16769	474.74747	1452.73865	326.01456	428.82855	1097.02173	61.54618	100.77638	1576.58130	279.97311	67.43771
421	3.500	1502.37122	224.18712	1384.46216	1319.83594	80.57094	889.48218	1383.67810	392.38043	856.49713	1540.31616	205.65109	843.18536	1194.03662	67.05931	473.15204	1449.49976	325.85001	428.41196	1092.65503	62.08884	99.37047	1576.26721	279.88223	67.88887
422	3.508	1497.38635	222.88963	1383.73071	1314.19531	80.39594	888.36133	1379.22351	391.90005	855.95209	1535.17993	204.66510	842.78949	1190.39124	66.92832	471.47217	1446.23218	325.71353	428.02121	1088.60303	62.67450	97.81824	1575.94312	279.81580	68.37968
423	3.517	1492.32874	221.55959	1383.00281	1308.50061	80.17467	887.20221	1374.66846	391.37711	855.43054	1529.97375	203.67563	842.41113	1186.83447	66.77675	469.71497	1442.93164	325.60498	427.66235	1084.88293	63.30672	96.11518	1575.60657	279.77859	68.91527
424	3.525	1487.19897	220.19592	1382.27979	1302.75598	79.89789	886.02655	1370.00732	390.80817	854.93616	1524.69238	202.68381	842.05426	1183.36060	66.60460	467.88629	1439.59509	325.52478	427.34290	1081.51392	63.98689	94.25597	1575.25452	279.77551	69.50095
425	3.533	1481.99878	218.79785	1381.56311	1296.96094	79.55589	884.85223	1365.23511	390.18945	854.47296	1519.33057	201.68913	841.72333	1179.96606	66.41161	465.99197	1436.21924	325.47290	427.07071	1078.51660	64.71181	92.23932	1574.88269	279.81143	70.14223
426	3.542	1476.73047	217.36421	1380.85413	1291.11035	79.14210	883.68896	1360.34668	389.51813	854.04486	1513.88269	200.68890	841.42358	1176.64868	66.19904	464.03809	1432.79993	325.44666	426.85141	1075.90942	65.47359	90.07040	1574.48486	279.89050	70.84512
427	3.550	1471.39636	215.89398	1380.15442	1285.19727	78.65304	882.53979	1355.33643	388.79327	853.65466	1508.34277	199.67896	841.15967	1173.40613	65.96969	462.02988	1429.33362	325.43958	426.68546	1073.70435	66.26178	87.75932	1574.05518	280.01477	71.61625
428	3.558	1465.99841	214.38673	1379.46472	1279.21387	78.08743	881.40448	1350.19897	388.01483	853.30322	1502.70532	198.65515	840.93390	1170.23682	65.72621	459.97192	1425.81592	325.44290	426.56860	1071.90015	67.06554	85.31924	1573.58765	280.18350	72.46274
429	3.567	1460.53894	212.84232	1378.78589	1273.15112	77.44585	880.28290	1344.93005	387.18286	852.98883	1496.96497	197.61401	840.74530	1167.13965	65.46969	457.86972	1422.23792	325.44830	426.49567	1070.48096	67.87413	82.76807	1573.07703	280.39465	73.39174
430	3.575	1455.01953	211.26047	1378.11902	1266.99939	76.73016	879.17810	1339.52551	386.29883	852.70782	1491.11780	196.55240	840.58990	1164.11292	65.19921	455.73193	1418.58521	325.44962	426.46335	1069.41565	68.67590	80.13338	1572.51746	280.64661	74.40964
431	3.583	1449.44226	209.64105	1377.46643	1260.74829	75.94289	878.09814	1333.98254	385.36682	852.45648	1485.16016	195.46725	840.46179	1161.15430	64.91131	453.57166	1414.83948	325.44305	426.47101	1068.65601	69.45742	77.45638	1571.90393	280.93863	75.52138
432	3.592	1443.80969	207.98416	1376.83203	1254.38770	75.08762	877.05627	1328.29919	384.39365	852.23224	1479.08899	194.35637	840.35333	1158.25903	64.59964	451.40738	1410.98120	325.42648	426.51877	1068.13281	70.20339	74.79235	1571.23193	281.26959	76.73035
433	3.600	1438.12439	206.28992	1376.22229	1247.90991	74.17070	876.07074	1322.47620	383.38678	852.03241	1472.90320	193.21927	840.25684	1155.41797	64.25542	449.26382	1406.99219	325.39850	426.60471	1067.75171	70.89580	72.20789	1570.49683	281.63727	78.03873
434	3.608	1432.38831	204.55841	1375.64697	1241.31055	73.20185	875.16608	1316.51587	382.35202	851.85315	1466.60425	192.05774	840.16650	1152.61487	63.86765	447.17355	1402.85547	325.35815	426.72388	1067.39246	71.51257	69.77763	1569.69189	282.03967	79.44875
435	3.617	1426.60168	202.79095	1375.12036	1234.59192	72.19214	874.37451	1310.42249	381.29337	851.69098	1460.19763	190.87610	840.08014	1149.82300	63.42295	445.17853	1398.55505	325.30417	426.86996	1066.91833	72.02707	67.57979	1568.80823	282.47662	80.96458
436	3.625	1420.76270	200.99115	1374.65979	1227.76550	71.15134	873.73419	1304.20117	380.21371	851.54510	1453.69165	189.68143	840.00092	1147.00183	62.90577	443.32999	1394.07373	325.23453	427.03699	1066.19568	72.40871	65.68498	1567.83472	282.94962	82.59235
437	3.633	1414.86853	199.16519	1374.28345	1220.85327	70.08694	873.28522	1297.85864	379.11435	851.41913	1447.09888	188.48387	839.93750	1144.09351	62.29900	441.68570	1389.39331	325.14868	427.22122	1065.12183	72.62679	64.13669	1566.75842	283.46014	84.33886
438	3.642	1408.91565	197.32161	1374.00708	1213.88635	69.00393	873.06366	1291.40222	377.99448	851.31940	1440.43384	187.29642	839.90430	1141.02026	61.58722	440.30231	1384.49487	325.04932	427.42145	1063.66052	72.65948	62.93352	1565.56628	284.00845	86.21027
439	3.650	1402.90381	195.47041	1373.84070	1206.89954	67.90279	873.09442	1284.83911	376.85184	851.25482	1433.71277	186.13329	839.91974	1137.68359	60.76340	439.22260	1379.36035	324.94104	427.63739	1061.86096	72.50517	62.03046	1564.24536	284.59366	88.21056
440	3.658	1396.83826	193.62271	1373.78674	1199.92603	66.77672	873.38556	1278.17542	375.68323	851.23566	1426.95117	185.00687	840.00250	1133.97290	59.83526	438.46246	1373.97571	324.83121	427.86780	1059.83325	72.18748	61.36012	1562.78284	285.21585	90.34082
441	3.667	1390.73059	191.78998	1373.84045	1192.99121	65.61119	873.92700	1271.41577	374.48260	851.27173	1420.16260	183.92422	840.16736	1129.78711	58.82557	438.00690	1368.33240	324.73215	428.11047	1057.69263	71.74928	60.85575	1561.16614	285.87827	92.59948
442	3.675	1384.59705	189.98273	1373.99231	1186.10901	64.38701	874.69513	1264.56470	373.23947	851.36902	1413.35706	182.88428	840.42157	1125.06335	57.76709	437.81747	1362.42834	324.66058	428.36319	1055.52087	71.24299	60.46569	1559.38318	286.58670	94.98279
443	3.683	1378.45532	188.20892	1374.23108	1179.28040	63.08513	875.66003	1257.62695	371.93988	851.52795	1406.54004	181.87694	840.76349	1119.79810	56.69738	437.84653	1356.26660	324.63422	428.62494	1053.36499	70.72607	60.16053	1557.42273	287.34668	97.48489
444	3.692	1372.32190	186.47324	1374.54590	1172.49536	61.69094	876.79022	1250.60962	370.57031	851.74377	1399.71289	180.88409	841.18280	1114.04614	55.65599	438.05014	1349.85315	324.66876	428.89639	1051.25513	70.25838	59.93021	1555.27344	288.16190	100.09816
445	3.700	1366.21021	184.77802	1374.92712	1165.73694	60.19663	878.05524	1243.52173	369.12173	852.00903	1392.87231	179.88135	841.66321	1107.90503	54.68285	438.39536	1343.19678	324.77554	429.17902	1049.21863	69.89520	59.77362	1552.92322	289.03391	102.81412
446	3.708	1360.13123	183.12541	1375.36682	1158.98633	58.60303	879.42621	1236.37573	367.59058	852.31610	1386.01306	178.84000	842.18671	1101.49817	53.81551	438.85922	1336.30542	324.96057	429.47366	1047.28772	69.67712	59.68946	1550.35913	289.96234	105.62386
447	3.717	1354.09338	181.51871	1375.85681	1152.22656	56.92147	880.87390	1229.18726	365.97864	852.65924	1379.12939	177.73035	842.73651	1094.96069	53.08476	439.42139	1329.18567	325.22440	429.78009	1045.49512	69.62237	59.67091	1547.56702	290.94370	108.51800
448	3.725	1348.10217	179.96156	1376.38818	1145.44531	55.17323	882.36633	1221.97559	364.29318	853.03589	1372.21814	176.52661	843.29883	1088.42749	52.50919	440.05539	1321.84277	325.56366	430.09818	1043.86499	69.72540	59.70435	1544.53235	291.96942	111.48714
449	3.733	1342.16138	178.45660	1376.95056	1138.63843	53.38537	883.86847	1214.76245	362.54712	853.44598	1365.28027	175.21088	843.86426	1082.02234	52.08842	440.72525	1314.28088	325.97424	430.43021	1042.41016	69.96147	59.77190	1541.24219	293.02560	114.52303
450	3.742	1336.27319	177.00455	1377.53284	1131.81091	51.58545	885.34558	1207.57031	360.75842	853.89026	1358.32324	173.77576	844.42841	1075.84998	51.79588	441.38895	1306.50403	326.45303	430.78046	1041.13684	70.29498	59.85542	1537.68652	294.09473	117.61971
451	3.750	1330.43884	175.60388	1378.12463	1124.97583	49.79855	886.76758	1200.42114	358.94919	854.37048	1351.36182	172.22603	844.99097	1069.99158	51.57691	442.00702	1298.51587	326.99570	431.15228	1040.05005	70.68724	59.94090	1533.85986	295.15817	120.77472
452	3.758	1324.65881	174.25165	1378.71790	1118.15247	48.04559	888.11267	1193.33411	357.14316	854.88965	1344.41589	170.57967	845.55310	1064.50366	51.35701	442.55093	1290.32129	327.59406	431.54483	1039.15405	71.10182	60.02145	1529.76062	296.19827	123.98987
453	3.767	1318.93225	172.94452	1379.30750	1111.36426	46.34213	889.36853	1186.32532	355.36307	855.45020	1337.50793	168.86720	846.11554	1059.41919	51.05875	443.00644	1281.92651	328.23639	431.95197	1038.44775	71.50761	60.09545	1525.39014	297.20044	127.27101
454	3.775	1313.25671	171.67914	1379.89099	1104.63562	44.69807	890.53131	1179.40710	353.62808	856.05298	1330.66101	167.12878	846.67780	1054.74634	50.62145	443.37097	1273.33850	328.90918	432.36325	1037.91846	71.87966	60.16263	1520.75256	298.15405	130.62769
455	3.783	1307.62915	170.45186	1380.46777	1097.98999	43.11754	891.60254	1172.58691	351.95227	856.69617	1323.89648	165.40929	847.23773	1050.46252	50.01529	443.64923	1264.56335	329.59988	432.76749	1037.53967	72.19816	60.22280	1515.85498	299.05170	134.07211
456	3.792	1302.04663	169.25827	1381.03870	1091.44897	41.59824	892.58691	1165.86731	350.34390	857.37469	1317.23230	163.75323	847.79089	1046.51440	49.24420	443.84976	1255.60327	330.29947	433.15598	1037.27502	72.44810	60.27570	1510.70789	299.88757	137.61766
457	3.800	1296.50696	168.09351	1381.60498	1085.03113	40.13175	893.49011	1159.24585	348.80573	858.08118	1310.68298	162.20103	848.33093	1042.82739	48.33952	443.98358	1246.45605	331.00357	433.52393	1037.08423	72.62019	60.31942	1505.32227	300.65594	141.27744
458	3.808	1291.00757	166.95309	1382.16809	1078.75122	38.70563	894.31726	1152.71533	347.33664	858.80811	1304.26001	160.78532	848.85028	1039.32178	47.34932	444.06198	1237.11719	331.71255	433.87054	1036.92871	72.71166	60.34943	1499.70605	301.34973	145.06313
459	3.817	1285.54565	165.83420	1382.72998	1072.62061	37.30541	895.07019	1146.26538	345.93286	859.54938	1297.97156	159.52759	849.34174	1035.93140	46.32758	444.09451	1227.58130	332.42996	434.19693	1036.77710	72.72722	60.35996	1493.86279	301.95929	148.98465
460	3.825	1280.11743	164.73653	1383.29211	1066.64734	35.91721	895.74713	1139.88550	344.58853	860.29901	1291.82178	158.43716	849.79877	1032.61328	45.32510	444.08887	1217.84338	333.16064	434.50354	1036.60754	72.67944	60.34644	1487.79224	302.47067	153.05000
461	3.833	1274.71875	163.66272	1383.85522	1060.83813	34.53064	896.34564	1133.56665	343.29688	861.05133	1285.81201	157.51300	850.21643	1029.35132	44.38225	444.05118	1207.90051	333.90903	434.78918	1036.41162	72.58784	60.30800	1481.49292	302.86444	157.26457
462	3.842	1269.34595	162.61757	1384.41919	1055.19788	33.13985	896.86560	1127.30249	342.05234	861.80151	1279.94067	156.74606	850.59241	1026.15491	43.52481	443.98648	1197.75366	334.67798	435.05118	1036.19434	72.47616	60.24908	1474.96313	303.11603	161.62935
463	3.850	1263.99609	161.60690	1384.98376	1049.72876	31.74379	897.31018	1121.08960	340.85242	862.54730	1274.20569	156.12166	850.92688	1023.05188	42.76305	443.89917	1187.40747	335.46802	435.28595	1035.96985	72.36716	60.17876	1468.20129	303.19669	166.13879
464	3.858	1258.66821	160.63611	1385.54895	1044.42871	30.34651	897.68390	1114.92749	339.69836	863.28992	1268.60352	155.62225	851.22223	1020.08014	42.09236	443.79303	1176.87036	336.27765	435.48926	1035.75415	72.27805	60.10714	1461.20520	303.07465	170.77853
465	3.867	1253.36389	159.70915	1386.11560	1039.29346	28.95545	897.99158	1108.81799	338.59436	864.03333	1263.12878	155.23096	851.48267	1017.27631	41.49601	443.67148	1166.15332	337.10477	435.65836	1035.56042	72.21856	60.04164	1453.97119	302.71759	175.52197
466	3.875	1248.08679	158.82785	1386.68530	1034.31836	27.57903	898.23846	1102.76367	337.54642	864.78259	1257.77527	154.93390	851.71466	1014.66467	40.95088	443.53729	1155.27051	337.94809	435.79538	1035.39722	72.19063	59.98678	1446.49219	302.09766	180.32660
467	3.883	1242.84143	157.99210	1387.25989	1029.49902	26.22547	898.43115	1096.76636	336.56097	865.54370	1252.53577	154.72159	851.92700	1012.25049	40.43417	443.39252	1144.24170	338.80695	435.90869	1035.26782	72.18964	59.94585	1438.75366	301.19730	185.13126
468	3.892	1237.63184	157.20045	1387.84119	1024.83301	24.90235	898.57751	1090.82532	335.64264	866.32300	1247.40308	154.58986	852.12982	1010.02026	39.92861	443.23849	1133.09778	339.67987	436.01239	1035.17114	72.20759	59.92101	1430.73169	300.01404	189.85654
469	3.900	1232.46143	156.45065	1388.43018	1020.31781	23.61454	898.68408	1084.93713	334.79050	867.12573	1242.36938	154.53955	852.33411	1007.94666	39.42498	443.07672	1121.88135	340.56042	436.12811	1035.10059	72.23619	59.91261	1422.39417	298.56210	194.40680
470	3.908	1227.33154	155.74043	1389.02649	1015.95056	22.36092	898.75385	1079.09717	333.99695	867.95551	1237.42847	154.57425	852.55029	1005.99744	38.92121	442.90945	1110.64636	341.42862	436.29019	1035.04773	72.26857	59.91957	1413.70337	296.87320	198.67265
471	3.917	1222.24292	155.06836	1389.62842	1011.72729	21.13377	898.78546	1073.29932	333.24969	868.81403	1232.57410	154.69771	852.78638	1004.14374	38.41920	442.73969	1099.45679	342.23947	436.55249	1035.00439	72.30056	59.94035	1404.61755	294.99631	202.53421
472	3.925	1217.19568	154.43445	1390.23303	1007.64124	19.92236	898.77765	1067.53760	332.53433	869.70203	1227.80066	154.91159	853.04572	1002.36426	37.92188	442.57172	1088.38721	342.91129	436.99442	1034.96558	72.33160	59.97345	1395.09351	292.99554	205.86630
473	3.933	1212.19031	153.83923	1390.83740	1003.68311	18.71698	898.73450	1061.80725	331.83572	870.61969	1223.10291	155.21436	853.32599	1000.64716	37.43116	442.41174	1077.51257	343.34131	437.70480	1034.92896	72.36462	60.01725	1385.09399	290.94574	208.54948
474	3.942	1207.22827	153.28308	1391.43848	999.84314	17.51003	898.66541	1056.10632	331.14005	871.56671	1218.47729	155.60217	853.62122	998.98914	36.94656	442.26724	1066.88232	343.47800	438.72302	1034.89404	72.40469	60.06985	1374.59644	288.92606	210.48495
475	3.950	1202.31201	152.76624	1392.03333	996.11365	16.29586	898.57971	1050.43555	330.43698	872.54095	1213.92163	156.07007	853.92438	997.39185	36.46507	442.14520	1056.50024	343.37152	439.99942	1034.86023	72.45705	60.12894	1363.59521	287.01151	211.60416
476	3.958	1197.44434	152.28951	1392.61853	992.48932	15.07179	898.48334	1044.79907	329.72147	873.53723	1209.43542	156.61111	854.22821	995.85693	35.98333	442.05032	1046.33984	343.12341	441.43674	1034.82739	72.52543	60.19144	1352.09668	285.26505	211.86880
477	3.967	1192.62769	151.85429	1393.19067	988.96661	13.83941	898.37897	1039.20325	328.99414	874.54675	1205.01831	157.21564	854.52435	994.38245	35.50072	441.98285	1036.36975	342.81467	442.94995	1034.79517	72.61131	60.25323	1340.11108	283.73267	211.26604
478	3.975	1187.86279	151.46198	1393.74658	985.54321	12.60437	898.26642	1033.65637	328.26044	875.55756	1200.66943	157.87283	854.80371	992.96063	35.02177	441.93695	1026.56201	342.48999	444.48215	1034.76270	72.71370	60.30933	1327.64880	282.44208	209.80496
479	3.983	1183.14893	151.11334	1394.28271	982.21790	11.37573	898.14313	1028.16833	327.52863	876.55670	1196.38745	158.57196	855.05829	991.57965	34.55783	441.89948	1016.89288	342.16730	445.99774	1034.72937	72.82873	60.35443	1314.71716	281.40427	207.51433
480	3.992	1178.48389	150.80901	1394.79529	978.99036	10.16641	898.00610	1022.74841	326.80743	877.53113	1192.17017	159.30191	855.28235	990.22693	34.12735	441.85031	1007.34204	341.84515	447.47549	1034.69458	72.94943	60.38433	1301.31982	280.61646	204.43976
481	4.000	1173.86536	150.54947	1395.28027	975.85956	8.99409	897.85272	1017.40393	326.10620	878.46881	1188.01465	160.05133	855.47308	988.89459	33.75255	441.76498	997.89221	341.50934	448.90189	1034.65784	73.06737	60.39767	1287.45703	280.06680	200.64067
482	4.008	1169.28906	150.33496	1395.73438	972.82263	7.87913	897.67926	1012.14142	325.43494	879.35938	1183.91772	160.80952	855.63147	987.58276	33.45343	441.62082	988.52863	341.14017	450.26703	1034.61877	73.17577	60.39563	1273.12671	279.73953	196.18782
483	4.017	1164.75122	150.16519	1396.15466	969.87238	6.84009	897.47894	1006.96643	324.80295	880.19427	1179.87622	161.56731	855.76190	986.29767	33.24196	441.40427	979.23969	340.72003	451.56332	1034.57727	73.27170	60.38055	1258.32813	279.61908	191.16064
484	4.025	1160.24768	150.03918	1396.53931	966.99347	5.88940	897.24561	1001.88220	324.21597	880.96631	1175.88733	162.31784	855.87054	985.03796	33.11599	441.11487	970.01929	340.23734	452.78583	1034.53467	73.35558	60.35598	1243.06299	279.69327	185.64464
485	4.033	1155.77466	149.95444	1396.88892	964.16193	5.03031	896.97876	996.88806	323.67435	881.66968	1171.94751	163.05750	855.96313	983.79138	33.05452	440.76895	960.86798	339.68738	453.93240	1034.49426	73.42939	60.32698	1227.33765	279.95505	179.72925
486	4.042	1151.32788	149.90752	1397.20593	961.34998	4.25793	896.68427	991.97992	323.17337	882.30042	1168.05298	163.78558	856.04425	982.54749	33.02391	440.39859	951.79120	339.07138	455.00430	1034.45959	73.49512	60.29947	1211.16455	280.40210	173.50618
487	4.050	1146.90234	149.89604	1397.49329	958.53595	3.56383	896.37073	987.15045	322.70703	882.85712	1164.19861	164.50314	856.11652	981.30438	32.99451	440.03702	942.79657	338.39435	456.00690	1034.43420	73.55445	60.27863	1194.56152	281.03534	167.06752
488	4.058	1142.49365	149.91974	1397.75281	955.70856	2.93919	896.04614	982.38885	322.27087	883.34149	1160.37842	165.21184	856.17975	980.06409	32.95126	439.70416	933.89221	337.66248	456.94852	1034.42041	73.60902	60.26719	1177.55164	281.85632	160.50351
489	4.067	1138.09705	149.97971	1397.98462	952.86426	2.37502	895.71826	977.68237	321.86224	883.75775	1156.58496	165.91425	856.23157	978.82910	32.89209	439.40598	925.08807	336.88089	457.83768	1034.41919	73.66010	60.26465	1160.16064	282.86401	153.90015
490	4.075	1133.70898	150.07715	1398.18799	950.00458	1.86154	895.39514	973.01746	321.47931	884.11182	1152.80981	166.61461	856.26886	977.60211	32.82140	439.13959	916.39624	336.05255	458.68323	1034.43054	73.70853	60.26935	1142.41455	284.05219	147.33736
491	4.083	1129.32666	150.21274	1398.36169	947.13361	1.38885	895.08319	968.38068	321.12070	884.41107	1149.04468	167.31860	856.28943	976.38538	32.74464	438.89786	907.82764	335.17868	459.49527	1034.45337	73.75536	60.28078	1124.33838	285.40787	140.88748
492	4.092	1124.94727	150.38666	1398.50562	944.25708	0.94807	894.78448	963.75909	320.78494	884.66370	1145.28186	168.03247	856.29126	975.18274	32.66579	438.67310	899.38965	334.26038	460.28439	1034.48547	73.80109	60.29958	1105.95532	286.91156	134.61464
493	4.100	1120.56921	150.59825	1398.62000	941.38055	0.53148	894.49536	959.14032	320.46924	884.87622	1141.51440	168.76234	856.27234	973.99884	32.58688	438.46002	891.08514	333.30002	461.05988	1034.52393	73.84387	60.32550	1087.28760	288.53870	128.57440
494	4.108	1116.19141	150.84621	1398.70593	938.51019	0.13303	894.20886	954.51239	320.16888	885.05151	1137.73682	169.51413	856.23138	972.83655	32.50835	438.25638	882.91138	332.30209	461.82718	1034.56470	73.87878	60.35644	1068.35986	290.26218	122.81406
495	4.117	1111.81396	151.12843	1398.76404	935.65112	-0.25010	893.91779	949.86322	319.87790	885.18915	1133.94434	170.29312	856.16949	971.69379	32.43134	438.06030	874.86102	331.27261	462.58624	1034.60400	73.89986	60.39002	1049.20483	292.05576	117.37379
496	4.125	1107.43677	151.44202	1398.79480	932.80573	-0.61856	893.61731	945.18158	319.59045	885.28674	1130.13342	171.10330	856.08929	970.56354	32.35945	437.86804	866.92334	330.21899	463.33386	1034.63855	73.90347	60.42599	1029.86633	293.89774	112.28809
497	4.133	1103.05981	151.78374	1398.79822	929.97406	-0.97440	893.30701	940.45837	319.30222	885.34155	1126.30042	171.94638	855.99329	969.43396	32.29828	437.67447	859.08478	329.14920	464.06833	1034.66760	73.89072	60.46666	1010.39685	295.77130	107.58560
498	4.142	1098.68176	152.15123	1398.77332	927.15540	-1.32212	892.98932	935.68799	319.01129	885.35144	1122.44263	172.82181	855.88257	968.28955	32.25394	437.47504	851.33234	328.07135	464.79050	1034.69165	73.86840	60.51471	990.84814	297.66284	103.28882
499	4.150	1094.30090	152.54340	1398.71863	924.34857	-1.66623	892.66595	930.86853	318.71793	885.31555	1118.55774	173.72714	855.75751	967.11279	32.23204	437.26727	843.65533	326.99286	465.50217	1034.71167	73.84882	60.57061	971.26508	299.56030	99.41443
500	4.158	1089.91479	152.96007	1398.63281	921.55084	-2.00968	892.33673	926.00177	318.42307	885.23419	1114.64368	174.65857	855.61713	965.88696	32.23664	437.05103	836.04858	325.91980	466.20490	1034.72791	73.84691	60.63206	951.68622	301.45203	95.97467
501	4.167	1085.52100	153.40201	1398.51489	918.75586	-2.35389	892.00116	921.09216	318.12753	885.10907	1110.69836	175.61055	855.45874	964.59857	32.26866	436.82791	828.51355	324.85562	466.90051	1034.74048	73.87702	60.69612	932.14703	303.32596	92.97812
502	4.175	1081.11780	153.87135	1398.36536	915.95313	-2.69945	891.65833	916.14484	317.83224	884.94287	1106.71960	176.57602	855.27771	963.23651	32.32602	436.59970	821.05664	323.80176	467.59155	1034.75098	73.95152	60.76099	912.68121	305.16861	90.42929
503	4.183	1076.70386	154.37134	1398.18591	913.12903	-3.04580	891.30670	911.16522	317.53873	884.73926	1102.70569	177.54814	855.07013	961.79108	32.40644	436.36639	813.68671	322.75934	468.28030	1034.76050	74.07895	60.82593	893.32178	306.96622	88.32796
504	4.192	1072.27856	154.90544	1397.97876	910.27094	-3.39040	890.94427	906.15784	317.24997	884.50201	1098.65601	178.52197	854.83624	960.25513	32.50913	436.12579	806.41193	321.72900	468.96667	1034.76831	74.26176	60.89000	874.10211	308.70660	86.66847
505	4.200	1067.84033	155.47766	1397.74524	907.36963	-3.72853	890.56964	901.12573	316.97003	884.23486	1094.57007	179.49454	854.58014	958.62610	32.63411	435.87488	799.23938	320.71045	469.64783	1034.77148	74.49608	60.95120	855.05664	310.38010	85.43904
506	4.208	1063.38831	156.09232	1397.48450	904.41870	-4.05238	890.18091	896.06952	316.70276	883.94055	1090.44629	180.46425	854.30652	956.90527	32.78133	435.61139	792.17407	319.70410	470.31995	1034.76526	74.77178	61.00657	836.22162	311.97849	84.62094
507	4.217	1058.92041	156.75238	1397.19409	901.41241	-4.34925	889.77557	890.98846	316.45126	883.62073	1086.28052	181.43016	854.01733	955.09497	32.95123	435.33395	785.21704	318.71182	470.97888	1034.74451	75.07231	61.05308	817.63440	313.49463	84.18875
508	4.225	1054.43494	157.45850	1396.87024	898.34503	-4.60308	889.34991	885.88110	316.21741	883.27533	1082.06641	182.39081	853.71045	953.19672	33.14608	435.04031	778.36609	317.73535	471.61935	1034.70459	75.37816	61.08891	799.33325	314.92285	84.11272
509	4.233	1049.92969	158.20982	1396.50891	895.21155	-4.80055	888.90063	880.74634	316.00082	882.90277	1077.79810	183.34491	853.38135	951.21185	33.36919	434.72711	771.61713	316.77594	472.23407	1034.64380	75.67320	61.11483	781.35791	316.25842	84.36082
510	4.242	1045.40381	159.00470	1396.10681	892.00916	-4.93524	888.42664	875.58405	315.79971	882.50067	1073.47192	184.29340	853.02478	949.14307	33.62234	434.39209	764.96503	315.83752	472.81479	1034.56372	75.94795	61.13529	763.75000	317.49625	84.89887
511	4.250	1040.85767	159.84087	1395.66309	888.73724	-5.00676	887.92981	870.39526	315.61261	882.06665	1069.08679	185.23976	852.63605	946.99420	33.90518	434.03534	758.40430	314.93024	473.35315	1034.46802	76.19925	61.15750	746.55017	318.62979	85.69040
512	4.258	1036.29224	160.71600	1395.17859	885.39502	-5.01802	887.41168	865.18066	315.43970	881.59796	1064.64404	186.18811	852.21094	944.76746	34.21635	433.65775	751.92981	314.07019	473.84134	1034.36108	76.42962	61.18916	729.79578	319.65112	86.69806
513	4.267	1031.70740	161.62788	1394.65430	881.98169	-4.97348	886.87140	859.94000	315.28357	881.09167	1060.14526	187.14133	851.74658	942.46332	34.55349	433.26028	745.53589	313.27554	474.27228	1034.24585	76.64604	61.23693	713.51868	320.55304	87.88512
514	4.275	1027.10205	162.57358	1394.08997	878.49744	-4.87819	886.30695	854.67194	315.14890	880.54517	1055.59106	188.10161	851.24133	940.08087	34.91273	432.84375	739.21698	312.56332	474.63867	1034.12524	76.85770	61.30608	697.74542	321.33142	89.21613
515	4.283	1022.47388	163.54884	1393.48462	874.94275	-4.73713	885.71631	849.37476	315.04144	879.95551	1050.98267	189.07159	850.69452	937.61719	35.28953	432.40753	732.96759	311.94843	474.93207	1034.00085	77.07311	61.40002	682.49719	321.98541	90.65619
516	4.292	1017.82056	164.54893	1392.83691	871.31885	-4.55457	885.09802	844.04626	314.96701	879.32013	1046.32031	190.05444	850.10614	935.06903	35.67993	431.94965	726.78308	311.44238	475.14377	1033.87354	77.29598	61.51841	667.78943	322.51627	92.16956
517	4.300	1013.13947	165.57013	1392.14661	867.62817	-4.33364	884.45087	838.68396	314.93042	878.63837	1041.60449	191.05342	849.47766	932.43286	36.08080	431.46695	720.65936	311.05194	475.26611	1033.74060	77.52350	61.65541	653.63208	322.92639	93.71983
518	4.308	1008.42871	166.61037	1391.41467	863.87378	-4.07661	883.77380	833.28485	314.93384	877.91150	1036.83569	192.07178	848.81232	929.70563	36.49018	430.95526	714.59052	310.77856	475.29343	1033.59766	77.75021	61.80073	640.03052	323.22009	95.27085
519	4.317	1003.68561	167.66870	1390.64197	860.05768	-3.78540	883.06451	827.84503	314.97592	877.14227	1032.01416	193.11189	848.11487	926.88428	36.90715	430.41061	708.56891	310.61938	475.22137	1033.43994	77.97255	61.94444	626.99011	323.40408	96.78583
520	4.325	998.90668	168.74535	1389.82874	856.17883	-3.46140	882.31909	822.36023	315.05246	876.33331	1027.13843	194.17480	847.38959	923.96765	37.33151	429.83038	702.58600	310.56787	475.04636	1033.26550	78.18959	62.08152	614.51959	323.48737	98.22563
521	4.333	994.08740	169.84213	1388.97522	852.23419	-3.10550	881.53400	816.82727	315.15750	875.48651	1022.20544	195.26053	846.63977	920.95770	37.76402	429.21283	696.63367	310.61542	474.76654	1033.07581	78.40285	62.21220	602.62854	323.48068	99.55093
522	4.342	989.22314	170.96252	1388.08203	848.21967	-2.71879	880.70734	811.24481	315.28561	874.60260	1017.21161	196.36865	845.86725	917.86090	38.20670	428.55661	690.70538	310.75290	474.38358	1032.87256	78.61641	62.33950	591.32129	323.39703	100.72771
523	4.350	984.30963	172.11034	1387.14941	844.13025	-2.30295	879.83917	805.61182	315.43515	873.68329	1012.15240	197.49850	845.07227	914.68695	38.66316	427.86057	684.79706	310.97098	473.90155	1032.65601	78.83575	62.46709	580.59363	323.25238	101.73027
524	4.358	979.34344	173.28848	1386.17834	839.95953	-1.85946	878.93103	799.92633	315.60925	872.73145	1007.02319	198.64915	844.25378	911.44849	39.13808	427.12488	678.90826	311.25861	473.32465	1032.42261	79.06588	62.59835	570.43329	323.06372	102.53952
525	4.367	974.32166	174.49869	1385.17029	835.70190	-1.38840	877.98529	794.18500	315.81329	871.75098	1001.81946	199.81967	843.41052	908.15979	39.63473	426.35361	673.04224	311.60187	472.65558	1032.16711	79.30998	62.73484	560.82245	322.84589	103.14088
526	4.375	969.24237	175.74200	1384.12634	831.35364	-0.88745	877.00433	788.38336	316.05136	870.74432	996.53741	201.00903	842.54163	904.83630	40.15310	425.55515	667.20361	311.98459	471.89603	1031.88391	79.56893	62.87566	551.73950	322.60986	103.52428
527	4.383	964.10400	177.01933	1383.04834	826.91241	-0.35230	875.99078	782.51703	316.32550	869.71216	991.17377	202.21640	841.64807	901.49329	40.69062	424.73981	661.39624	312.39105	471.04709	1031.57080	79.84034	63.02144	543.15979	322.36414	103.68489
528	4.392	958.90649	178.33128	1381.93933	822.37573	0.22200	874.94958	776.58252	316.63675	868.65436	985.72595	203.44263	840.73340	898.14386	41.24365	423.91653	655.62268	312.80832	470.10974	1031.23230	80.11802	63.18016	535.05859	322.11624	103.62257
529	4.400	953.65063	179.67804	1380.80334	817.74103	0.83977	873.88867	770.57678	316.98761	867.57220	980.19141	204.69122	839.80334	894.79932	41.80783	423.09216	649.88342	313.22684	469.08511	1030.87903	80.39396	63.36613	527.41492	321.87231	103.33815
530	4.408	948.33789	181.05978	1379.64417	813.00635	1.50447	872.81702	764.49579	317.38293	866.46790	974.56714	205.96841	838.86511	891.46814	42.37762	422.27301	644.17755	313.63907	467.97311	1030.52209	80.66154	63.59338	520.21228	321.63596	102.82944
531	4.417	942.96912	182.47760	1378.46472	808.17090	2.21887	871.74261	758.33374	317.82758	865.34229	968.85059	207.28226	837.92621	888.15479	42.94620	421.46609	638.50385	314.03833	466.77087	1030.16797	80.91669	63.87068	513.43982	321.40915	102.09106
532	4.425	937.54492	183.93394	1377.26636	803.23413	2.98510	870.67102	752.08478	318.32385	864.19324	963.03955	208.64136	836.99420	884.85901	43.50663	420.67963	632.86194	314.41965	465.47223	1029.81702	81.15736	64.20186	507.09131	321.19397	101.11725
533	4.433	932.06494	185.43243	1376.04968	798.19635	3.80471	869.60529	745.74402	318.87128	863.01587	957.13190	210.05324	836.07562	881.57678	44.05310	419.92258	627.25415	314.78146	464.06924	1029.46753	81.38364	64.58978	501.16321	320.99115	99.90338
534	4.442	926.52869	186.97734	1374.81384	793.05878	4.67867	868.54712	739.30841	319.46777	861.80505	951.12506	211.52374	835.17560	878.30151	44.58108	419.20422	621.68604	315.12589	462.55429	1029.11865	81.59810	65.04025	495.65442	320.79785	98.44691
535	4.450	920.93420	188.57254	1373.55859	787.82385	5.60656	867.50000	732.77539	320.11139	860.55676	945.01630	213.05695	834.29761	875.02490	45.08718	418.53354	616.16736	315.45654	460.92078	1028.77295	81.80413	65.56252	490.56506	320.60812	96.74928
536	4.458	915.27899	190.22144	1372.28455	782.49463	6.58620	866.47089	726.14142	320.80008	859.26788	938.80310	214.65479	833.44324	871.73688	45.56928	417.91818	610.71204	315.77771	459.16309	1028.43311	82.00387	66.16565	485.89453	320.41522	94.81738
537	4.467	909.56030	191.92792	1370.99414	777.07275	7.61522	865.46838	719.40149	321.53201	857.93762	932.48199	216.31671	832.61230	868.42535	46.02608	417.36383	605.33740	316.09485	457.27826	1028.09668	82.19814	66.85416	481.63879	320.21295	92.66461
538	4.475	903.77612	193.69720	1369.69263	771.55750	8.69260	864.50000	712.54956	322.30670	856.56934	926.04907	218.03976	831.80322	865.07550	46.45670	416.87314	600.06274	316.41467	455.26920	1027.75366	82.38612	67.62817	477.78650	319.99542	90.31253
539	4.483	897.92407	195.53511	1368.38806	765.94458	9.81852	863.56976	705.57990	323.12628	855.17267	919.50067	219.81952	831.01373	861.66858	46.86164	416.44586	594.90723	316.74426	453.14639	1027.39038	82.56309	68.48814	474.31433	319.75732	87.79434
540	4.492	892.00165	197.44583	1367.09143	760.22693	10.99310	862.67883	698.48810	323.99576	853.76416	912.83508	221.65154	830.24170	858.18140	47.24416	416.08023	589.88867	317.09113	450.92773	1026.99414	82.71992	69.43878	471.18298	319.49518	85.15991
541	4.500	886.00641	199.43039	1365.81812	754.39514	12.21486	861.82733	691.27295	324.92303	852.36896	906.05432	223.53174	829.48645	854.58569	47.60985	415.77374	585.02271	317.46460	448.64047	1026.55542	82.84450	70.49026	468.33386	319.20953	82.47917
542	4.508	879.93738	201.48679	1364.58972	748.43903	13.47995	861.01697	683.93750	325.91858	851.02209	899.16595	225.45509	828.75079	850.85022	47.96487	415.52386	580.31897	317.87756	446.32605	1026.06592	82.92274	71.65826	465.68860	318.90686	79.84000
543	4.517	873.79346	203.61070	1363.43433	742.35059	14.78225	860.25269	676.49139	326.99268	849.76874	892.18408	227.41388	828.04370	846.94226	48.31507	415.32968	575.77582	318.34726	444.04428	1025.51709	82.93961	72.96445	463.15381	318.60120	77.34055
544	4.525	867.57245	205.79648	1362.38647	736.12299	16.11457	859.54315	668.95410	328.15182	848.66376	885.12970	229.39673	827.38232	842.83038	48.66651	415.19376	571.37543	318.89362	441.87265	1024.89966	82.88136	74.43628	460.63123	318.31479	75.07591
545	4.533	861.26990	208.03722	1361.48499	729.75031	17.47137	858.90021	661.35736	329.39758	847.76953	878.03040	231.38763	826.79340	838.48352	49.02588	415.12314	567.07813	319.53644	439.90076	1024.20264	82.73790	76.10409	458.03943	318.07681	73.11798
546	4.542	854.88049	210.32492	1360.76868	723.22778	18.85152	858.33820	653.74487	330.72672	847.14954	870.91565	233.36449	826.31281	833.87219	49.39918	415.12823	562.81952	320.29327	438.22018	1023.41437	82.50394	77.99779	455.33972	317.92044	71.49466
547	4.550	848.40063	212.65047	1360.26904	716.55316	20.25940	857.87427	646.16785	332.13275	846.85791	863.81097	235.29889	825.98181	828.96863	49.78861	415.21985	558.51062	321.17703	436.90994	1022.52161	82.18004	80.14437	452.55676	317.87872	70.18329
548	4.558	841.83179	215.00400	1360.00562	709.73010	21.70372	857.52844	638.67755	333.60925	846.92981	856.73425	237.15857	825.83990	823.74866	50.19031	415.40552	554.04590	322.19287	436.01819	1021.50964	81.77324	82.56360	449.76575	317.97751	69.12825
549	4.567	835.18225	217.37517	1359.98486	702.76807	23.19505	857.32147	631.31665	335.15268	847.37549	849.69604	238.91374	825.91687	818.19543	50.59402	415.68817	549.32239	323.33624	435.54883	1020.35638	81.29646	85.26146	447.05029	318.22794	68.26916
550	4.575	828.46741	219.75301	1360.20264	695.68182	24.74386	857.27142	624.11157	336.76431	848.17993	842.70251	240.54587	826.22595	812.30414	50.98415	416.06711	544.26416	324.59378	435.46204	1019.02509	80.76854	88.22334	444.46716	318.62225	67.55699
551	4.583	821.70654	222.12601	1360.64600	688.48944	26.35939	857.39032	617.06665	338.45032	849.30688	835.75513	242.05350	826.76172	806.08234	51.34222	416.53964	538.84662	325.94788	435.69202	1017.46143	80.21384	91.41261	442.04651	319.13516	66.95671
552	4.592	814.92047	224.48338	1361.29443	681.21167	28.04910	857.68304	610.16394	340.21832	850.70520	828.84875	243.45308	827.50165	799.54810	51.65017	417.10373	533.10474	327.38184	436.17047	1015.60925	79.65500	94.78322	439.80676	319.72955	66.44573
553	4.600	808.12927	226.81648	1362.12195	673.87146	29.81816	858.14783	603.36975	342.07257	852.31622	821.97089	244.77628	828.41150	792.72681	51.89200	417.75955	527.12317	328.88104	436.83984	1013.43146	79.10350	98.29742	437.76294	320.36328	66.01098
554	4.608	801.35211	229.11864	1363.10022	666.49402	31.66858	858.77783	596.64362	344.01123	854.07953	815.10406	246.06540	829.45264	785.64600	52.05428	418.50739	521.01660	330.42603	437.64948	1010.91541	78.55898	101.93021	435.92883	320.99365	65.64539
555	4.617	794.60663	231.38333	1364.20068	659.10614	33.59879	859.56189	589.94580	346.02579	855.93591	808.22992	247.36740	830.58752	778.33301	52.12669	419.34442	514.90918	331.98679	438.54645	1008.06287	78.01550	105.66294	434.31311	321.58203	65.34509
556	4.625	787.90833	233.60298	1365.39539	651.73383	35.60380	860.48584	583.24255	348.10226	857.83069	801.33240	248.72722	831.78363	770.81360	52.10138	420.26367	508.92078	333.52576	439.47324	1004.88269	77.46673	109.47935	432.91553	322.09741	65.10608
557	4.633	781.26855	235.76971	1366.65735	644.40070	37.67525	861.53296	576.50903	350.22318	859.71552	794.40143	250.18242	833.01550	763.11121	51.97204	421.25430	503.15979	335.00861	440.37488	1001.38721	76.90853	113.36488	431.72791	322.51828	64.92148
558	4.642	774.69489	237.87730	1367.96033	637.12616	39.80120	862.68500	569.73145	352.36844	861.54779	787.43573	251.75949	834.26563	755.24463	51.73309	422.30142	497.71716	336.41605	441.20993	997.59027	76.34078	117.30650	430.73645	322.83249	64.78091
559	4.650	768.19067	239.92296	1369.27869	629.92651	41.96608	863.92340	562.90839	354.51669	863.29059	780.44373	253.47163	835.52411	747.22791	51.37774	423.38797	492.66052	337.74957	441.95407	993.50519	75.76781	121.29205	429.92407	323.03735	64.67186
560	4.658	761.75598	241.90738	1370.58899	622.81720	44.15193	865.22888	556.04913	356.64764	864.91467	773.44263	255.31810	836.78632	739.06873	50.89793	424.49741	488.02991	339.02832	442.59314	989.14490	75.19794	125.31026	429.27161	323.13983	64.58183
561	4.667	755.38806	243.83380	1371.86975	615.81140	46.33993	866.57977	549.17078	358.74414	866.40033	766.45654	257.28497	838.05011	730.76855	50.28800	425.61346	483.83728	340.28088	443.11505	984.52283	74.64295	129.35266	428.75916	323.15662	64.50085
562	4.675	749.08203	245.70755	1373.10376	608.91925	48.51112	867.95142	542.29761	360.79303	867.73785	759.51404	259.34653	839.31140	722.32202	49.54840	426.71808	480.06824	341.53683	443.51086	979.65399	74.11841	133.41692	428.36829	323.11224	64.42210
563	4.683	742.83197	247.53558	1374.27893	602.14697	50.64767	869.31702	535.46008	362.78625	868.92816	752.64642	261.46744	840.55969	713.71869	48.68900	427.78870	476.68481	342.82068	443.78140	974.55371	73.64391	137.50737	428.08093	323.03546	64.33972
564	4.692	736.63202	249.32498	1375.38782	595.49805	52.73466	870.64825	528.69232	364.72101	869.98102	745.88458	263.60672	841.77588	704.94452	47.73137	428.79727	473.63062	344.14789	443.94107	969.23566	73.24265	141.63258	427.87952	322.95493	64.24715
565	4.700	730.47809	251.08221	1376.42798	588.97369	54.76081	871.91803	522.02972	366.59842	870.91150	739.25623	265.72156	842.93451	695.98267	46.70640	429.71402	470.83838	345.52304	444.01453	963.70868	72.94073	145.80226	427.74451	322.89566	64.13779
566	4.708	724.36707	252.81316	1377.40063	582.57318	56.71822	873.10345	515.50641	368.42340	871.73621	732.78430	267.77045	844.00848	686.81738	45.64837	430.51428	468.23535	346.94110	444.02902	957.97473	72.76692	150.02501	427.65466	322.87662	64.00744
567	4.717	718.29706	254.52319	1378.31030	576.29474	58.60228	874.18939	509.15234	370.20419	872.47125	726.48645	269.71591	844.97430	677.43756	44.58836	431.18558	465.75085	348.39072	444.00684	952.02789	72.75188	154.30638	427.58862	322.90857	63.85661
568	4.725	712.26709	256.21725	1379.16394	570.13428	60.41268	875.16895	502.98962	371.94989	873.13000	720.37469	271.52722	845.81586	667.83978	43.54996	431.73010	463.32324	349.85709	443.96271	945.85394	72.92480	158.64679	427.52747	322.99384	63.68949
569	4.733	706.27753	257.89944	1379.96960	564.08527	62.15354	876.04291	497.03137	373.66837	873.72198	714.45447	273.18286	846.52673	658.02722	42.54853	432.16187	460.90601	351.32407	443.90683	939.43372	73.31047	163.03969	427.45813	323.12863	63.51065
570	4.742	700.32996	259.57147	1380.73462	558.13916	63.83144	876.81818	491.28247	375.36548	874.25299	708.72388	274.67261	847.11096	648.00989	41.59427	432.50098	458.47424	352.77557	443.84763	932.74628	73.92928	167.46936	427.37561	323.30569	63.32412
571	4.750	694.42706	261.23221	1381.46680	552.28607	65.45276	877.50665	485.74084	377.04517	874.72723	703.17395	275.99789	847.58307	637.80420	40.69884	432.76859	456.02612	354.19595	443.79132	925.77063	74.79710	171.90903	427.28003	323.51471	63.13472
572	4.758	688.57111	262.87854	1382.17432	546.51593	67.02219	878.12433	480.39709	378.70966	875.14868	697.79028	277.17090	847.96594	627.43359	39.87928	432.98462	453.58118	355.56964	443.73935	918.48877	75.92361	176.32016	427.17566	323.74185	62.94839
573	4.767	682.76343	264.50616	1382.86536	540.81836	68.54362	878.69031	475.23694	380.35931	875.52136	692.55566	278.21170	848.28741	616.92737	39.15333	433.16895	451.17188	356.88095	443.68811	910.88660	77.31104	180.65326	427.06897	323.97003	62.77113
574	4.775	677.00378	266.10864	1383.54688	535.18396	70.02130	879.22620	470.24377	381.99243	875.84900	687.45337	279.14471	848.57507	606.32050	38.53165	433.34509	448.83337	358.11548	443.63196	902.95361	78.95343	184.84850	426.96704	324.18164	62.60861
575	4.783	671.29211	267.67783	1384.22510	529.60547	71.45946	879.75415	465.40173	383.60629	876.13556	682.46838	279.99442	848.85303	595.65155	38.01591	433.54117	446.59509	359.26230	443.56830	894.68140	80.83478	188.83679	426.87598	324.36276	62.46638
576	4.792	665.62878	269.20581	1384.90552	524.07715	72.86086	880.29614	460.69800	385.19812	876.38538	677.58875	280.78177	849.13934	584.95898	37.60555	433.78470	444.47327	360.31638	443.49976	886.06183	82.92595	192.54263	426.80029	324.50507	62.34911
577	4.800	660.01367	270.68582	1385.59412	518.59595	74.22569	880.87372	456.12415	386.76636	876.60315	672.80640	281.52145	849.44592	574.27753	37.30270	434.09818	442.46765	361.27826	443.43246	877.08496	85.18216	195.88681	426.74158	324.60529	62.25973
578	4.808	654.44666	272.11203	1386.29700	513.15906	75.55197	881.50641	451.67505	388.31128	876.79382	668.11658	282.22089	849.77838	563.63806	37.10805	434.50031	440.56262	362.15134	443.37210	867.73761	87.54351	198.78905	426.69910	324.66434	62.19869
579	4.817	648.92847	273.47903	1387.01929	507.76392	76.83739	882.20831	447.34851	389.83597	876.96356	663.51819	282.88037	850.13727	553.06830	37.01959	435.00629	438.73169	362.93954	443.32169	858.00458	89.94048	201.17186	426.66956	324.68668	62.16337
580	4.825	643.46106	274.78210	1387.76318	502.40674	78.08096	882.98572	443.14172	391.34680	877.12000	659.01160	283.49460	850.51904	542.59094	37.03464	435.62564	436.94324	363.64676	443.28107	847.87268	92.30350	202.96600	426.64856	324.67975	62.14915
581	4.833	638.04797	276.01874	1388.52795	497.08435	79.28364	883.83759	439.05188	392.85278	877.27209	654.59705	284.05408	850.91949	532.22156	37.14788	436.36105	435.16736	364.27850	443.24792	837.33435	94.57195	204.11592	426.62988	324.65387	62.15186
582	4.842	632.69421	277.18936	1389.31018	491.79492	80.44775	884.75726	435.07434	394.36392	877.42963	650.27356	284.54526	851.33533	521.96478	37.35432	437.20490	433.38086	364.84375	443.21988	826.38892	96.69913	204.58353	426.60828	324.62067	62.16842
583	4.850	627.40601	278.29639	1390.10425	486.53894	81.57635	885.73273	431.20288	395.88898	877.60217	646.03735	284.95273	851.76404	511.81543	37.65735	438.13705	431.57080	365.35580	443.19638	815.04004	98.65350	204.34924	426.58057	324.59021	62.19551
584	4.858	622.18909	279.34293	1390.90308	481.31848	82.67284	886.74866	427.42944	397.43335	877.79797	641.88110	285.26279	852.20160	501.76270	38.07034	439.12973	429.73279	365.83075	443.17847	803.29395	100.41828	203.41071	426.54614	324.56958	62.22924
585	4.867	617.04773	280.33194	1391.69775	476.13635	83.74031	887.78845	423.74438	398.99707	878.02252	637.79370	285.46625	852.64166	491.79541	38.60977	440.15518	427.87024	366.28409	443.16754	791.15686	101.99063	201.78114	426.50757	324.56311	62.26635
586	4.875	611.98669	281.26593	1392.47876	470.99670	84.78069	888.83557	420.13843	400.57214	878.27576	633.76196	285.56061	853.07587	481.90588	39.28368	441.19214	425.99207	366.72757	443.16400	778.63318	103.37989	199.48770	426.46802	324.57220	62.30474
587	4.883	607.01086	282.14655	1393.23682	465.90552	85.79347	889.87421	416.60376	402.13904	878.54669	629.77393	285.55084	853.49323	472.09070	40.08642	442.22781	424.10852	367.16760	443.16562	765.72485	104.60277	196.56976	426.43042	324.59445	62.34304
588	4.892	602.12549	282.97440	1393.96313	460.87000	86.77497	890.88953	413.13623	403.66577	878.81189	625.81726	285.44730	853.88141	462.35034	41.00584	443.25504	422.22827	367.60416	443.16739	752.43176	105.67715	193.07675	426.39600	324.62436	62.37995
589	4.900	597.33472	283.74945	1394.65063	455.89673	87.71886	891.86890	409.73303	405.11649	879.04272	621.87927	285.26309	854.22784	452.68652	42.03301	444.26776	420.35815	368.03235	443.16321	738.75525	106.61861	189.06635	426.36365	324.65540	62.41410
590	4.908	592.64148	284.47180	1395.29395	450.99158	88.61770	892.80194	406.38806	406.46497	879.21863	617.95203	285.01483	854.52313	443.09985	43.16607	445.25748	418.50269	368.44604	443.14883	724.70044	107.43888	184.60312	426.33081	324.68262	62.44440
591	4.917	588.04468	285.14206	1395.88953	446.15857	89.46523	893.68085	403.09167	407.70093	879.33258	614.03784	284.72211	854.76477	433.58875	44.40855	446.21286	416.66589	368.83978	443.12231	710.27759	108.14516	179.75691	426.29431	324.70331	62.47039
592	4.925	583.54028	285.76108	1396.43567	441.40015	90.25829	894.50012	399.83032	408.82681	879.38702	610.14746	284.40378	854.95819	424.15283	45.76294	447.12512	414.85034	369.20749	443.08163	695.50055	108.73981	174.60059	426.25195	324.71616	62.49216
593	4.933	579.12256	286.32886	1396.93237	436.71448	90.99675	895.25751	396.59058	409.85239	879.38959	606.29163	284.07367	855.11444	414.79602	47.22616	447.99234	413.05884	369.54282	443.02454	680.38623	109.22066	169.20807	426.20313	324.72012	62.50996
594	4.942	574.78601	286.84503	1397.38000	432.09583	91.68237	895.95374	393.36365	410.79013	879.35083	602.47644	283.73990	855.24640	405.52551	48.79063	448.81766	411.29321	369.84171	442.95047	664.95337	109.58195	163.65195	426.14832	324.71393	62.52411
595	4.950	570.52356	287.30927	1397.77856	427.53589	92.31799	896.59265	390.14661	411.65173	879.28229	598.70288	283.40634	855.36633	396.34973	50.44614	449.60638	409.55640	370.10281	442.86105	649.22339	109.81848	158.00008	426.08923	324.69702	62.53499
596	4.958	566.32800	287.72168	1398.12695	423.02405	92.90679	897.17999	386.94104	412.44525	879.19324	594.96863	283.07376	855.48340	387.27795	52.18053	450.36597	407.85120	370.32553	442.75876	633.21826	109.93017	152.31386	426.02759	324.67017	62.54339
597	4.967	562.19263	288.08307	1398.42505	418.54956	93.45218	897.72235	383.74854	413.17581	879.08881	591.26831	282.74023	855.60309	378.32104	53.97984	451.10648	406.17908	370.51013	442.64722	616.95886	109.92337	146.64711	425.96509	324.63535	62.55050
598	4.975	558.11182	288.39481	1398.67505	414.10242	93.95770	898.22693	380.56726	413.84818	878.96936	587.59595	282.40179	855.72650	369.49048	55.82775	451.84018	404.53943	370.65836	442.53204	600.46240	109.80882	141.04547	425.90332	324.59491	62.55768
599	4.983	554.07849	288.65854	1398.88147	409.67334	94.42739	898.69958	377.39575	414.46594	878.83002	583.94507	282.05237	855.85095	360.79785	57.70573	452.57968	402.92871	370.77209	442.41907	583.74365	109.59979	135.54662	425.84363	324.55103	62.56627
600	4.992	550.08423	288.87570	1399.04968	405.25354	94.86814	899.14404	374.23853	415.02856	878.66241	580.31042	281.68396	855.97083	352.25146	59.59431	453.33490	401.34204	370.85291	442.31281	566.81519	109.31178	130.18097	425.78748	324.50568	62.57748
601	5.000	546.12024	289.04770	1399.18506	400.83508	95.29225	899.56122	371.10742	415.53091	878.45819	576.68726	281.28815	856.07892	343.85559	61.47553	454.10907	399.77454	370.90314	442.21606	549.68677	108.96191	124.97171	425.73669	324.46054	62.59223
602	5.008	542.17834	289.17667	1399.29175	396.41138	95.71526	899.95020	368.01819	415.96649	878.21088	573.07043	280.85846	856.16858	335.60779	63.33675	454.89655	398.22070	370.92630	442.12909	532.36438	108.56705	119.93454	425.69226	324.41653	62.61084
603	5.017	538.25098	289.26538	1399.37354	391.97559	96.15103	900.30927	364.98145	416.33234	877.91559	569.45544	280.39087	856.23431	327.49951	65.17162	455.68472	396.67456	370.92749	442.04980	514.85120	108.14198	115.07982	425.65405	324.37402	62.63293
604	5.025	534.33228	289.31674	1399.43433	387.52100	96.60825	900.63635	362.00122	416.63104	877.56934	565.83789	279.88235	856.27313	319.52051	66.97546	456.46024	395.12720	370.91296	441.97522	497.14929	107.69853	110.41644	425.62048	324.33289	62.65788
605	5.033	530.41846	289.33292	1399.47839	383.04065	97.08771	900.93060	359.07849	416.86951	877.17377	562.21387	279.32977	856.28381	311.66150	68.74094	457.21384	393.56812	370.88855	441.90311	479.26160	107.24457	105.95444	425.58936	324.29221	62.68497
606	5.042	526.50793	289.31506	1399.50916	378.52722	97.58009	901.19379	356.21143	417.06110	876.73950	558.57935	278.72934	856.26654	303.91443	70.45944	457.94092	391.98682	370.85864	441.83243	461.19287	106.78325	101.70565	425.55811	324.25012	62.71333
607	5.050	522.60095	289.26324	1399.52759	373.97412	98.06963	901.42932	353.39209	417.22955	876.28973	554.93140	278.07712	856.22205	296.27087	72.12601	458.64020	390.37524	370.82596	441.76224	442.95203	106.31386	97.68444	425.52478	324.20425	62.74234
608	5.058	518.69897	289.17596	1399.53308	369.37573	98.54306	901.64056	350.60376	417.40561	875.85321	551.26746	277.37054	856.15228	288.72266	73.74113	459.31271	388.72815	370.79102	441.69000	424.55469	105.83265	93.90928	425.48828	324.15192	62.77230
609	5.067	514.80383	289.04962	1399.52429	364.72986	98.99423	901.82971	347.82690	417.61459	875.45093	547.58643	276.60953	856.06061	281.26111	75.30872	459.96176	387.04272	370.75369	441.61264	406.02783	105.33173	90.40744	425.44849	324.08984	62.80427
610	5.075	510.91821	288.87973	1399.49951	360.03711	99.42235	901.99805	345.04700	417.86783	875.09003	543.88757	275.79636	855.95044	273.87708	76.83382	460.59216	385.31860	370.71335	441.52817	387.41479	104.79834	87.22105	425.40552	324.01453	62.83913
611	5.083	507.04224	288.66257	1399.45630	355.30078	99.82912	902.14545	342.25513	418.16370	874.76605	540.16895	274.93536	855.82465	266.56030	78.32186	461.20889	383.55762	370.66730	441.43576	368.77539	104.21649	84.40633	425.35925	323.92310	62.87690
612	5.092	503.17297	288.39630	1399.39087	350.52673	100.21646	902.27032	339.44543	418.49216	874.46826	536.42944	274.03363	855.68579	259.30237	79.77765	461.81619	381.76196	370.60992	441.33502	350.17725	103.57024	82.02026	425.30896	323.81335	62.91710
613	5.100	499.30579	288.07996	1399.29883	345.72217	100.58529	902.37018	336.61414	418.83884	874.18433	532.66724	273.10092	855.53546	252.09766	81.20390	462.41843	379.93298	370.53265	441.22455	331.67749	102.85066	80.10007	425.25378	323.68353	62.95928
614	5.108	495.43726	287.71188	1399.17615	340.89441	100.93540	902.44092	333.75745	419.18805	873.90338	528.88062	272.14822	855.37439	244.94434	82.59978	463.02173	378.07214	370.42593	441.10135	313.31116	102.06395	78.65027	425.19287	323.53262	63.00309
615	5.117	491.56494	287.29001	1399.02051	336.05005	101.26566	902.47791	330.87024	419.52567	873.61694	525.06702	271.18582	855.20203	237.84351	83.95922	463.63431	376.18005	370.28235	440.96222	295.09607	101.22937	77.65004	425.12488	323.36105	63.04832
616	5.125	487.68787	286.81229	1398.83179	331.19458	101.57411	902.47760	327.94775	419.84091	873.31903	521.22449	270.22256	855.01740	230.80005	85.27074	464.26572	374.25610	370.09772	440.80496	277.04846	100.36823	77.07243	425.04858	323.17065	63.09536
617	5.133	483.80627	286.27710	1398.61206	326.33057	101.85812	902.43738	324.98572	420.12689	873.00568	517.35034	269.26535	854.81873	223.81653	86.52279	464.92587	372.29919	369.86945	440.62793	259.18933	99.49675	76.89441	424.96155	322.96414	63.14536
618	5.142	479.92200	285.68369	1398.36487	321.45898	102.11472	902.35474	321.97925	420.38013	872.67487	513.44275	268.31842	854.60455	216.88782	87.71007	465.62234	370.30859	369.59607	440.42969	241.54321	98.62686	77.09363	424.86279	322.74539	63.19969
619	5.150	476.03552	285.03247	1398.09473	316.57922	102.34073	902.22778	318.92358	420.59885	872.32623	509.49915	267.38293	854.37341	210.00354	88.83293	466.35788	368.28235	369.27716	440.20941	224.13696	97.76894	77.64361	424.75256	322.51971	63.25906
620	5.158	472.14355	284.32571	1397.80530	311.68945	102.53328	902.05615	315.81409	420.78137	871.95966	505.51672	266.45709	854.12347	203.15430	89.89207	467.13162	366.21582	368.91388	439.96719	207.00110	96.93372	78.51234	424.63269	322.29199	63.32314
621	5.167	468.24219	283.56680	1397.49988	306.78735	102.69055	901.84064	312.64819	420.92542	871.57495	501.49292	265.53711	853.85260	196.33459	90.88554	467.94171	364.10144	368.50867	439.70453	190.16956	96.13417	79.66257	424.50610	322.06451	63.39089
622	5.175	464.32861	282.75873	1397.18213	301.86963	102.81223	901.58325	309.42664	421.02917	871.17194	497.42676	264.61816	853.55902	189.54089	91.80996	468.78467	361.93115	368.06525	439.42334	173.67749	95.38729	81.05231	424.37402	321.83673	63.46107
623	5.183	460.40186	281.90268	1396.85474	296.93347	102.89964	901.28790	306.15247	421.09140	870.75031	493.31995	263.69556	853.24170	182.76990	92.66311	469.65378	359.69678	367.58899	439.12589	157.56128	94.71384	82.63641	424.23572	321.60706	63.53265
624	5.192	456.46069	280.99835	1396.51648	291.97729	102.95609	900.96008	302.83142	421.11053	870.30951	489.17554	262.76526	852.90027	176.01685	93.44359	470.53979	357.38953	367.08749	438.81494	141.85986	94.13294	84.37074	424.08997	321.37421	63.60511
625	5.200	452.50305	280.04367	1396.15955	287.00024	102.98668	900.60614	299.46924	421.08469	869.84857	484.99756	261.82367	852.53455	169.27722	94.14904	471.43280	355.00110	366.56851	438.49286	126.61218	93.65286	86.21727	423.93396	321.13712	63.67836
626	5.208	448.52332	279.03430	1395.76794	282.00171	102.99703	900.23157	296.07007	421.01404	869.36713	480.78857	260.86771	852.14349	162.54370	94.77677	472.32324	352.52356	366.03824	438.16028	111.85608	93.26782	88.14317	423.76501	320.89484	63.75233
627	5.217	444.51013	277.96689	1395.32397	276.98132	102.99153	899.83966	292.63721	420.90179	868.86536	476.54980	259.89468	851.72455	155.80554	95.32497	473.20193	349.95166	365.50055	437.81546	97.62598	92.96619	90.11440	423.58057	320.64648	63.82616
628	5.225	440.44800	276.84323	1394.81775	271.93884	102.97330	899.43158	289.17346	420.75381	868.34406	472.28101	258.90256	851.27393	149.04871	95.79223	474.06100	347.28235	364.95566	437.45428	83.95203	92.73882	92.09229	423.37854	320.39114	63.89849
629	5.233	436.32434	275.66855	1394.24878	266.87402	102.94502	899.00659	285.68091	420.57715	867.80371	467.98096	257.89041	850.78748	142.26025	96.17754	474.89459	344.51294	364.40051	437.07074	70.85815	92.57763	94.03670	423.15833	320.12830	63.96890
630	5.242	432.13269	274.44843	1393.62000	261.78503	102.90930	898.56384	282.16235	420.37860	867.24390	463.64795	256.85846	850.26245	135.43103	96.48074	475.69843	341.64038	363.83130	436.65826	58.36047	92.47065	95.91058	422.91980	319.85815	64.03908
631	5.250	427.87170	273.18896	1392.93738	256.66931	102.86809	898.10291	278.62000	420.16351	866.66235	459.27881	255.80707	849.69714	128.55591	96.70250	476.46820	338.66125	363.24561	436.21152	46.46484	92.40117	97.68254	422.66443	319.58160	64.11221
632	5.258	423.54553	271.89673	1392.21045	251.52307	102.82251	897.62408	275.05518	419.93579	866.05603	454.87000	254.73595	849.09088	121.63477	96.84386	477.19824	335.57361	362.64215	435.72684	35.16638	92.34892	99.32831	422.39343	319.29919	64.19138
633	5.267	419.16052	270.57730	1391.45239	246.34229	102.77332	897.12793	271.46814	419.69830	865.42261	450.41724	253.64375	848.44434	114.67444	96.90568	477.88202	332.37817	362.01974	435.20233	24.44775	92.29150	100.83113	422.10754	319.01010	64.27807
634	5.275	414.72156	269.23456	1390.67651	241.12280	102.72098	896.61536	267.85706	419.45294	864.76166	445.91663	252.52826	847.75995	107.69116	96.88864	478.51239	329.07898	361.37717	434.63782	14.28040	92.20699	102.18152	421.80640	318.71185	64.37196
635	5.283	410.23022	267.87082	1389.89209	235.85864	102.66537	896.08771	264.21802	419.20062	864.07410	441.36475	251.38676	847.04236	100.70898	96.79398	479.08075	325.68250	360.71304	434.03476	4.62793	92.07621	103.37675	421.48901	318.40192	64.47281
636	5.292	405.68518	266.48666	1389.10315	230.54358	102.60571	895.54596	260.54626	418.94144	863.36005	436.75879	250.21724	846.29736	93.75793	96.62414	479.57599	322.19568	360.02606	433.39557	-4.55359	91.88293	104.41943	421.15393	318.08014	64.58220
637	5.300	401.08557	265.08105	1388.30957	225.17139	102.54083	894.98895	256.83545	418.67447	862.61969	432.09619	249.01930	845.53046	86.86780	96.38338	479.98468	318.62598	359.31613	432.72302	-13.31567	91.61448	105.31450	420.80139	317.74960	64.70308
638	5.308	396.43054	263.65182	1387.50916	219.73767	102.46897	894.41394	253.07886	418.39752	861.85437	427.37378	247.79442	844.74579	80.06628	96.07810	480.29163	314.98218	358.58557	432.01938	-21.71582	91.26319	106.06635	420.43286	317.41455	64.83850
639	5.317	391.71875	262.19693	1386.69910	214.23938	102.38719	893.81708	249.27063	418.10608	861.06610	422.58716	246.54497	843.94537	73.37769	95.71619	480.48126	311.27478	357.83954	431.28616	-29.81165	90.82712	106.67772	420.05188	317.07809	64.99176
640	5.325	386.94983	260.71451	1385.87720	208.67358	102.29062	893.19403	245.40527	417.79333	860.25677	417.73022	245.27350	843.12964	66.82202	95.30537	480.53952	307.51685	357.08643	430.52560	-37.65625	90.30934	107.15042	419.66101	316.74081	65.16597
641	5.333	382.12427	259.20160	1385.04224	203.03809	102.17245	892.53992	241.47839	417.45111	859.42761	412.79797	243.98354	842.29962	60.41541	94.85188	480.45673	303.72461	356.33789	429.74319	-45.29321	89.71682	107.48582	419.26208	316.40112	65.36365
642	5.342	377.24170	257.65469	1384.19263	197.33203	102.02553	891.85016	237.48535	417.07169	858.58051	407.78870	242.67947	841.45886	54.16882	94.35976	480.22873	299.91565	355.60767	428.94891	-52.75439	89.05981	107.68472	418.85596	316.05762	65.58815
643	5.350	372.30042	256.07065	1383.32764	191.55701	101.84427	891.12091	233.42041	416.65024	857.71979	402.70410	241.36479	840.61414	48.08826	93.83084	479.85593	296.10693	354.90924	428.15582	-60.05920	88.35171	107.74686	418.44446	315.71118	65.84522
644	5.358	367.29773	254.44740	1382.44739	185.71558	101.62557	890.34906	229.27747	416.18652	856.85406	397.54688	240.04109	839.77417	42.17407	93.26562	479.34048	292.31311	354.25281	427.37695	-67.21704	87.60757	107.67144	418.02991	315.36691	66.14313
645	5.367	362.23108	252.78375	1381.55383	179.80994	101.36867	889.53217	225.04883	415.68420	855.99451	392.32031	238.70938	838.94849	36.42261	92.66469	478.68481	288.54517	353.64343	426.62280	-74.22815	86.84174	107.45827	417.61414	315.03369	66.49081
646	5.375	357.09802	251.07977	1380.64929	173.84155	101.07382	888.66846	220.72668	415.14709	855.15106	387.02832	237.37117	838.14728	30.82666	92.02930	477.89142	284.81067	353.08200	425.90146	-81.08582	86.06612	107.10757	417.19788	314.72137	66.89499
647	5.383	351.89722	249.33629	1379.73694	167.81274	100.74040	887.75720	216.30359	414.57568	854.33118	381.67310	236.02838	837.37994	25.37769	91.36091	476.96423	281.11218	352.56674	425.21967	-87.77551	85.28976	106.61871	416.77930	314.43832	67.35897
648	5.392	346.62891	247.55354	1378.82104	161.72729	100.36607	886.79938	211.77356	413.96747	853.54187	376.25476	234.68375	836.65369	20.06555	90.66095	475.91019	277.44897	352.09384	424.58276	-94.27625	84.51871	105.98949	416.35547	314.19211	67.88435
649	5.400	341.29419	245.73065	1377.90759	155.58997	99.94769	885.79810	207.13147	413.31964	852.79120	370.77100	233.34096	835.97473	14.88037	89.93088	474.73944	273.81616	351.65826	423.99506	-100.56165	83.75670	105.21623	415.92334	313.99039	68.47343
650	5.408	335.89441	243.86607	1377.00427	149.40588	99.48222	884.75879	202.37451	412.63074	852.08789	365.21826	232.00262	835.34949	9.81262	89.17230	473.46448	270.20557	351.25516	423.46115	-106.59998	83.00672	104.29478	415.47925	313.84061	69.13010
651	5.417	330.43005	241.95789	1376.11902	143.17834	98.96663	883.68909	197.50085	411.90009	851.44006	359.59241	230.66908	834.78503	4.85425	88.38697	472.09863	266.60510	350.88132	422.98691	-112.35547	82.27213	103.22157	415.01794	313.74841	69.85951
652	5.425	324.90039	240.00423	1375.26001	136.90784	98.39725	882.59821	192.50989	411.12558	850.85425	353.89063	229.33954	834.28882	0.00024	87.57626	470.65384	263.00073	350.53540	422.57910	-117.78809	81.55717	101.99219	414.53149	313.71677	70.66723
653	5.433	319.30444	238.00427	1374.43481	130.59155	97.77007	881.49628	187.39880	410.30298	850.33600	348.11108	228.01285	833.86713	-4.75134	86.74118	469.13840	259.37708	350.21814	422.24527	-122.85547	80.86841	100.59865	414.00952	313.74603	71.55911
654	5.442	313.64087	235.95865	1373.64880	124.22498	97.08087	880.39313	182.16187	409.42645	849.89056	342.25171	226.68710	833.52380	-9.39990	85.88408	467.55634	255.71948	349.93182	421.99326	-127.51501	80.21513	99.03012	413.44263	313.83481	72.54126
655	5.450	307.90918	233.86873	1372.90466	117.80298	96.32481	879.29797	176.79163	408.49072	849.52100	336.30847	225.36047	833.25934	-13.94385	85.00977	465.90753	252.01489	349.67862	421.82941	-131.72791	79.60730	97.27743	412.82410	313.98108	73.61992
656	5.458	302.10852	231.73477	1372.20361	111.31812	95.49657	878.21991	171.28210	407.49249	849.22723	330.27368	224.03253	833.07050	-18.37903	84.12386	464.18915	248.25146	349.45874	421.75754	-135.46167	79.05367	95.33566	412.15076	314.18350	74.80103
657	5.467	296.23853	229.55435	1371.54578	104.76099	94.59190	877.16815	165.62891	406.43121	849.00549	324.13904	222.70332	832.95056	-22.69873	83.23042	462.39755	244.41821	349.26935	421.77808	-138.69409	78.56181	93.20486	411.42114	314.44189	76.08951
658	5.475	290.29822	227.32301	1370.93091	98.12195	93.60913	876.15234	159.83081	405.30917	848.85034	317.89587	221.37102	832.89063	-26.89392	82.33178	460.53012	240.50256	349.10416	421.88718	-141.41479	78.13879	90.89248	410.63196	314.75644	77.48940
659	5.483	284.28748	225.03671	1370.35974	91.39099	92.54974	875.18274	153.88757	404.13135	848.75696	311.53711	220.03030	832.88116	-30.95459	81.42921	458.58759	236.49011	348.95465	422.07672	-143.63159	77.79097	88.41794	409.77734	315.12524	79.00342
660	5.492	278.20886	222.69394	1369.83435	84.55823	91.41864	874.27155	147.79919	402.90405	848.72211	305.05640	218.67299	832.91394	-34.87183	80.52262	456.57718	232.36499	348.81140	422.33713	-145.37537	77.52309	85.81683	408.84790	315.54297	80.63251
661	5.500	272.06763	220.29630	1369.35889	77.61194	90.22345	873.43378	141.56750	401.63242	848.74109	298.44971	217.28998	832.98230	-38.64038	79.60908	454.51535	228.11011	348.66501	422.65985	-146.70581	77.33679	83.14360	407.83093	316.00168	82.37717
662	5.508	265.86975	217.84799	1368.93872	70.54028	88.97279	872.68896	135.19702	400.31976	848.80676	291.71411	215.87285	833.08209	-42.26123	78.68171	452.42966	223.70752	348.50696	423.03778	-147.71411	77.22723	80.47221	406.71313	316.49271	84.23895
663	5.517	259.61987	215.35403	1368.58191	63.33582	87.67539	872.06219	128.69287	398.96912	848.91187	284.84985	214.41518	833.21149	-45.74426	77.72891	450.36023	219.13770	348.33081	423.46545	-148.52246	77.17803	77.89464	405.48047	317.00824	86.22074
664	5.525	253.32080	212.81935	1368.29822	55.99854	86.34070	871.58374	122.06091	397.58435	849.05176	277.86084	212.91446	833.37207	-49.11060	76.73300	448.36093	214.38037	348.13351	423.93991	-149.27356	77.15699	75.51384	404.12048	317.54163	88.32695
665	5.533	246.97449	210.24878	1368.10059	48.54053	84.97868	871.28778	115.30542	396.16953	849.22565	270.75562	211.37296	833.57025	-52.39624	75.67095	446.49921	209.41504	347.91577	424.46002	-150.11328	77.11596	73.42744	402.62097	318.08694	90.56356
666	5.542	240.58167	207.64769	1368.00317	40.98608	83.59827	871.21008	108.43018	394.72842	849.43719	263.54749	209.79733	833.81787	-55.65796	74.51833	444.85135	204.22058	347.68085	425.02435	-151.16089	76.99905	71.70146	400.96899	318.63773	92.93683
667	5.550	234.14319	205.02306	1368.01978	33.37097	82.20539	871.38275	101.43994	393.26276	849.69440	256.25256	208.19859	834.13177	-58.97583	73.25410	443.49194	198.77734	347.43408	425.63080	-152.47363	76.75853	70.34551	399.15027	319.18613	95.45081
668	5.558	227.66125	202.38489	1368.15869	25.73682	80.80106	871.82550	94.33875	391.77112	850.00824	248.88806	206.59186	834.53125	-62.45532	71.86588	442.47995	193.06702	347.18433	426.27744	-154.03015	76.37001	69.31183	397.15125	319.72397	98.10550
669	5.567	221.14209	199.74631	1368.42065	18.12378	79.37874	872.53870	87.13208	390.24847	850.38934	241.47205	204.99461	835.03491	-66.21899	70.35481	441.84576	187.07507	346.94449	426.96292	-155.75513	75.83543	68.52184	394.95837	320.24527	100.89653
670	5.575	214.59631	197.12219	1368.79883	10.56421	77.92252	873.50177	79.82544	388.68573	850.84631	234.02405	203.42287	835.65668	-70.38721	68.73669	441.58411	180.79419	346.73038	427.68469	-157.56958	75.17264	67.89902	392.55847	320.74823	103.81549
671	5.583	208.03857	194.52699	1369.28174	3.07739	76.40950	874.67816	72.42615	387.06927	851.38354	226.56262	201.88715	836.40143	-75.04688	67.03913	441.65466	174.22595	346.55832	428.43689	-159.42480	74.40657	67.38840	389.93909	321.23560	106.85104
672	5.592	201.48499	191.97346	1369.85449	-4.33130	74.81558	876.02338	64.94446	385.38242	851.99976	219.10352	200.38890	837.26306	-80.22522	65.29786	441.99240	167.38098	346.44412	429.21100	-161.29919	73.57169	66.95992	387.08899	321.71399	109.98964
673	5.600	194.95056	189.47232	1370.50159	-11.66687	73.12029	877.49207	57.39539	383.61011	852.68854	211.65845	198.91817	838.22424	-85.88416	63.55144	442.52481	160.27551	346.40329	429.99738	-163.18115	72.71741	66.60197	383.99756	322.19324	113.21512
674	5.608	188.44617	187.03224	1371.20679	-18.94043	71.31005	879.04169	49.79736	381.74301	853.44098	204.23547	197.45366	839.25787	-91.93250	61.83643	443.18768	152.92468	346.44949	430.78534	-165.05505	71.90652	66.31298	380.65417	322.68530	116.50870
675	5.617	181.97864	184.66022	1371.95435	-26.16516	69.38119	880.63403	42.17261	379.77905	854.24591	196.84131	195.96631	840.33014	-98.24695	60.18739	443.92981	145.33887	346.59106	431.56262	-166.89453	71.20627	66.09461	377.04712	323.20160	119.85060
676	5.625	175.55212	182.36136	1372.72998	-33.35291	67.34103	882.23566	34.54639	377.72305	855.08942	189.48193	194.42487	841.40527	-104.69202	58.63963	444.70740	137.52100	346.82852	432.31631	-168.66736	70.67546	65.94697	373.16467	323.75058	123.22385
677	5.633	169.16821	180.13811	1373.52197	-40.50989	65.20689	883.81915	26.94849	375.58673	855.95471	182.16492	192.80159	842.44928	-111.13379	57.22765	445.47906	129.46558	347.15598	433.03384	-170.34326	70.35222	65.86541	368.99609	324.33743	126.61821
678	5.642	162.82520	177.99014	1374.31982	-47.63586	63.00401	885.36267	19.41199	373.38815	856.82233	174.89941	191.07750	843.43280	-117.45093	55.97753	446.20697	121.16125	347.56409	433.70328	-171.89905	70.24792	65.83935	364.53247	324.96405	130.03217
679	5.650	156.51807	175.91455	1375.11414	-54.72107	60.76292	886.84949	11.97021	371.15094	857.67267	167.69946	189.24538	844.33374	-123.54053	54.89775	446.86200	112.59290	348.04105	434.31299	-173.31519	70.34914	65.85298	359.76746	325.62695	133.47234
680	5.658	150.24133	173.90671	1375.89758	-61.74780	58.51573	888.26721	4.65308	368.90256	858.48907	160.58276	187.30939	845.13812	-129.32153	53.97254	447.42697	103.74365	348.57236	434.85074	-174.57312	70.62389	65.88759	354.69727	326.31445	136.95154
681	5.667	143.99280	171.96152	1376.66760	-68.69324	56.29254	889.60852	-2.51428	366.67075	859.26050	153.57153	185.28406	845.84033	-134.73376	53.16101	447.89563	94.59790	349.14032	435.30438	-175.65674	71.02813	65.92422	349.32190	327.00513	140.48596
682	5.675	137.77197	170.07330	1377.42712	-75.53296	54.11879	890.87061	-9.51416	364.48038	859.98193	146.68860	183.19400	846.44275	-139.73535	52.40338	448.26849	85.14343	349.72385	435.66489	-176.55640	71.51157	65.94650	343.64429	327.66965	144.09335
683	5.683	131.57947	168.23566	1378.18262	-82.24255	52.01376	892.05524	-16.33679	362.35184	860.65411	139.95703	181.07262	846.95514	-144.30530	51.63266	448.55164	75.37317	350.29904	435.92981	-177.27234	72.02190	65.94434	337.66870	328.27612	147.79303
684	5.692	125.41602	166.44241	1378.94324	-88.79980	49.98965	893.16785	-22.98071	360.30130	861.28369	133.39697	178.95917	847.39343	-148.44849	50.78832	448.75836	65.28442	350.84088	436.10504	-177.81616	72.50867	65.91641	331.39758	328.79532	151.60544
685	5.700	119.28284	164.68845	1379.71924	-95.18591	48.05091	894.21649	-29.45190	358.34103	861.88263	127.02148	176.89493	847.77832	-152.19775	49.82907	448.90906	54.87927	351.32516	436.20370	-178.20947	72.92844	65.86870	324.82861	329.20209	155.54999
686	5.708	113.18054	162.97052	1380.52026	-101.38684	46.19437	895.20959	-35.76086	356.47870	862.46625	120.83569	174.91911	848.13324	-155.60852	48.74075	449.02612	44.16736	351.72983	436.24396	-178.48132	73.24946	65.81023	317.95911	329.47397	159.64163
687	5.717	107.11060	161.28798	1381.35425	-107.39417	44.41072	896.15314	-41.91943	354.71552	863.05060	114.83557	173.06528	848.48193	-158.74902	47.53606	449.12598	33.16687	352.03687	436.24783	-178.66382	73.45332	65.74958	310.78943	329.59076	163.88750
688	5.725	101.07483	159.64294	1382.22571	-113.20483	42.68674	897.04883	-47.94092	353.04492	863.65033	109.01135	171.35835	848.84583	-161.68738	46.24766	449.21423	21.90356	352.23428	436.24127	-178.78833	73.53487	65.69334	303.32288	329.53302	168.28270
689	5.733	95.07593	158.03931	1383.13574	-118.81848	41.00727	897.89410	-53.83948	351.45401	864.27789	103.35034	169.81340	849.24048	-164.47913	44.91933	449.28708	10.41077	352.31702	436.25235	-178.88293	73.50259	65.64503	295.56384	329.27856	172.80438
690	5.742	89.11646	156.48181	1384.08325	-124.23633	39.35728	898.68335	-59.63086	349.92798	864.94385	97.84131	168.43643	849.67383	-167.15747	43.59727	449.33643	-1.26904	352.28668	436.30835	-178.97021	73.37798	65.60483	287.51599	328.80109	177.40855
691	5.750	83.20007	154.97556	1385.06458	-129.46204	37.72419	899.40955	-65.33154	348.45398	865.65717	92.47498	167.22624	850.14520	-169.73059	42.32298	449.35437	-13.08435	352.15015	436.43408	-179.06335	73.19133	65.57098	279.18042	328.07632	182.03270
692	5.758	77.33276	153.52560	1386.07483	-134.49976	36.09854	900.06561	-70.95825	347.02304	866.42462	87.24390	166.17606	850.64703	-172.18372	41.12838	449.33572	-24.97681	351.91861	436.65219	-179.16467	72.97555	65.54229	270.55261	327.09128	186.59985
693	5.767	71.52063	152.13632	1387.10767	-139.35217	34.47283	900.64709	-76.52637	345.63013	867.24982	82.14270	165.27640	851.16669	-174.48438	40.03274	449.27933	-36.88538	351.60660	436.98325	-179.26685	72.76060	65.51891	261.62048	325.85052	191.02069
694	5.775	65.76929	150.81017	1388.15576	-144.01892	32.84102	901.15265	-82.04907	344.27313	868.13300	77.16626	164.51776	851.68915	-176.59253	39.04069	449.18842	-48.74902	351.23090	437.44550	-179.35620	72.56982	65.50093	252.36243	324.37833	195.19604
695	5.783	60.08362	149.54628	1389.21143	-148.49695	31.20017	901.58240	-87.53625	342.95160	869.07129	72.31128	163.89139	852.20160	-178.47302	38.14249	449.07056	-60.51233	350.80875	438.05396	-179.41895	72.41767	65.48753	242.74841	322.71634	199.01959
696	5.792	54.46875	148.34018	1390.26746	-152.78210	29.55151	901.93658	-92.99487	341.66528	870.05988	67.57581	163.38908	852.69623	-180.10571	37.31765	448.93671	-72.12817	350.35602	438.81848	-179.44543	72.30994	65.47794	232.74390	320.91891	202.38087
697	5.800	48.92908	147.18559	1391.31799	-156.87073	27.89888	902.21674	-98.42920	340.41354	871.09332	62.95801	163.00412	853.17310	-181.49207	36.54057	448.79892	-83.56091	349.88470	439.74194	-179.43164	72.24503	65.47231	222.31738	319.04620	205.17189
698	5.808	43.46863	146.07635	1392.35840	-160.76147	26.24596	902.42694	-103.84094	339.19501	872.16620	58.45569	162.73193	853.63959	-182.65527	35.78626	448.66611	-94.78662	349.39990	440.81857	-179.37927	72.21526	65.47130	211.44788	317.15640	207.29800
699	5.817	38.08936	145.00748	1393.38525	-164.45422	24.59464	902.57434	-109.22998	338.00742	873.27191	54.06604	162.56993	854.10834	-183.63623	35.03693	448.54019	-105.79285	348.89841	442.03323	-179.29517	72.20880	65.47491	200.12866	315.29837	208.68895
700	5.825	32.79224	143.97655	1394.39478	-167.95166	22.94551	902.66852	-114.59302	336.84726	874.40186	49.78455	162.51602	854.59265	-184.48682	34.28693	448.41669	-116.57861	348.37207	443.36368	-179.18970	72.21352	65.48138	188.36499	313.50757	209.30359
701	5.833	27.57654	142.98431	1395.38245	-171.26172	21.29988	902.72015	-119.92395	335.70999	875.54498	45.60669	162.56735	855.10150	-185.26038	33.54152	448.28940	-127.15259	347.81287	444.78415	-179.07373	72.22072	65.48705	176.16956	311.80612	209.12859
702	5.842	22.44189	142.03296	1396.34326	-174.39722	19.66184	902.73846	-125.21509	334.59094	876.68842	41.52942	162.71953	855.63708	-186.00171	32.81054	448.15329	-137.53101	347.21463	446.26767	-178.95508	72.22670	65.48759	163.55701	310.20557	208.17471
703	5.850	17.38782	141.12479	1397.27209	-177.37305	18.03833	902.72980	-130.45776	333.48645	877.81799	37.54932	162.96590	856.19427	-186.74084	32.10237	448.00485	-147.73315	346.57236	447.78720	-178.83789	72.23059	65.47955	150.54187	308.70941	206.47342
704	5.858	12.41504	140.26180	1398.16382	-180.20581	16.43748	902.69788	-135.64307	332.39435	878.91858	33.66248	163.29631	856.76141	-187.49365	31.42029	447.84317	-157.77734	345.88129	449.31741	-178.72241	72.23209	65.46030	137.13745	307.31546	204.07375
705	5.867	7.52429	139.44528	1399.01404	-182.91345	14.86728	902.64508	-140.76282	331.31409	879.97565	29.86267	163.69710	857.32117	-188.26416	30.76235	447.67105	-167.67847	345.13809	450.83862	-178.60767	72.23167	65.42715	123.35510	306.01886	201.03973
706	5.875	2.71558	138.67596	1399.81946	-185.51538	13.33526	902.57349	-145.80859	330.24661	880.97632	26.14258	164.15251	857.85358	-189.05066	30.12484	447.49350	-177.44873	344.34210	452.33929	-178.49268	72.23136	65.37892	109.20605	304.81534	197.44728
707	5.883	-2.01208	137.95529	1400.57739	-188.03198	11.84851	902.48578	-150.77356	329.19458	881.91016	22.49292	164.64621	858.33978	-189.85083	29.50621	447.31589	-187.09729	343.49554	453.81522	-178.37927	72.23360	65.31863	94.70129	303.70294	193.38014
708	5.892	-6.66064	137.28625	1401.28503	-190.48340	10.41288	902.38550	-155.65234	328.16199	882.76953	18.90442	165.16209	858.76483	-190.66455	28.90796	447.14343	-196.62988	342.60312	455.26700	-178.27075	72.23960	65.25298	79.85596	302.68277	188.92558
709	5.900	-11.23364	136.67253	1401.94104	-192.88989	9.03231	902.27747	-160.44031	327.15347	883.55035	15.36768	165.68488	859.11963	-191.49536	28.33393	446.98071	-206.04895	341.67032	456.69736	-178.17139	72.24872	65.18936	64.68970	301.76013	184.17136
710	5.908	-15.73523	136.11765	1402.54565	-195.26929	7.70958	902.16669	-165.13501	326.17340	884.25262	11.87463	166.20059	859.40259	-192.35010	27.78946	446.83051	-215.35278	340.70184	458.10974	-178.08398	72.25892	65.13379	49.22778	300.94568	179.20407
711	5.917	-20.17053	135.62523	1403.10217	-197.63489	6.44744	902.05725	-169.73755	325.22546	884.87976	8.41748	166.69781	859.61969	-193.23645	27.27974	446.69302	-224.53711	339.70139	459.50851	-178.00989	72.26811	65.09010	33.50073	300.25381	174.10698
712	5.925	-24.54358	135.19888	1403.61426	-199.99719	5.24922	901.95142	-174.25244	324.31259	885.43726	4.98901	167.16895	859.78223	-194.15869	26.80804	446.56668	-233.59460	338.67206	460.89917	-177.94885	72.27550	65.05910	17.54492	299.70007	168.95706
713	5.933	-28.85803	134.84132	1404.08630	-202.36511	4.11847	901.84991	-178.68677	323.43704	885.93231	1.58179	167.61093	859.90479	-195.11584	26.37457	446.44913	-242.51440	337.61469	462.28644	-177.89966	72.28158	65.03854	1.39978	299.29767	163.82213
714	5.942	-33.11548	134.55347	1404.52148	-204.74658	3.05764	901.75323	-183.04773	322.60065	886.37469	-1.81213	168.02484	860.00269	-196.10303	25.97677	446.33832	-251.28015	336.52573	463.67175	-177.86060	72.28762	65.02449	-14.89441	299.05453	158.75876
715	5.950	-37.31677	134.33505	1404.92334	-207.14673	2.06713	901.66150	-187.34277	321.80411	886.77594	-5.19983	168.41447	860.09039	-197.11340	25.61168	446.23294	-259.87292	335.39871	465.05353	-177.82959	72.29530	65.01344	-31.29944	298.97086	153.81104
716	5.958	-41.46338	134.18488	1405.29480	-209.56787	1.14531	901.57446	-191.58167	321.04694	887.14789	-8.58655	168.78442	860.18018	-198.14014	25.27838	446.13239	-268.27368	334.22739	466.42905	-177.80457	72.30649	65.00372	-47.78064	299.03790	149.01097
717	5.967	-45.55847	134.10023	1405.63989	-212.00916	0.28803	901.49152	-195.77673	320.32703	887.50122	-11.97583	169.13931	860.27985	-199.17822	24.97734	446.03671	-276.46802	333.00842	467.79526	-177.78320	72.32310	64.99535	-64.30969	299.24033	144.38112
718	5.975	-49.60535	134.07607	1405.96252	-214.46753	-0.51287	901.41223	-199.94360	319.63986	887.84442	-15.37036	169.48424	860.39276	-200.22534	24.70788	445.94653	-284.44751	331.74142	469.14838	-177.76477	72.34697	64.98940	-80.86462	299.55920	139.93698
719	5.983	-53.60730	134.10561	1406.26599	-216.93787	-1.26958	901.33655	-204.09912	318.97885	888.18353	-18.77014	169.82597	860.51788	-201.27905	24.46672	445.86270	-292.20825	330.42795	470.48193	-177.74805	72.38001	64.98723	-97.43054	299.97446	135.68820
720	5.992	-57.56689	134.18236	1406.55261	-219.41370	-1.99529	901.26453	-208.25842	318.33813	888.52216	-22.17358	170.17303	860.65137	-202.33728	24.24905	445.78610	-299.74890	329.07074	471.78458	-177.73169	72.42386	64.98988	-113.99817	300.46701	131.63924
721	6.000	-61.48779	134.30139	1406.82385	-221.88684	-2.70015	901.19543	-212.43494	317.71298	888.86115	-25.57983	170.53516	860.78882	-203.39819	24.05077	445.71609	-307.07031	327.67389	473.04141	-177.71191	72.47834	64.99821	-130.56165	301.02103	127.79022
722	6.008	-65.37366	134.45898	1407.08093	-224.34961	-3.38980	901.12708	-216.63940	317.09833	889.19849	-28.98914	170.92233	860.92627	-204.46179	23.86980	445.64960	-314.17627	326.24380	474.23801	-177.68420	72.54041	65.01307	-147.11853	301.62582	124.13838
723	6.017	-69.22827	134.65186	1407.32446	-226.79480	-4.06698	901.05670	-220.87817	316.48862	889.53064	-32.40417	171.34323	861.06079	-205.53003	23.70488	445.58221	-321.07214	324.79095	475.36462	-177.64307	72.60597	65.03471	-163.66931	302.27603	120.68011
724	6.025	-73.05408	134.87650	1407.55505	-229.21875	-4.73365	900.98285	-225.15356	315.87811	889.85333	-35.82837	171.80403	861.18951	-206.60547	23.55349	445.51059	-327.76428	323.32947	476.41669	-177.58484	72.67252	65.06206	-180.21643	302.96964	117.41269
725	6.033	-76.85242	135.12910	1407.77258	-231.62024	-5.39152	900.90521	-229.46680	315.26135	890.16217	-39.26599	172.30777	861.30969	-207.69092	23.41145	445.43423	-334.25928	321.87433	477.39304	-177.50720	72.73875	65.09348	-196.76208	303.70508	114.33604
726	6.042	-80.62524	135.40659	1407.97632	-234.00037	-6.04216	900.82397	-233.81885	314.63419	890.45251	-42.72083	172.85434	861.41968	-208.78833	23.27450	445.35522	-340.56482	320.43927	478.29462	-177.40845	72.80215	65.12862	-213.30664	304.47968	111.45473
727	6.050	-84.37537	135.70717	1408.16333	-236.36194	-6.68760	900.73895	-238.21008	313.99420	890.72021	-46.19678	173.44093	861.52039	-209.89758	23.14006	445.27649	-346.68970	319.03571	479.12378	-177.28650	72.85836	65.16887	-229.84924	305.28845	108.77905
728	6.058	-88.10632	136.02943	1408.33081	-238.70874	-7.32971	900.64990	-242.63892	313.34149	890.96277	-49.69678	174.06305	861.61456	-211.01843	23.00790	445.20029	-352.64294	317.67242	479.88312	-177.14136	72.90320	65.21566	-246.38635	306.12488	106.32527
729	6.067	-91.82178	136.37209	1408.47705	-241.04639	-7.96836	900.55688	-247.10242	312.67871	891.17902	-53.22253	174.71501	861.70447	-212.15210	22.88010	445.12845	-358.43359	316.35550	480.57486	-176.97742	72.93463	65.26941	-262.91003	306.98331	104.11429
730	6.075	-95.52393	136.73468	1408.60095	-243.38147	-8.60120	900.46002	-251.59607	312.01050	891.36804	-56.77551	175.39044	861.79095	-213.30273	22.76030	445.06180	-364.07263	315.08905	481.20184	-176.80432	72.95324	65.32999	-279.40369	307.86041	102.16816
731	6.083	-99.21460	137.11792	1408.70081	-245.72119	-9.22477	900.35999	-256.11487	311.34177	891.52734	-60.35632	176.08295	861.87408	-214.47546	22.65201	444.99951	-369.57324	313.87564	481.76883	-176.63586	72.96233	65.39696	-295.84094	308.75409	100.50653
732	6.092	-102.89526	137.52318	1408.77466	-248.07141	-9.83471	900.25726	-260.65466	310.67746	891.65283	-63.96558	176.78693	861.95386	-215.67700	22.55754	444.94022	-374.95081	312.71497	482.28299	-176.48779	72.96837	65.46854	-312.18933	309.66037	99.14482
733	6.100	-106.56873	137.95233	1408.82043	-250.43701	-10.42482	900.15161	-265.21204	310.02295	891.73920	-67.60315	177.49835	862.03033	-216.91431	22.47861	444.88342	-380.22070	311.60284	482.75351	-176.37219	72.97976	65.54216	-328.41296	310.57285	98.09368
734	6.108	-110.23743	138.40836	1408.83582	-252.82251	-10.98751	900.04150	-269.78186	309.38358	891.78186	-71.26770	178.21542	862.10291	-218.19360	22.41744	444.82913	-385.39819	310.53244	483.19110	-176.29443	73.00374	65.61706	-344.47388	311.48413	97.35896
735	6.117	-113.90405	138.89450	1408.81970	-255.23328	-11.51499	899.92487	-274.35925	308.76331	891.77710	-74.95679	178.93729	862.17004	-219.52002	22.37678	444.77756	-390.49817	309.49597	483.60663	-176.25439	73.04378	65.69578	-360.33093	312.38617	96.94086
736	6.125	-117.57056	139.41235	1408.77222	-257.67651	-12.00014	899.79974	-278.94019	308.16418	891.72296	-78.66821	179.66231	862.22919	-220.89783	22.35897	444.72858	-395.53503	308.48572	484.00995	-176.24768	73.09936	65.78249	-375.94177	313.26987	96.83299
737	6.133	-121.23938	139.96149	1408.69434	-260.15991	-12.43744	899.66522	-283.52209	307.58789	891.62024	-82.40002	180.38777	862.27747	-222.33167	22.36551	444.67996	-400.52087	307.49594	484.41043	-176.26843	73.16809	65.87968	-391.26343	314.12473	97.02238
738	6.142	-124.91418	140.54121	1408.58789	-262.69080	-12.82416	899.52155	-288.10266	307.03711	891.47247	-86.15125	181.11090	862.31287	-223.82532	22.39698	444.62747	-405.46582	306.52536	484.81635	-176.31116	73.24792	65.98619	-406.25427	314.93985	97.48981
739	6.150	-128.59937	141.15271	1408.45496	-265.27576	-13.16109	899.36920	-292.68042	306.51544	891.28540	-89.92175	181.82961	862.33453	-225.38391	22.45316	444.56665	-410.37732	305.57727	485.23270	-176.37158	73.33727	66.09805	-420.87402	315.70459	98.20966
740	6.158	-132.29834	141.79910	1408.29797	-267.91895	-13.45159	899.20862	-297.25342	306.02576	891.06555	-93.71106	182.54266	862.34167	-227.01257	22.53288	444.49500	-415.25903	304.65878	485.66077	-176.44543	73.43414	66.21039	-435.08459	316.40842	99.15123
741	6.167	-136.01477	142.48392	1408.12000	-270.62354	-13.69978	899.03925	-301.81970	305.56882	890.81891	-97.51953	183.24915	862.33252	-228.71606	22.63409	444.41205	-420.11340	303.78012	486.09872	-176.52930	73.53642	66.31773	-448.85266	317.04150	100.28119
742	6.175	-139.75232	143.20880	1407.92407	-273.39050	-13.90892	898.85992	-306.37476	305.14337	890.55127	-101.34827	183.94824	862.30457	-230.49683	22.75476	444.31784	-424.94128	302.95319	486.54141	-176.62036	73.64322	66.41423	-462.14905	317.59573	101.56418
743	6.183	-143.51538	143.97238	1407.71252	-276.22083	-14.08091	898.66919	-310.91382	304.74725	890.26898	-105.19922	184.63921	862.25513	-232.35535	22.89403	444.21173	-429.74365	302.18985	486.97949	-176.71887	73.75549	66.49521	-474.94788	318.06488	102.96191
744	6.192	-147.30750	144.77097	1407.48779	-279.11414	-14.21644	898.46649	-315.43469	304.37897	889.97852	-109.07422	185.32127	862.18182	-234.29041	23.05215	444.09283	-434.52002	301.50067	487.40100	-176.82727	73.87550	66.55888	-487.22668	318.44485	104.43355
745	6.200	-151.13208	145.59990	1407.25195	-282.06860	-14.31603	898.25183	-319.93799	304.03802	889.68512	-112.97485	185.99368	862.08185	-236.29919	23.22952	443.96082	-439.26978	300.89542	487.79446	-176.94971	74.00578	66.60703	-498.96790	318.73447	105.93849
746	6.208	-154.99341	146.45438	1407.00671	-285.08252	-14.38118	898.02551	-324.42700	303.72479	889.39172	-116.90247	186.65594	861.95221	-238.37952	23.42656	443.81595	-443.99292	300.38358	488.15045	-177.09021	74.14819	66.64499	-510.15881	318.93604	107.43843
747	6.217	-158.89575	147.32985	1406.75305	-288.15491	-14.41478	897.78723	-328.90759	303.43982	889.09912	-120.85901	187.30821	861.79083	-240.52991	23.64408	443.65903	-448.69080	299.97363	488.45987	-177.25110	74.30347	66.68057	-520.79236	319.05472	108.89803
748	6.225	-162.84265	148.22360	1406.49060	-291.28601	-14.41982	897.53638	-333.38525	303.18359	888.80573	-124.84778	187.95151	861.59680	-242.75098	23.88332	443.49072	-453.36353	299.67072	488.71207	-177.43274	74.47132	66.72192	-530.86902	319.09610	110.28459
749	6.233	-166.83667	149.13458	1406.21814	-294.47705	-14.39827	897.27240	-337.86682	302.95612	888.50842	-128.87207	188.58754	861.36963	-245.04333	24.14589	443.31107	-458.00964	299.47537	488.89429	-177.63354	74.65005	66.77548	-540.39563	319.06464	111.56814
750	6.242	-170.87830	150.06189	1405.93433	-297.72864	-14.35106	896.99500	-342.35974	302.75812	888.20313	-132.93652	189.21921	861.10968	-247.40637	24.43432	443.11929	-462.62573	299.38446	488.99292	-177.84998	74.83647	66.84468	-549.38538	318.96454	112.72246
751	6.250	-174.96680	151.00439	1405.63794	-301.04175	-14.27891	896.70428	-346.87158	302.59155	887.88495	-137.04517	189.85190	860.81866	-249.83960	24.75220	442.91348	-467.20593	299.39249	488.99612	-178.07837	75.02681	66.93010	-557.85706	318.80148	113.72684
752	6.258	-179.09973	151.96194	1405.32727	-304.41736	-14.18290	896.40161	-351.40942	302.45935	887.54889	-141.20215	190.49323	860.49939	-252.34436	25.10291	442.69073	-471.74316	299.49219	488.89612	-178.31665	75.21783	67.03043	-565.83411	318.58340	114.56563
753	6.267	-183.27490	152.93594	1405.00049	-307.85742	-14.06449	896.08868	-355.98120	302.36469	887.19098	-145.41089	191.15067	860.15558	-254.92334	25.48855	442.44669	-476.22900	299.67447	488.68948	-178.56531	75.40718	67.14343	-573.34387	318.32010	115.22696
754	6.275	-187.49060	153.92838	1404.65491	-311.36365	-13.92472	895.76654	-360.59460	302.31128	886.80811	-149.67542	191.83017	859.79095	-257.57910	25.90946	442.17615	-480.65527	299.92831	488.37741	-178.82629	75.59387	67.26657	-580.41711	318.02252	115.70380
755	6.283	-191.74622	154.94121	1404.28735	-314.93970	-13.76320	895.43567	-365.25696	302.30359	886.39832	-153.99890	192.53648	859.40906	-260.31470	26.36398	441.87451	-485.01514	300.24081	487.96487	-179.10193	75.77852	67.39757	-587.08289	317.70197	115.99556
756	6.292	-196.04175	155.97650	1403.89392	-318.58936	-13.57700	895.09589	-369.97412	302.34677	885.96051	-158.38379	193.27379	859.01215	-263.13208	26.84754	441.54037	-489.30322	300.59753	487.45853	-179.39258	75.96298	67.53522	-593.36926	317.36783	116.10612
757	6.300	-200.37744	157.03601	1403.47009	-322.31812	-13.35997	894.74585	-374.75037	302.44537	885.49414	-162.83215	194.04538	858.60071	-266.03149	27.35102	441.17709	-493.51782	300.98300	486.86365	-179.69775	76.14883	67.67993	-599.30139	317.02588	116.03966
758	6.308	-204.75256	158.12009	1403.01123	-326.13135	-13.10392	894.38202	-379.58911	302.60226	884.99768	-167.34448	194.85274	858.17432	-269.01050	27.86053	440.79214	-497.66089	301.38184	486.18216	-180.01550	76.33541	67.83368	-604.90173	316.67886	115.79996
759	6.317	-209.16626	159.22775	1402.51367	-330.03455	-12.80040	893.99841	-384.49268	302.81909	884.46771	-171.92114	195.69482	857.73212	-272.06274	28.36140	440.39441	-501.73877	301.77991	485.41211	-180.34338	76.52000	67.99915	-610.19006	316.32828	115.39278
760	6.325	-213.61877	160.35785	1401.97449	-334.03113	-12.44288	893.58911	-389.46289	303.09702	883.89972	-176.56152	196.56865	857.27332	-275.17798	28.84380	439.99072	-505.75952	302.16559	484.54904	-180.67993	76.69940	68.17862	-615.18250	315.97403	114.82541
761	6.333	-218.11060	161.50970	1401.39197	-338.12097	-12.02851	893.15057	-394.50061	303.43713	883.28998	-181.26563	197.47139	856.79773	-278.34497	29.30471	439.58386	-509.72949	302.53049	483.58826	-181.02466	76.87073	68.37366	-619.89148	315.61307	114.10248
762	6.342	-222.64221	162.68344	1400.76599	-342.30103	-11.55717	892.68213	-399.60449	303.84003	882.63562	-186.03198	198.40105	856.30615	-281.55322	29.74667	439.17352	-513.65210	302.86978	482.52686	-181.37769	77.03111	68.58558	-624.32239	315.23914	113.22325
763	6.350	-227.21326	163.88057	1400.09766	-346.56738	-11.02820	892.18359	-404.77063	304.30441	881.93420	-190.85986	199.35568	855.80060	-284.79382	30.17604	438.75769	-517.52686	303.18152	481.36334	-181.73755	77.17774	68.81584	-628.47473	314.84491	112.18285
764	6.358	-231.82288	165.10397	1399.38953	-350.91650	-10.44033	891.65491	-409.99402	304.82526	881.18268	-195.74866	200.33313	855.28326	-288.05737	30.60005	438.33408	-521.35278	303.46597	480.09589	-182.10156	77.30780	69.06612	-632.34338	314.42438	110.97571
765	6.367	-236.47070	166.35692	1398.64331	-355.34570	-9.79412	891.09808	-415.26733	305.39313	880.37701	-200.69995	201.33185	854.75549	-291.33313	31.02211	437.90155	-525.12939	303.72577	478.72241	-182.46545	77.41904	69.33778	-635.92151	313.97409	109.59837
766	6.375	-241.15649	167.64256	1397.85950	-359.85205	-9.09255	890.51782	-420.58472	305.99780	879.51306	-205.71729	202.35188	854.21832	-294.60950	31.44001	437.46106	-528.85571	303.96667	477.24188	-182.82666	77.51120	69.63125	-639.20178	313.49313	108.04954
767	6.383	-245.88025	168.96475	1397.03809	-364.43457	-8.33808	889.91943	-425.94409	306.63379	878.58917	-210.80469	203.39534	853.67310	-297.87634	31.84875	437.01489	-532.52905	304.19656	475.65518	-183.18335	77.58654	69.94588	-642.17786	312.98257	106.32874
768	6.392	-250.64233	170.32860	1396.17908	-369.09375	-7.52945	889.30627	-431.34778	307.30219	877.60645	-215.96655	204.46613	853.12225	-301.12610	32.24484	436.56580	-536.14575	304.42239	473.96442	-183.53503	77.64851	70.28057	-644.84436	312.44351	104.43613
769	6.400	-255.44348	171.73996	1395.28369	-373.82947	-6.66213	888.67987	-436.80151	308.00739	876.56726	-221.20703	205.56976	852.56805	-304.35486	32.62907	436.11676	-539.69995	304.64899	472.17255	-183.88037	77.70020	70.63571	-647.20178	311.87546	102.37537
770	6.408	-260.28442	173.20459	1394.35339	-378.64319	-5.73236	888.04083	-442.31470	308.75281	875.47437	-226.53125	206.71289	852.01215	-307.56445	33.00575	435.67108	-543.18506	304.88019	470.28354	-184.21863	77.74393	71.01451	-649.25769	311.27771	100.15806
771	6.417	-265.16553	174.72751	1393.39148	-383.53796	-4.73989	887.38965	-447.89807	309.54059	874.33258	-231.94299	207.90222	851.45526	-310.76160	33.37949	435.23218	-546.59351	305.11951	468.30344	-184.54944	77.78107	71.42276	-651.03040	310.65292	97.80779
772	6.425	-270.08752	176.31300	1392.40283	-388.51868	-3.68793	886.72705	-453.56409	310.37207	873.15082	-237.44568	209.14388	850.89771	-313.95801	33.75408	434.80331	-549.91797	305.36951	466.24197	-184.87134	77.81113	71.86813	-652.55188	310.00754	95.36111
773	6.433	-275.05139	177.96471	1391.39563	-393.59033	-2.58279	886.05432	-459.32397	311.24805	871.94385	-243.03967	210.44299	850.33942	-317.16809	34.13416	434.38791	-553.15430	305.63126	464.11554	-185.18518	77.83128	72.35922	-653.87170	309.34946	92.86646
774	6.442	-280.05847	179.68579	1390.38098	-398.75659	-1.43283	885.37372	-465.18555	312.16974	870.73328	-248.72180	211.80270	849.78088	-320.40942	34.52571	433.98917	-556.30371	305.90692	461.94971	-185.49512	77.83730	72.90402	-655.05823	308.68906	90.38455
775	6.450	-285.11084	181.47879	1389.37476	-404.01880	-0.24691	884.68884	-471.15186	313.14084	869.54773	-254.48499	213.22313	849.22406	-323.69946	34.93445	433.61005	-559.37598	306.20349	459.78055	-185.80920	77.82522	73.50816	-656.19763	308.04266	87.98940
776	6.458	-290.21326	183.34473	1388.39795	-409.37671	0.96685	884.00458	-477.21802	314.16742	868.42218	-260.31726	214.70137	848.67401	-327.05493	35.36523	433.25354	-562.38965	306.53540	457.65573	-186.14026	77.79283	74.17404	-657.39050	307.43350	85.76312
777	6.467	-295.37146	185.28189	1387.47681	-414.82971	2.20180	883.32629	-483.37109	315.25598	867.39734	-266.20227	216.23074	848.14227	-330.49121	35.82291	432.92355	-565.37451	306.92371	455.63538	-186.50439	77.74138	74.90186	-658.73865	306.88809	83.78249
778	6.475	-300.59021	187.28564	1386.64001	-420.37585	3.45288	882.66040	-489.59033	316.41089	866.51782	-272.12036	217.79932	847.64880	-334.02466	36.31167	432.62640	-568.37476	307.39243	453.78799	-186.92126	77.67651	75.69208	-660.32312	306.43253	82.09981
779	6.483	-305.87231	189.34851	1385.91553	-426.00916	4.71717	882.01581	-495.84790	317.63397	865.82819	-278.05273	219.39006	847.22046	-337.67261	36.83264	432.37253	-571.45313	307.96497	452.18094	-187.41272	77.60719	76.54667	-662.17761	306.09192	80.72696
780	6.492	-311.22083	191.46140	1385.32715	-431.71790	5.99725	881.40546	-502.11133	318.92471	865.36560	-283.98254	220.98308	846.88660	-341.45557	37.38215	432.17642	-574.68970	308.66095	450.86899	-188.00195	77.54333	77.46580	-664.27332	305.88974	79.63416
781	6.500	-316.63770	193.61464	1384.89148	-437.48328	7.30476	880.84711	-508.34766	320.28140	865.15393	-289.89807	222.55930	846.67450	-345.39514	37.95085	432.05444	-578.17529	309.49222	449.88321	-188.71631	77.49415	78.44280	-666.52966	305.84445	78.76576
782	6.508	-322.12122	195.79941	1384.61804	-443.28564	8.65691	880.36267	-514.52637	321.70239	865.20105	-295.79028	224.10345	846.60339	-349.51123	38.52282	432.02185	-581.99512	310.46057	449.22360	-189.58447	77.46599	79.46335	-668.84973	305.96335	78.06129
783	6.517	-327.66235	198.00800	1384.50928	-449.11499	10.06535	879.97308	-520.62427	323.18735	865.50092	-301.65381	225.60593	846.68073	-353.81909	39.07616	432.08948	-586.20483	311.56018	448.86185	-190.63745	77.45917	80.50976	-671.15222	306.23776	77.46881
784	6.525	-333.24585	200.23178	1384.56104	-454.97607	11.53119	879.69263	-526.62964	324.73721	866.03668	-307.48804	227.06483	846.90155	-358.33008	39.58661	432.26242	-590.80884	312.78311	448.75574	-191.90063	77.46587	81.56847	-673.38025	306.64236	76.95007
785	6.533	-338.85193	202.45969	1384.76489	-460.87622	13.05301	879.52704	-532.54248	326.35138	866.78363	-313.29688	228.48865	847.25092	-363.05505	40.03356	432.54050	-595.75293	314.12170	448.86563	-193.38696	77.47200	82.63875	-675.49451	307.14023	76.48222
786	6.542	-344.45911	204.67853	1385.10986	-466.81531	14.63506	879.47675	-538.37427	328.02545	867.71222	-319.08911	229.89584	847.70837	-368.00659	40.40483	432.91852	-600.93530	315.56393	449.15848	-195.09375	77.46248	83.73618	-677.46106	307.69086	76.05637
787	6.550	-350.04846	206.87592	1385.58521	-472.78186	16.28850	879.54022	-544.14600	329.75259	868.79218	-324.87598	231.31119	848.25189	-373.19751	40.69649	433.38525	-606.23291	317.08902	449.60083	-197.00684	77.42538	84.88736	-679.24719	308.25601	75.67346
788	6.558	-355.60388	209.04362	1386.17993	-478.75488	18.02882	879.71564	-549.88647	331.52789	869.99567	-330.67163	232.76125	848.86188	-378.63806	40.90938	433.92426	-611.53149	318.67175	450.15326	-199.10779	77.35256	86.12175	-680.82361	308.80392	75.33934
789	6.567	-361.11365	211.17896	1386.88098	-484.71045	19.86806	880.00256	-555.62793	333.34912	871.29767	-336.48779	234.27063	849.52380	-384.33362	41.04545	434.51816	-616.73340	320.28674	450.77255	-201.38062	77.23895	87.46780	-682.17126	309.31345	75.06000
790	6.575	-366.56677	213.28250	1387.67188	-490.63306	21.80406	880.40131	-561.39624	335.21249	872.67291	-342.33496	235.85844	850.22943	-390.28552	41.10468	435.15201	-621.74707	321.90695	451.41675	-203.80957	77.08293	88.95177	-683.28601	309.77371	74.83743
791	6.583	-371.95544	215.35640	1388.53284	-496.52246	23.81851	880.91071	-567.20532	337.10938	874.09247	-348.21753	237.53496	850.97656	-396.49207	41.08324	435.81500	-626.48633	323.50543	452.04810	-206.38074	76.88755	90.59536	-684.17786	310.17978	74.66719
792	6.592	-377.27283	217.40399	1389.43982	-502.38794	25.88556	881.52618	-573.05786	339.02777	875.52332	-354.13477	239.29967	851.76605	-402.94873	40.97301	436.50159	-630.88062	325.06201	452.63327	-209.08215	76.66171	92.41257	-684.86780	310.52878	74.53844
793	6.600	-382.51453	219.42905	1390.36548	-508.24243	27.97978	882.23981	-578.94580	340.95505	876.92938	-360.07910	241.14249	852.59827	-409.64697	40.76235	437.20947	-634.88550	326.56583	453.14203	-211.90430	76.42017	94.40686	-685.38416	310.81906	74.43655
794	6.608	-387.67957	221.43481	1391.28076	-514.09814	30.07877	883.03821	-584.85498	342.88083	878.27502	-366.03784	243.04639	853.47040	-416.57117	40.43767	437.93579	-638.48315	328.01190	453.54654	-214.84436	76.18101	96.57050	-685.75891	311.05087	74.34696
795	6.617	-392.76599	223.42331	1392.15784	-519.96655	32.16357	883.90106	-590.76636	344.79962	879.52887	-371.99487	244.98912	854.37390	-423.70032	39.98651	438.67508	-641.68140	329.39731	453.82333	-217.90649	75.96152	98.88676	-686.02502	311.22745	74.25770
796	6.625	-397.77527	225.39532	1392.97290	-525.85449	34.21920	884.80194	-596.65771	346.71188	880.66693	-377.92993	246.94495	855.29193	-431.01208	39.40162	439.41922	-644.51245	330.72107	453.96027	-221.09937	75.77548	101.33437	-686.21375	311.35507	74.16037
797	6.633	-402.71082	227.35175	1393.70764	-531.76392	36.23460	885.71338	-602.50391	348.62155	881.67499	-383.82178	248.88626	856.19977	-438.48669	38.68316	440.15649	-647.03174	331.98758	453.96317	-224.43457	75.63242	103.89181	-686.35144	311.44211	74.04984
798	6.642	-407.58044	229.29486	1394.35095	-537.68872	38.20222	886.61053	-608.27759	350.53299	882.54913	-389.64722	250.78516	857.06744	-446.10962	37.83832	440.87192	-649.31738	333.21039	453.85526	-227.92273	75.53815	106.54021	-686.46106	311.49802	73.92318
799	6.650	-412.39465	231.22771	1394.89966	-543.61279	40.11846	887.47321	-613.95190	352.44846	883.29297	-395.38330	252.61481	857.86334	-453.86914	36.87924	441.54901	-651.45947	334.40924	453.66861	-231.57544	75.49600	109.26439	-686.56018	311.53323	73.77899
800	6.658	-417.16418	233.15294	1395.35754	-549.51294	41.98360	888.28455	-619.50195	354.36685	883.91376	-401.01050	254.35100	858.55750	-461.75793	35.82142	442.17188	-653.54517	335.60245	453.43491	-235.40381	75.50851	112.05354	-686.66345	311.55844	73.61723
801	6.667	-421.89807	235.07188	1395.73108	-555.36377	43.79938	889.02966	-624.90674	356.28345	884.42090	-406.51147	255.97375	859.12451	-469.77356	34.68380	442.72687	-655.64136	336.80179	453.18054	-239.41675	75.57980	114.90268	-686.78235	311.58383	73.43929
802	6.675	-426.60339	236.98338	1396.02832	-561.14282	45.56603	889.69495	-630.15088	358.19080	884.82617	-411.87354	257.46918	859.54724	-477.92041	33.48866	443.20392	-657.79199	338.01187	452.92557	-243.62073	75.71767	117.81404	-686.92371	311.61844	73.24777
803	6.683	-431.28503	238.88348	1396.25879	-566.83667	47.28183	890.26971	-635.22583	360.08051	885.14417	-417.08911	258.83124	859.81946	-486.20923	32.26004	443.59683	-660.01611	339.23083	452.68384	-248.01782	75.93353	120.79745	-687.09021	311.66925	73.04592
804	6.692	-435.94592	240.76587	1396.43506	-572.43799	48.94347	890.74780	-640.12891	361.94382	885.39093	-422.15430	260.06192	859.94678	-494.65442	31.02147	443.90338	-662.30981	340.45209	452.46417	-252.60840	76.24112	123.86893	-687.27991	311.74002	72.83740
805	6.700	-440.58777	242.62337	1396.57092	-577.94214	50.54591	891.13037	-644.86255	363.77176	885.58234	-427.06812	261.17029	859.94653	-503.27051	29.79542	444.12555	-664.65332	341.66522	452.27124	-257.39197	76.65560	127.04720	-687.48694	311.83075	72.62672
806	6.708	-445.21155	244.44971	1396.68079	-583.34277	52.08366	891.42682	-649.43433	365.55533	885.73279	-431.83179	262.16980	859.84491	-512.06702	28.60470	444.27048	-667.01782	342.85635	452.10623	-262.36743	77.19309	130.34897	-687.70276	311.93781	72.41944
807	6.717	-449.81775	246.24072	1396.77881	-588.63086	53.55387	891.65344	-653.85278	367.28641	885.85529	-436.44995	263.07623	859.67328	-521.04297	27.47265	444.35266	-669.37207	344.00891	451.96750	-267.53491	77.86858	133.78554	-687.91907	312.05432	72.22203
808	6.725	-454.40320	247.99408	1396.87915	-593.80029	54.95793	891.83002	-658.12939	368.95901	885.96106	-440.93018	263.90665	859.46466	-530.18787	26.42039	444.39502	-671.68579	345.10535	451.85062	-272.89563	78.69310	137.36140	-688.12659	312.17133	72.04127
809	6.733	-458.96472	249.70796	1396.99475	-598.85034	56.30007	891.97797	-662.27490	370.56970	886.05798	-445.28394	264.67773	859.25140	-539.48242	25.46361	444.42612	-673.93237	346.12949	451.74884	-278.45093	79.67248	141.07318	-688.31848	312.27905	71.88258
810	6.742	-463.50012	251.37961	1397.13770	-603.78516	57.58537	892.12000	-666.29834	372.11734	886.14972	-449.52441	265.40366	859.06213	-548.90186	24.61253	444.47479	-676.09033	347.06931	451.65509	-284.20459	80.80844	144.90857	-688.48962	312.36862	71.74902
811	6.750	-468.00623	253.00464	1397.31763	-608.61255	58.81884	892.28052	-670.20703	373.60291	886.23694	-453.66626	266.09381	858.91840	-558.41870	23.87342	444.56760	-678.14502	347.91876	451.56461	-290.16077	82.10043	148.84615	-688.63660	312.43317	71.64186
812	6.758	-472.48108	254.57843	1397.54126	-613.34375	60.00563	892.48480	-674.00513	375.02917	886.31866	-457.72119	266.75104	858.83368	-568.00439	23.24997	444.72858	-680.09106	348.67792	451.47714	-296.32397	83.54552	152.85522	-688.75867	312.46945	71.56165
813	6.767	-476.92029	256.09723	1397.81177	-617.99341	61.15122	892.75519	-677.69482	376.40060	886.39337	-461.69800	267.37189	858.81555	-577.62842	22.74462	444.97675	-681.93311	349.35120	451.39600	-302.69617	85.13714	156.89595	-688.85730	312.47839	71.50822
814	6.775	-481.31653	257.55814	1398.12939	-622.57617	62.26145	893.10797	-681.27759	377.72284	886.45978	-465.60254	267.94815	858.86676	-587.25879	22.36004	445.32333	-683.68530	349.94382	451.32333	-309.27637	86.86453	160.91953	-688.93542	312.46439	71.47980
815	6.783	-485.66345	258.95880	1398.49146	-627.10669	63.34206	893.55298	-684.75513	379.00293	886.51648	-469.43872	268.46921	858.98523	-596.86279	22.10072	445.77176	-685.36987	350.45956	451.25891	-316.06250	88.71326	164.86778	-688.99719	312.43344	71.47224
816	6.792	-489.95496	260.29718	1398.89307	-631.59888	64.39775	894.09460	-688.12817	380.24969	886.56238	-473.20776	268.92279	859.16455	-606.41113	21.97292	446.31915	-687.01099	350.90210	451.20230	-323.05151	90.66466	168.67386	-689.04602	312.39240	71.48001
817	6.800	-494.18542	261.57159	1399.32813	-636.06348	65.43228	894.73096	-691.39697	381.47186	886.59607	-476.90845	269.29471	859.39392	-615.87598	21.98107	446.95856	-688.63135	351.27628	451.15393	-330.23987	92.69516	172.26547	-689.08606	312.34802	71.49837
818	6.808	-498.34924	262.78079	1399.79053	-640.50928	66.44954	895.45251	-694.56104	382.67612	886.61646	-480.53979	269.56995	859.66046	-625.23145	22.12495	447.68173	-690.25000	351.58795	451.11462	-337.62378	94.77670	175.57028	-689.12073	312.30612	71.52490
819	6.817	-502.44104	263.92438	1400.27380	-644.93970	67.45389	896.24341	-697.62183	383.86591	886.62286	-484.10010	269.73682	859.95197	-634.45532	22.40123	448.47949	-691.87964	351.84433	451.08530	-345.19580	96.87746	178.52115	-689.15466	312.27023	71.55972
820	6.825	-506.45667	265.00336	1400.76978	-649.35498	68.44821	897.08490	-700.58130	385.04077	886.61438	-487.58911	269.79019	860.25885	-643.52979	22.80556	449.34061	-693.52661	352.05365	451.06647	-352.94971	98.96276	181.06052	-689.19104	312.24066	71.60375
821	6.833	-510.39661	266.01974	1401.26929	-653.75220	69.43132	897.95959	-703.44482	386.19690	886.58942	-491.00708	269.73199	860.57318	-652.44409	23.33219	450.25174	-695.19189	352.22360	451.05618	-360.87939	100.99701	183.14365	-689.23206	312.21481	71.65654
822	6.842	-514.26184	266.97598	1401.76331	-658.12476	70.39747	898.85242	-706.21948	387.32956	886.54645	-494.35547	269.57056	860.88763	-661.19556	23.97264	451.19745	-696.87280	352.36035	451.04889	-368.98047	102.94606	184.73999	-689.27966	312.18777	71.71556
823	6.850	-518.05603	267.87524	1402.24304	-662.46460	71.33839	899.74933	-708.91479	388.43466	886.48511	-497.63843	269.31989	861.19543	-669.78760	24.71564	452.16000	-698.56299	352.46954	451.03595	-377.25537	104.77796	185.83275	-689.33630	312.15359	71.77705
824	6.858	-521.78186	268.72162	1402.70007	-666.76270	72.24564	900.63660	-711.54126	389.50864	886.40662	-500.86011	268.99789	861.49072	-678.22607	25.54920	453.12085	-700.25269	352.55853	451.00879	-385.71606	106.46093	186.41672	-689.40442	312.10703	71.83737
825	6.867	-525.44128	269.51935	1403.12732	-671.00928	73.11211	901.50067	-714.10913	390.54730	886.31256	-504.02612	268.62338	861.76923	-686.51855	26.46410	454.06320	-701.92993	352.63794	450.96179	-394.39063	107.95914	186.49426	-689.48621	312.04449	71.89345
826	6.875	-529.03674	270.27155	1403.51941	-675.19531	73.93250	902.32892	-716.62891	391.54559	886.20508	-507.14307	268.21350	862.02692	-694.67383	27.45549	454.97372	-703.58252	352.72040	450.89380	-403.32837	109.22811	186.07048	-689.58191	311.96475	71.94241
827	6.883	-532.57043	270.97925	1403.87219	-679.31274	74.70341	903.10919	-719.11084	392.49805	886.08569	-510.21753	267.78210	862.26013	-702.69971	28.51993	455.84409	-705.19946	352.81723	450.80756	-412.60327	110.21126	185.14911	-689.68958	311.86832	71.98117
828	6.892	-536.04553	271.64148	1404.18262	-683.35620	75.42336	903.83105	-721.56543	393.39960	885.95490	-513.25439	267.33920	862.46613	-710.60303	29.65109	456.67221	-706.77124	352.93579	450.70935	-422.31738	110.83792	183.72957	-689.80530	311.75717	72.00667
829	6.900	-539.46765	272.25549	1404.44897	-687.32300	76.09196	904.48761	-724.00098	394.24557	885.81171	-516.25610	266.89188	862.64410	-718.38843	30.83829	457.46204	-708.29053	353.07932	450.60785	-432.59888	111.02465	181.80508	-689.92517	311.63425	72.01682
830	6.908	-542.84167	272.81830	1404.67151	-691.21411	76.70959	905.07751	-726.42603	395.03131	885.65454	-519.22412	266.44525	862.79590	-726.05884	32.06807	458.22150	-709.75220	353.24789	450.51166	-443.59448	110.68132	179.36255	-690.04456	311.50360	72.01140
831	6.917	-546.17639	273.32837	1404.85315	-695.03345	77.27718	905.60339	-728.84692	395.75354	885.48297	-522.16113	266.00345	862.92584	-733.61523	33.32616	458.95883	-711.15381	353.43903	450.42676	-455.45825	109.72397	176.38443	-690.16077	311.37006	71.99229
832	6.925	-549.47864	273.78656	1404.99902	-698.78516	77.79546	906.07092	-731.27124	396.41254	885.29852	-525.07104	265.57001	863.04010	-741.05713	34.59766	459.68051	-712.49731	353.64761	450.35587	-468.32251	108.09739	172.85338	-690.27112	311.23889	71.96296
833	6.933	-552.75427	274.19589	1405.11548	-702.47656	78.26528	906.48712	-733.70557	397.01270	885.10468	-527.95923	265.14819	863.14703	-748.38354	35.86636	460.39282	-713.78735	353.86697	450.29984	-482.26294	105.81068	168.76329	-690.37561	311.11578	71.92744
834	6.942	-556.00745	274.56058	1405.21021	-706.11377	78.68903	906.86005	-736.15356	397.56039	884.90527	-530.82959	264.74060	863.25616	-755.59375	37.11623	461.10327	-715.03223	354.08804	450.25745	-497.23779	102.98693	164.13927	-690.47424	311.00577	71.88942
835	6.950	-559.24133	274.88458	1405.29102	-709.70386	79.07076	907.19788	-738.61621	398.06100	884.70398	-533.68677	264.34766	863.37610	-762.68872	38.33442	461.81937	-716.24268	354.29712	450.22330	-513.04834	99.89073	159.05826	-690.56775	310.91122	71.85159
836	6.958	-562.46106	275.17026	1405.36475	-713.25464	79.41511	907.50824	-741.09082	398.51794	884.50336	-536.53418	263.96634	863.51178	-769.66870	39.51421	462.54700	-717.43335	354.47699	450.18832	-529.38892	96.85749	153.64664	-690.65735	310.83237	71.81624
837	6.967	-565.67249	275.41754	1405.43616	-716.77197	79.72707	907.79871	-743.57031	398.93311	884.30499	-539.37402	263.58923	863.66339	-776.53394	40.65810	463.28809	-718.61816	354.61337	450.14478	-545.97437	94.15366	148.05022	-690.74133	310.76862	71.78561
838	6.975	-568.87976	275.62540	1405.50830	-720.26270	80.01244	908.07574	-746.04712	399.30878	884.10944	-542.20728	263.20584	863.82697	-783.28101	41.78124	464.03751	-719.80835	354.69965	450.08932	-562.61646	91.90543	142.40497	-690.81873	310.71872	71.76157
839	6.983	-572.08557	275.79407	1405.58411	-723.73169	80.27852	908.34418	-748.51270	399.64914	883.91681	-545.03369	262.80539	863.99658	-789.90405	42.91149	464.78308	-721.01196	354.73618	450.02213	-579.21948	90.12509	136.82645	-690.88831	310.68057	71.74519
840	6.992	-575.29114	275.92603	1405.66687	-727.18530	80.53298	908.60699	-750.96021	399.96106	883.72797	-547.85303	262.37964	864.16620	-796.39600	44.07808	465.51230	-722.23511	354.72791	449.94534	-595.74707	88.75908	131.40878	-690.94910	310.65146	71.73691
841	7.000	-578.49670	276.02435	1405.75903	-730.62891	80.78164	908.86584	-753.38452	400.25226	883.54431	-550.66455	261.92380	864.33032	-802.75635	45.29311	466.22086	-723.48242	354.68228	449.86227	-612.19849	87.72221	126.22511	-691.00134	310.62836	71.73634
842	7.008	-581.70471	276.09109	1405.86084	-734.06763	81.02728	909.12073	-755.77954	400.52924	883.36603	-553.46631	261.43610	864.48401	-808.99487	46.54308	466.91544	-724.75635	354.60712	449.77545	-628.59229	86.92056	121.32834	-691.04529	310.60806	71.74204
843	7.017	-584.91663	276.12659	1405.96948	-737.50610	81.27003	909.36957	-758.14087	400.79660	883.19189	-556.25684	260.91830	864.62329	-815.13086	47.79751	467.60889	-726.05664	354.50897	449.68597	-644.95239	86.26598	116.75430	-691.08142	310.58725	71.75174
844	7.025	-588.13367	276.12976	1406.08093	-740.94775	81.50925	909.60931	-760.46631	401.05853	883.02032	-559.03638	260.37598	864.74487	-821.18628	49.02531	468.31332	-727.38232	354.39352	449.59424	-661.29980	85.68474	112.52588	-691.11072	310.56277	71.76385
845	7.033	-591.35901	276.09790	1406.19165	-744.39673	81.74573	909.83728	-762.75708	401.31989	882.85138	-561.80908	259.81653	864.84576	-827.18164	50.20578	469.03571	-728.73120	354.26587	449.50024	-677.64624	85.12055	108.65572	-691.13391	310.53140	71.77807
846	7.042	-594.59363	276.02686	1406.29956	-747.85767	81.98216	910.05176	-765.01636	401.58487	882.68518	-564.57910	259.24701	864.92249	-833.13281	51.32970	469.77740	-730.10010	354.13004	449.40356	-693.99390	84.53383	105.14801	-691.15149	310.48965	71.79407
847	7.050	-597.84021	275.91211	1406.40222	-751.33398	82.22194	910.25134	-767.24976	401.85556	882.52100	-567.35181	258.67264	864.97119	-839.05005	52.39800	470.53516	-731.48706	353.98932	449.30396	-710.33740	83.89847	102.00179	-691.16589	310.43405	71.81024
848	7.058	-601.09949	275.75000	1406.49658	-754.83057	82.46808	910.43414	-769.46338	402.13226	882.35706	-570.13330	258.09662	864.98822	-844.93701	53.42178	471.30212	-732.88940	353.84671	449.20108	-726.66382	83.19792	99.21447	-691.17957	310.36197	71.82458
849	7.067	-604.37146	275.53812	1406.57886	-758.35010	82.72191	910.59808	-771.66455	402.41336	882.19208	-572.92969	257.51990	864.97040	-850.79297	54.41775	472.06992	-734.30615	353.70465	449.09436	-742.95508	82.42249	96.78316	-691.19543	310.27228	71.83600
850	7.075	-607.65515	275.27530	1406.64648	-761.89502	82.98173	910.74054	-773.86133	402.69458	882.02515	-575.74683	256.94086	864.91663	-856.61548	55.39973	472.83221	-735.73755	353.56409	448.98239	-759.18970	81.56796	94.70484	-691.21570	310.16522	71.84477
851	7.083	-610.94788	274.96011	1406.69885	-765.46704	83.24266	910.85779	-776.06152	402.96997	881.85583	-578.59058	256.35559	864.82886	-862.40137	56.37602	473.58493	-737.18506	353.42447	448.86362	-775.34302	80.63480	92.97568	-691.24231	310.04266	71.85246
852	7.092	-614.24719	274.58929	1406.73486	-769.06714	83.49828	910.94568	-778.27295	403.23337	881.68323	-581.46558	255.75940	864.71143	-868.14673	57.35136	474.32538	-738.65161	353.28384	448.73706	-791.39209	79.62787	91.58848	-691.27527	309.90872	71.86185
853	7.100	-617.55237	274.15891	1406.75256	-772.69922	83.74276	911.00043	-780.50415	403.47885	881.50586	-584.37671	255.14771	864.56824	-873.84766	58.32673	475.05234	-740.14014	353.13947	448.60248	-807.31445	78.55685	90.53061	-691.31409	309.76938	71.87617
854	7.108	-620.86121	273.66702	1406.74805	-776.36792	83.97176	911.01965	-782.76196	403.70081	881.32196	-587.33032	254.51683	864.40167	-879.50122	59.29907	475.76611	-741.65479	352.98895	448.46060	-823.08911	77.43647	89.78564	-691.35730	309.63058	71.89766
855	7.117	-624.17200	273.11435	1406.71790	-780.07935	84.18196	911.00275	-785.05273	403.89487	881.13055	-590.33154	253.86438	864.21283	-885.10522	60.26242	476.46619	-743.20020	352.83026	448.31305	-838.69238	76.28380	89.33578	-691.40491	309.49606	71.92661
856	7.125	-627.48279	272.50253	1406.65942	-783.83911	84.37097	910.95032	-787.38281	404.05829	880.93146	-593.38379	253.18896	864.00220	-890.65747	61.20939	477.15012	-744.78076	352.66098	448.16241	-854.09521	75.11537	89.16217	-691.45691	309.36652	71.96193
857	7.133	-630.79236	271.83255	1406.57080	-787.65137	84.53784	910.86298	-789.75610	404.18976	880.72430	-596.48877	252.48978	863.77039	-896.15601	62.13272	477.81400	-746.39893	352.47833	448.01147	-869.26660	73.94603	89.24471	-691.51379	309.24026	72.00220
858	7.142	-634.10144	271.10422	1406.45007	-791.51929	84.68290	910.74115	-792.17578	404.28989	880.50848	-599.64795	251.76630	863.51868	-901.59961	63.02581	478.45428	-748.05688	352.27933	447.86121	-884.17871	72.78749	89.56256	-691.57556	309.11432	72.04619
859	7.150	-637.40906	270.31598	1406.29651	-795.44604	84.80707	910.58453	-794.64233	404.36148	880.28394	-602.86499	251.01860	863.24945	-906.98682	63.88227	479.06848	-749.75562	352.06125	447.70996	-898.80469	71.64731	90.09438	-691.64172	308.98523	72.09273
860	7.158	-640.71545	269.46515	1406.10974	-799.43335	84.91190	910.39240	-797.15527	404.40872	880.05170	-606.14258	250.24837	862.96545	-912.31348	64.69690	479.65378	-751.49585	351.82202	447.55392	-913.11890	70.52901	90.81781	-691.71204	308.84915	72.14021
861	7.167	-644.02185	268.54929	1405.88953	-803.48364	84.99971	910.16357	-799.71533	404.43546	879.81207	-609.48438	249.45883	862.66907	-917.57422	65.46669	480.20578	-753.27661	351.56024	447.38855	-927.09595	69.43392	91.70796	-691.78650	308.70248	72.18645
862	7.175	-647.32898	267.56720	1405.63501	-807.59766	85.07279	909.89673	-802.32227	404.44400	879.56378	-612.89111	248.65341	862.36200	-922.76196	66.19051	480.71765	-755.09692	351.27628	447.20999	-940.71143	68.36390	92.73621	-691.86536	308.54337	72.22941
863	7.183	-650.64026	266.51874	1405.34485	-811.77612	85.13251	909.59143	-804.97559	404.43561	879.30426	-616.36328	247.83438	862.04468	-927.87085	66.86816	481.18060	-756.95508	350.97284	447.01559	-953.94092	67.32195	93.87273	-691.94861	308.37317	72.26801
864	7.192	-653.95862	265.40399	1405.01807	-816.01880	85.17956	909.24860	-807.67578	404.41156	879.03156	-619.89819	247.00284	861.71576	-932.89941	67.49896	481.58551	-758.85083	350.65375	446.80313	-966.76099	66.31237	95.08920	-692.03674	308.19620	72.30223
865	7.200	-657.28796	264.22284	1404.65430	-820.32495	85.21509	908.87024	-810.42163	404.37326	878.74445	-623.49219	246.16000	861.37317	-937.85010	68.07971	481.92572	-760.78467	350.32236	446.57080	-979.14990	65.34215	96.35696	-692.12927	308.01764	72.33270
866	7.208	-660.63342	262.97595	1404.25391	-824.69458	85.24076	908.45868	-813.21191	404.32111	878.44061	-627.14331	245.30740	861.01453	-942.72754	68.60384	482.19797	-762.75757	349.98193	446.31781	-991.08472	64.42056	97.64498	-692.22668	307.84131	72.36015
867	7.217	-663.99890	261.66617	1403.81824	-829.12842	85.25858	908.01508	-816.04541	404.25546	878.11652	-630.84961	244.44598	860.63708	-947.53735	69.06308	482.39978	-764.76978	349.63586	446.04431	-1002.54419	63.55678	98.92180	-692.32849	307.66891	72.38533
868	7.225	-667.38928	260.29819	1403.34827	-833.62671	85.27145	907.53918	-818.92017	404.17780	877.76843	-634.61133	243.57556	860.23816	-952.28589	69.44999	482.52710	-766.82251	349.28625	445.75006	-1013.50708	62.75860	100.15654	-692.43445	307.50043	72.40880
869	7.233	-670.81042	258.87595	1402.84558	-838.19019	85.28294	907.03046	-821.83716	404.09073	877.39490	-638.42920	242.69484	859.81537	-956.98120	69.75881	482.57483	-768.91846	348.93326	445.43384	-1023.95117	62.03220	101.31778	-692.54431	307.33502	72.43120
870	7.242	-674.26746	257.40186	1402.31177	-842.81836	85.29617	906.48914	-824.79883	403.99664	876.99780	-642.30347	241.80196	859.36737	-961.63379	69.98493	482.53976	-771.06177	348.57593	445.09320	-1033.85522	61.38206	102.37415	-692.65759	307.17172	72.45387
871	7.250	-677.76599	255.87857	1401.74792	-847.51025	85.31343	905.91595	-827.80786	403.89551	876.58002	-646.23438	240.89502	858.89441	-966.25488	70.12545	482.42120	-773.25708	348.21445	444.72617	-1043.20044	60.81059	103.29607	-692.77527	307.00839	72.47868
872	7.258	-681.30896	254.31027	1401.15540	-852.26318	85.33550	905.31067	-830.86621	403.78409	876.14258	-650.22314	239.97157	858.39722	-970.85620	70.18109	482.21890	-775.50903	347.85211	444.33377	-1051.97095	60.31762	104.05711	-692.89856	306.84076	72.50713
873	7.267	-684.89832	252.70186	1400.53491	-857.07446	85.35995	904.67242	-833.97583	403.65729	875.68445	-654.27026	239.02841	857.87732	-975.44775	70.15641	481.93207	-777.82129	347.49399	443.92087	-1060.15698	59.90012	104.63470	-693.03088	306.66318	72.54049
874	7.275	-688.53601	251.05791	1399.88586	-861.94189	85.38090	904.00153	-837.13794	403.50983	875.20355	-658.37769	238.06268	857.33661	-980.03882	70.05867	481.56082	-780.19873	347.14154	443.49335	-1067.74951	59.55177	105.01028	-693.17517	306.47009	72.58051
875	7.283	-692.22302	249.38223	1399.20789	-866.86255	85.39078	903.30151	-840.35718	403.33734	874.69940	-662.54785	237.07266	856.77734	-984.63696	69.89748	481.10745	-782.64893	346.78903	443.05463	-1074.74414	59.26264	105.16978	-693.33484	306.25766	72.62886
876	7.292	-695.96057	247.67760	1398.50098	-871.83398	85.38165	902.57898	-843.63965	403.13730	874.17401	-666.78394	236.05801	856.20203	-989.24658	69.68462	480.57541	-785.17871	346.42603	442.60480	-1081.13892	59.02022	105.10367	-693.51282	306.02512	72.68768
877	7.300	-699.75134	245.94540	1397.76697	-876.85400	85.34576	901.84174	-846.99219	402.90826	873.63049	-671.08911	235.01988	855.61371	-993.86792	69.43299	479.96689	-787.79370	346.04227	442.14243	-1086.93750	58.81247	104.80475	-693.70984	305.77615	72.76089
878	7.308	-703.59680	244.18599	1397.00879	-881.92212	85.27622	901.09595	-850.42065	402.64798	873.07056	-675.46509	233.95993	855.01642	-998.49658	69.15502	479.28174	-790.49561	345.62918	441.66537	-1092.15015	58.63070	104.26743	-693.92664	305.51871	72.85429
879	7.317	-707.49841	242.39844	1396.22900	-887.03906	85.16787	900.34344	-853.93115	402.35248	872.49506	-679.91235	232.87877	854.41522	-1003.12280	68.86116	478.51837	-793.28394	345.18027	441.17178	-1096.79443	58.47107	103.48891	-694.16199	305.26392	72.97336
880	7.325	-711.45569	240.58025	1395.43042	-892.20679	85.01724	899.58203	-857.52686	402.01654	871.90503	-684.43140	231.77428	853.81506	-1007.73291	68.55931	477.67444	-796.15381	344.69305	440.66138	-1100.89307	58.33461	102.47064	-694.41296	305.02307	73.12174
881	7.333	-715.46741	238.72807	1394.61499	-897.42871	84.82169	898.80774	-861.21045	401.63428	871.30212	-689.02368	230.64084	853.21832	-1012.30786	68.25530	476.74619	-799.09595	344.17133	440.13736	-1104.47510	58.22541	101.22038	-694.67542	304.80353	73.30064
882	7.342	-719.53186	236.83896	1393.78369	-902.70898	84.57848	898.01660	-864.98071	401.20044	870.68866	-693.69067	229.47034	852.62567	-1016.82593	67.95333	475.72824	-802.09595	343.62445	439.60645	-1107.57324	58.14767	99.75446	-694.94666	304.60666	73.50919
883	7.350	-723.64465	234.91087	1392.93628	-908.05518	84.28445	897.20508	-868.83691	400.71045	870.06775	-698.43408	228.25482	852.03766	-1021.26294	67.65578	474.61450	-805.13770	343.06378	439.07660	-1110.22681	58.10375	98.09879	-695.22473	304.42896	73.74503
884	7.358	-727.80212	232.94266	1392.07153	-913.47510	83.93585	896.37042	-872.77856	400.15964	869.44183	-703.25537	226.98785	851.45636	-1025.59521	67.36337	473.39850	-808.20361	342.49991	438.55530	-1112.48145	58.09346	96.29019	-695.50696	304.26410	74.00523
885	7.367	-732.00061	230.93454	1391.18909	-918.97534	83.52798	895.51111	-876.80493	399.54303	868.81219	-708.15552	225.66397	850.88519	-1029.79980	67.07546	472.07391	-811.27759	341.94250	438.05078	-1114.39136	58.11242	94.38068	-695.79114	304.10541	74.28795
886	7.375	-736.23645	228.88910	1390.29065	-924.56226	83.05551	894.62823	-880.91675	398.85638	868.18030	-713.13477	224.27802	850.32837	-1033.85742	66.78993	470.63678	-814.34717	341.39990	437.57297	-1116.02100	58.14894	92.44325	-696.07605	303.94849	74.59500
887	7.383	-740.50696	226.81085	1389.37952	-930.23901	82.51332	893.72583	-885.11353	398.09769	867.54962	-718.19238	222.82552	849.79010	-1037.75342	66.50307	469.08871	-817.40576	340.87643	437.13065	-1117.44360	58.18035	90.57519	-696.36267	303.79373	74.93314
888	7.392	-744.81213	224.70404	1388.46045	-936.00854	81.89740	892.81085	-889.39648	397.26712	866.92670	-723.32690	221.30307	849.27423	-1041.47681	66.21095	467.43896	-820.45557	340.37073	436.72955	-1118.74561	58.16978	88.89851	-696.65442	303.64716	75.31279
889	7.400	-749.15417	222.56972	1387.53882	-941.87158	81.20522	891.89343	-893.76636	396.36584	866.31921	-728.53784	219.70923	848.78564	-1045.02222	65.91017	465.70413	-823.50171	339.87878	436.37491	-1120.02637	58.06595	87.55647	-696.95496	303.51785	75.74472
890	7.408	-753.53723	220.40570	1386.62244	-947.82520	80.43585	890.98877	-898.22559	395.39481	865.73450	-733.82422	218.04620	848.33069	-1048.39185	65.59743	463.90836	-826.55176	339.39633	436.07346	-1121.39551	57.80930	86.70081	-697.26550	303.41443	76.23698
891	7.417	-757.96497	218.21008	1385.72302	-953.86353	79.58968	890.11877	-902.77759	394.35541	865.17902	-739.18286	216.32036	847.91711	-1051.60010	65.26807	462.08569	-829.61499	338.91684	435.83109	-1122.96729	57.34474	86.46503	-697.58679	303.34207	76.79562
892	7.425	-762.43933	215.98352	1384.85815	-959.97510	78.66808	889.31201	-907.42676	393.25098	864.65942	-744.60767	214.54195	847.55359	-1054.67578	64.91393	460.28198	-832.70605	338.42996	435.65109	-1124.84253	56.63648	86.92586	-697.92151	303.30377	77.42870
893	7.433	-766.96228	213.72810	1384.05151	-966.14355	77.67381	888.60260	-912.17773	392.08728	864.18329	-750.08984	212.72586	847.25012	-1057.66138	64.52271	458.55371	-835.84448	337.92429	435.53622	-1127.08374	55.68526	88.05463	-698.27576	303.30237	78.14831
894	7.442	-771.53479	211.44666	1383.32800	-972.34619	76.61082	888.02728	-917.03296	390.87131	863.75940	-755.61841	210.89110	847.01996	-1060.61279	64.08021	456.96329	-839.05420	337.39117	435.49014	-1129.68140	54.55487	89.65172	-698.65906	303.34039	78.96796
895	7.450	-776.15857	209.14465	1382.71082	-978.55273	75.48317	887.62109	-921.99243	389.60901	863.39685	-761.18140	209.05771	846.87860	-1063.59814	63.57327	455.57077	-842.36108	336.82553	435.51624	-1132.52905	53.38255	91.32992	-699.08215	303.41882	79.90028
896	7.458	-780.83557	206.83228	1382.21851	-984.73145	74.29378	887.41223	-927.05298	388.30359	863.10468	-766.76514	207.24304	846.84180	-1066.69336	62.99313	454.42371	-845.79321	336.22650	435.61710	-1135.47437	52.30817	92.70160	-699.55505	303.53662	80.95755
897	7.467	-785.56433	204.52325	1381.86450	-990.85229	73.04285	887.41791	-932.20728	386.95514	862.89233	-772.35620	205.45981	846.92267	-1069.97681	62.33865	453.54834	-849.37573	335.59839	435.79626	-1138.40674	51.36797	93.65567	-700.08606	303.69189	82.15121
898	7.475	-790.34241	202.23138	1381.65723	-996.89429	71.72707	887.64349	-937.44653	385.56201	862.76990	-777.94092	203.71558	847.12921	-1073.51733	61.61774	452.94666	-853.12939	334.94818	436.05722	-1141.25635	50.51923	94.31674	-700.68445	303.88242	83.48920
899	7.483	-795.16516	199.96706	1381.60083	-1002.84692	70.34113	888.08350	-942.75781	384.12222	862.74725	-783.50806	202.01299	847.46326	-1077.35962	60.84590	452.60153	-857.06909	334.27844	436.39740	-1143.88574	49.79874	94.67512	-701.36145	304.10583	84.97467
900	7.492	-800.02869	197.73535	1381.69604	-1008.70630	68.88123	888.72571	-948.12695	382.63403	862.83234	-789.04761	200.35007	847.92029	-1081.51294	60.04167	452.48642	-861.20947	333.58377	436.80353	-1146.01514	49.42020	94.36320	-702.13171	304.35968	86.60726
901	7.500	-804.92957	195.53635	1381.94238	-1014.47437	67.34815	889.55579	-953.53906	381.09583	863.03009	-794.55249	198.72073	848.49091	-1085.94727	59.21999	452.57538	-865.56641	332.85715	437.25644	-1147.32886	49.65603	92.91095	-703.01208	304.64078	88.38422
902	7.508	-809.86462	193.36798	1382.33752	-1020.15210	65.74804	890.55890	-958.97681	379.50574	863.34186	-800.01880	197.11523	849.16302	-1090.60059	58.38696	452.84634	-870.15894	332.09912	437.74072	-1147.73047	50.57228	90.25835	-704.01794	304.94608	90.30184
903	7.517	-814.83020	191.22852	1382.87598	-1025.74219	64.09111	891.71832	-964.42236	377.86197	863.76666	-805.44727	195.52145	849.92303	-1095.38818	57.53819	453.27701	-875.00781	331.31989	438.24731	-1147.44165	51.93296	86.88993	-705.16052	305.27493	92.35706
904	7.525	-819.82190	189.11700	1383.54810	-1031.24951	62.38975	893.01074	-969.85693	376.16351	864.30188	-810.84180	193.92630	850.75604	-1100.21289	56.66031	453.83704	-880.13477	330.53632	438.77002	-1146.80664	53.39539	83.44467	-706.44568	305.63000	94.54765
905	7.533	-824.83313	187.03217	1384.33948	-1036.68213	60.65582	894.40350	-975.26270	374.41025	864.94275	-816.20776	192.31630	851.64691	-1104.97485	55.73431	454.48425	-885.55737	329.76923	439.30344	-1146.08887	54.70986	80.36423	-707.87683	306.01294	96.87068
906	7.542	-829.85828	184.97229	1385.22949	-1042.05225	58.89757	895.85425	-980.62476	372.60260	865.68060	-821.55078	190.67772	852.58038	-1109.57739	54.73952	455.16727	-891.28491	329.04205	439.84290	-1145.43628	55.75188	77.85371	-709.45911	306.41870	99.31964
907	7.550	-834.89001	182.93622	1386.19312	-1047.37402	57.11784	897.31573	-985.93237	370.74173	866.50269	-826.87402	188.99744	853.53992	-1113.93359	53.65699	455.83304	-897.31909	328.37936	440.38345	-1144.91919	56.48736	75.95654	-711.20105	306.83469	101.88359
908	7.558	-839.91956	180.92383	1387.20313	-1052.66064	55.31495	898.74207	-991.17920	368.82986	867.39355	-832.17871	187.26512	854.50684	-1117.97388	52.47268	456.43613	-903.65234	327.80573	440.91946	-1144.55615	56.94027	74.62028	-713.11145	307.24530	104.54984
909	7.567	-844.93860	178.93567	1388.23218	-1057.92236	53.48568	900.09509	-996.36353	366.87033	868.33569	-837.46216	185.47510	855.46033	-1121.65332	51.18135	456.94476	-910.27026	327.34598	441.44598	-1144.33716	57.16515	73.74767	-715.19714	307.63657	107.30748
910	7.575	-849.93665	176.97246	1389.25403	-1063.16333	51.62805	901.34692	-1001.48657	364.86777	869.31067	-842.72070	183.62700	856.37836	-1124.95239	49.78904	457.34091	-917.15210	327.02649	441.96069	-1144.23706	57.22612	73.23007	-717.46375	307.99933	110.14920
911	7.583	-854.90466	175.03386	1390.24548	-1068.38232	49.74206	902.47986	-1006.55273	362.82904	870.29926	-847.94897	181.72566	857.23871	-1127.87866	48.31226	457.61697	-924.27783	326.87512	442.46310	-1144.22510	57.18315	72.96577	-719.91711	308.33044	113.07182
912	7.592	-859.83679	173.11658	1391.18896	-1073.57275	47.82890	903.48541	-1011.56787	360.76279	871.28186	-853.14063	179.78088	858.02222	-1130.46118	46.77444	457.77292	-931.62842	326.91745	442.95212	-1144.27197	57.08530	72.86809	-722.56384	308.63272	116.07605
913	7.600	-864.73083	171.21344	1392.07324	-1078.72412	45.88989	904.36310	-1016.53833	358.67737	872.23871	-858.28906	177.80640	858.71588	-1132.74219	45.20045	457.81583	-939.18726	327.17072	443.42270	-1144.35522	56.96849	72.86756	-725.40881	308.91290	119.16515
914	7.608	-869.58923	169.31503	1392.89429	-1083.82617	43.92599	905.11902	-1021.47168	356.57980	873.15033	-863.38599	175.81798	859.31396	-1134.76904	43.61069	457.75967	-946.93921	327.64035	443.86511	-1144.45801	56.85543	72.91122	-728.45447	309.17822	122.34177
915	7.617	-874.41711	167.41241	1393.65454	-1088.86914	41.93878	905.76361	-1026.37451	354.47562	874.00006	-868.42358	173.83118	859.81580	-1136.58789	42.01777	457.62332	-954.86890	328.32129	444.26923	-1144.57129	56.75759	72.96126	-731.70032	309.43497	125.60593
916	7.625	-879.22083	165.49901	1394.36230	-1093.84741	39.93221	906.30981	-1031.25366	352.36911	874.77734	-873.39648	171.85889	860.22345	-1138.24048	40.42682	457.42734	-962.95825	329.19931	444.62949	-1144.68921	56.67836	72.99332	-735.14197	309.68881	128.95482
917	7.633	-884.00842	163.57127	1395.03027	-1098.76123	37.91253	906.77277	-1036.11401	350.26331	875.47980	-878.30542	169.90924	860.54321	-1139.76636	38.83807	457.19043	-971.18457	330.25089	444.94577	-1144.80859	56.61610	72.99519	-738.76550	309.94263	132.38091
918	7.642	-888.78479	161.62944	1395.67358	-1103.61621	35.88616	907.16998	-1040.95996	348.15991	876.11371	-883.15625	167.98465	860.78809	-1141.20093	37.25069	456.92804	-979.52002	331.44357	445.22287	-1144.92822	56.56672	72.96512	-742.54504	310.19586	135.87007
919	7.650	-893.55408	159.67703	1396.30566	-1108.42725	33.85773	907.52179	-1045.79517	346.05966	876.69421	-887.96265	166.08136	860.97791	-1142.57715	35.66451	456.65201	-987.93213	332.73669	445.47073	-1145.04590	56.52552	72.90966	-746.44031	310.44751	139.40370
920	7.658	-898.32043	157.71925	1396.93433	-1113.21436	31.82928	907.85040	-1050.62451	343.96173	877.24500	-892.74438	164.19020	861.13855	-1143.92480	34.07934	456.37051	-996.38428	334.08228	445.70325	-1145.16162	56.48820	72.84045	-750.39758	310.69818	142.96046
921	7.667
922	7.675
923	7.683
924	7.692
925	7.700
926	7.708
927	7.717
928	7.725
929	7.733
930	7.742
931	7.750
932	7.758
933	7.767
934	7.775
935	7.783
936	7.792
937	7.800
938	7.808
939	7.817
940	7.825
941	7.833
942	7.842
943	7.850
944	7.858
945	7.867
946	7.875
947	7.883
948	7.892
949	7.900
950	7.908
951	7.917
952	7.925
953	7.933
954	7.942
955	7.950
956	7.958
957	7.967
958	7.975
959	7.983
960	7.992
961	8.000
962	8.008
963	8.017
964	8.025
965	8.033
966	8.042
967	8.050
968	8.058
969	8.067
970	8.075
971	8.083
972	8.092
973	8.100
974	8.108
975	8.117
976	8.125
977	8.133
978	8.142
979	8.150
980	8.158
981	8.167
982	8.175
983	8.183
984	8.192
985	8.200
986	8.208
987	8.217
988	8.225
989	8.233
990	8.242
991	8.250
992	8.258
993	8.267
994	8.275
995	8.283
996	8.292
997	8.300
998	8.308
999	8.317
1000	8.325
1001	8.333
1002	8.342
1003	8.350
1004	8.358
1005	8.367
1006	8.375
1007	8.383
1008	8.392
1009	8.400
1010	8.408
1011	8.417
1012	8.425
1013	8.433
1014	8.442
1015	8.450
1016	8.458
1017	8.467
1018	8.475
1019	8.483
1020	8.492
1021	8.500
1022	8.508
1023	8.517
1024	8.525
1025	8.533
1026	8.542
1027	8.550
1028	8.558
1029	8.567
1030	8.575
1031	8.583
1032	8.592
1033	8.600
1034	8.608
1035	8.617
1036	8.625
1037	8.633
1038	8.642
1039	8.650
1040	8.658
1041	8.667
1042	8.675
1043	8.683
1044	8.692
1045	8.700
1046	8.708
1047	8.717
1048	8.725
1049	8.733
