# Supplementary material for: Musculoskeletal modeling and humanoid control of robots based on human gait data
Source: PeerJ Comput Sci. 2021 Aug 9;7:e657. doi: 10.7717/peerj-cs.657 (PMC8372000; doi:10.7717/peerj-cs.657)
Supplement: Supplemental Information 2 [file peerj-cs-07-657-s002.zip › position/Cap22.trc]

PathFileType	4	(X/Y/Z)	E:\20201110\Cap22.trc
DataRate	CameraRate	NumFrames	NumMarkers	Units	OrigDataRate	OrigDataStartFrame	OrigNumFrames
120.00	120.00	1492	8	mm	120.00	1	1492
Frame#	Time	head			hip_L			hip_R			hip			knee_L			knee_R			ank_L			ank_R
		X1	Y1	Z1	X2	Y2	Z2	X3	Y3	Z3	X4	Y4	Z4	X5	Y5	Z5	X6	Y6	Z6	X7	Y7	Z7	X8	Y8	Z8
1	0.000
2	0.008
3	0.017
4	0.025
5	0.033
6	0.042
7	0.050
8	0.058
9	0.067
10	0.075
11	0.083
12	0.092
13	0.100
14	0.108
15	0.117
16	0.125
17	0.133
18	0.142
19	0.150
20	0.158
21	0.167
22	0.175
23	0.183
24	0.192
25	0.200
26	0.208
27	0.217
28	0.225
29	0.233
30	0.242
31	0.250
32	0.258
33	0.267
34	0.275
35	0.283
36	0.292
37	0.300
38	0.308
39	0.317
40	0.325
41	0.333
42	0.342
43	0.350
44	0.358
45	0.367
46	0.375
47	0.383
48	0.392
49	0.400
50	0.408
51	0.417
52	0.425
53	0.433
54	0.442
55	0.450
56	0.458
57	0.467
58	0.475
59	0.483
60	0.492
61	0.500
62	0.508
63	0.517
64	0.525
65	0.533
66	0.542
67	0.550
68	0.558
69	0.567
70	0.575
71	0.583
72	0.592
73	0.600
74	0.608
75	0.617
76	0.625
77	0.633
78	0.642
79	0.650
80	0.658
81	0.667
82	0.675
83	0.683
84	0.692
85	0.700
86	0.708
87	0.717
88	0.725
89	0.733
90	0.742
91	0.750
92	0.758
93	0.767
94	0.775
95	0.783
96	0.792
97	0.800
98	0.808
99	0.817
100	0.825
101	0.833
102	0.842
103	0.850
104	0.858
105	0.867
106	0.875
107	0.883
108	0.892
109	0.900
110	0.908
111	0.917
112	0.925
113	0.933
114	0.942
115	0.950
116	0.958
117	0.967
118	0.975
119	0.983
120	0.992
121	1.000
122	1.008
123	1.017
124	1.025
125	1.033
126	1.042
127	1.050
128	1.058
129	1.067
130	1.075
131	1.083
132	1.092
133	1.100
134	1.108
135	1.117
136	1.125
137	1.133
138	1.142
139	1.150
140	1.158
141	1.167
142	1.175
143	1.183
144	1.192
145	1.200
146	1.208
147	1.217
148	1.225
149	1.233
150	1.242
151	1.250
152	1.258
153	1.267
154	1.275
155	1.283
156	1.292
157	1.300
158	1.308
159	1.317
160	1.325
161	1.333
162	1.342
163	1.350
164	1.358
165	1.367
166	1.375
167	1.383
168	1.392
169	1.400
170	1.408
171	1.417
172	1.425
173	1.433
174	1.442
175	1.450
176	1.458
177	1.467
178	1.475
179	1.483
180	1.492
181	1.500
182	1.508
183	1.517
184	1.525
185	1.533
186	1.542
187	1.550
188	1.558
189	1.567
190	1.575
191	1.583
192	1.592
193	1.600
194	1.608
195	1.617
196	1.625
197	1.633
198	1.642
199	1.650
200	1.658
201	1.667
202	1.675
203	1.683
204	1.692
205	1.700
206	1.708
207	1.717
208	1.725
209	1.733
210	1.742
211	1.750
212	1.758
213	1.767
214	1.775
215	1.783
216	1.792
217	1.800
218	1.808
219	1.817
220	1.825
221	1.833
222	1.842
223	1.850
224	1.858
225	1.867
226	1.875
227	1.883
228	1.892
229	1.900
230	1.908
231	1.917
232	1.925
233	1.933
234	1.942
235	1.950
236	1.958
237	1.967
238	1.975
239	1.983
240	1.992	1807.28442	247.22990	1374.72375	1646.33862	60.82300	872.34106	1598.84363	370.27307	868.94537	1812.88794	259.59625	843.12469	1747.08923	34.11897	424.88184	1558.49048	349.13342	440.86847	2041.33423	73.92059	171.06425	1517.82813	315.61429	61.48701
241	2.000	1800.64246	249.00159	1375.80225	1640.19739	62.14979	873.33478	1592.98840	371.70551	869.38928	1807.07239	260.82089	843.90424	1735.27502	32.80245	425.55475	1556.60449	350.13409	440.91833	2032.36914	75.10818	176.42769	1517.90320	315.67279	61.29260
242	2.008	1794.00281	250.76263	1376.88538	1634.06921	63.46316	874.33331	1587.19604	373.12933	869.82324	1801.30029	261.99384	844.67480	1723.45764	31.51856	426.24487	1554.68652	351.10861	440.96527	2023.32776	76.37006	181.72165	1517.96643	315.74527	61.11515
243	2.017	1787.36914	252.50313	1377.97607	1627.96106	64.75453	875.33960	1581.52222	374.53934	870.23700	1795.60925	263.06827	845.43054	1711.63708	30.29736	426.96808	1552.71021	352.03647	441.01093	2014.13831	77.76447	186.87140	1518.00940	315.84006	60.96713
244	2.025	1780.74707	254.21504	1379.07397	1621.87390	66.01993	876.35529	1576.01001	375.93539	870.62250	1790.02698	264.00629	846.16937	1699.81824	29.16456	427.73727	1550.66003	352.90466	441.06204	2004.73682	79.32500	191.79449	1518.02820	315.95703	60.85503
245	2.033	1774.14478	255.89287	1380.17761	1615.80542	67.25746	877.38318	1570.68701	377.32153	870.97589	1784.57031	264.78210	846.89258	1688.01221	28.14012	428.56238	1548.53333	353.70462	441.12592	1995.06848	81.05966	196.40271	1518.02283	316.08728	60.77906
246	2.042	1767.57214	257.53241	1381.28552	1609.75378	68.46613	878.43024	1565.56616	378.70309	871.29614	1779.24548	265.38385	847.60327	1676.23547	27.23820	429.45093	1546.33887	354.42856	441.20581	1985.08716	82.95249	200.60638	1517.99707	316.21429	60.73252
247	2.050	1761.03979	259.12845	1382.39661	1603.71985	69.64577	879.50769	1560.64832	380.08292	871.58258	1774.04944	265.81226	848.30511	1664.50708	26.46989	430.40738	1544.09253	355.06833	441.30051	1974.75464	84.96531	204.31834	1517.95654	316.31772	60.70393
248	2.058	1754.55786	260.67380	1383.50879	1597.70825	70.79739	880.62811	1555.92603	381.45856	871.83319	1768.97327	266.07788	849.00043	1652.84412	25.84551	431.43210	1541.81335	355.61621	441.40680	1964.04041	87.04086	207.45877	1517.90625	316.37930	60.68227
249	2.067	1748.13611	262.16019	1384.61938	1591.72693	71.92336	881.80121	1551.38599	382.82275	872.04510	1764.00562	266.19806	849.68915	1641.25977	25.37308	432.52176	1539.52075	356.06750	441.52039	1952.92200	89.11049	209.95984	1517.84839	316.38629	60.66064
250	2.075	1741.78381	263.58078	1385.72400	1585.78735	73.02540	883.03265	1547.01123	384.16650	872.21643	1759.13501	266.19385	850.36884	1629.76270	25.05693	433.66992	1537.23425	356.42404	441.63544	1941.38806	91.10609	211.76843	1517.78284	316.33237	60.63702
251	2.083	1735.50989	264.93188	1386.81750	1579.90271	74.10207	884.32428	1542.78357	385.48114	872.34808	1754.35254	266.08688	851.03552	1618.35608	24.89910	434.86734	1534.97070	356.69485	441.74484	1929.43860	92.97195	212.84692	1517.70813	316.21759	60.61345
252	2.092	1729.32300	266.21207	1387.89355	1574.08569	75.14863	885.67346	1538.68567	386.75934	872.44415	1749.65076	265.89670	851.68475	1607.03857	24.90004	436.10297	1532.74475	356.89246	441.84067	1917.08118	94.67154	213.17352	1517.62329	316.04828	60.59438
253	2.100	1723.23108	267.42035	1388.94507	1568.34656	76.15868	887.07092	1534.70215	387.99640	872.50964	1745.02271	265.63953	852.31189	1595.80420	25.05784	437.36435	1530.56726	357.02994	441.91669	1904.32520	96.18744	212.74161	1517.52856	315.83536	60.58438
254	2.108	1717.24072	268.55417	1389.96533	1562.68958	77.12730	888.49786	1530.81909	389.19022	872.54919	1740.46021	265.32877	852.91144	1584.64526	25.36869	438.63788	1528.44434	357.12234	441.97119	1891.17896	97.51752	211.55888	1517.42627	315.59229	60.58600
255	2.117	1711.35498	269.60938	1390.94763	1557.11060	78.05605	889.92023	1527.02417	390.34088	872.56683	1735.95361	264.97534	853.47772	1573.55615	25.82858	439.91077	1526.37622	357.18713	442.00647	1877.64771	98.67061	209.64703	1517.32117	315.33350	60.59902
256	2.125	1705.57520	270.58279	1391.88501	1551.59448	78.95593	891.28784	1523.30566	391.45004	872.56628	1731.49548	264.58725	854.00549	1562.53687	26.43414	441.17310	1524.35742	357.24182	442.02502	1863.73389	99.66229	207.04092	1517.21753	315.07272	60.62211
257	2.133	1699.90125	271.47482	1392.77112	1546.12073	79.84406	892.54828	1519.65283	392.51935	872.55042	1727.08228	264.16873	854.49036	1551.59375	27.18136	442.41858	1522.37866	357.30151	442.02753	1849.43738	100.51077	203.78690	1517.11682	314.82202	60.65574
258	2.142	1694.33215	272.28836	1393.60095	1540.67517	80.73443	893.66858	1516.05542	393.54892	872.52020	1722.71411	263.72134	854.92865	1540.73633	28.06370	443.64407	1520.42737	357.37619	442.01385	1834.75549	101.23406	199.94034	1517.01648	314.59055	60.70253
259	2.150	1688.86450	273.02777	1394.37183	1535.25757	81.62874	894.64520	1512.50452	394.53836	872.47498	1718.39172	263.24573	855.31775	1529.97546	29.07193	444.84857	1518.48914	357.46802	441.98349	1819.68481	101.84863	195.56277	1516.91357	314.38336	60.76427
260	2.158	1683.49341	273.69913	1395.08276	1529.88184	82.51468	895.50098	1508.99146	395.48828	872.41388	1714.11426	262.74341	855.65662	1519.32214	30.19608	446.03098	1516.55005	357.57123	441.93640	1804.22449	102.36762	190.71939	1516.80591	314.20093	60.83888
261	2.167	1678.21228	274.30902	1395.73474	1524.56763	83.37293	896.27283	1505.50781	396.39975	872.33600	1709.87915	262.21759	855.94623	1508.78760	31.42784	447.18954	1514.59888	357.67615	441.87384	1788.37842	102.79918	185.47861	1516.69226	314.04028	60.92008
262	2.175	1673.01428	274.86331	1396.32996	1519.33044	84.18625	896.99524	1502.04565	397.27161	872.24011	1705.68286	261.67334	856.19043	1498.38330	32.76184	448.32388	1512.62842	357.77289	441.79758	1772.15649	103.14554	179.91261	1516.57214	313.89713	60.99915
263	2.183	1667.89246	275.36880	1396.87231	1514.17578	84.94402	897.68982	1498.59631	398.10004	872.12531	1701.51990	261.11694	856.39587	1488.12012	34.19468	449.43582	1510.63660	357.85358	441.70874	1755.57507	103.40250	174.09491	1516.44580	313.76715	61.06685
264	2.192	1662.84021	275.83261	1397.36780	1509.09912	85.64305	898.36420	1495.15112	398.88095	871.99341	1697.38477	260.55585	856.57092	1478.00806	35.72191	450.52850	1508.62598	357.91428	441.60870	1738.65601	103.55982	168.09698	1516.31445	313.64615	61.11686
265	2.200	1657.85168	276.25720	1397.82361	1504.08777	86.28737	899.01355	1491.70190	399.61209	871.84875	1693.27075	259.99857	856.72412	1468.05725	37.33515	451.60654	1506.60303	357.95529	441.50085	1721.42383	103.60308	161.98750	1516.17969	313.52985	61.14805
266	2.208	1652.92017	276.63849	1398.24609	1499.12366	86.88519	899.62494	1488.24231	400.29266	871.69678	1689.17151	259.45416	856.86328	1458.27747	39.02244	452.67587	1504.57495	357.97818	441.38965	1703.90283	103.51711	155.83302	1516.04272	313.41342	61.16214
267	2.217	1648.03955	276.96960	1398.64050	1494.19165	87.44267	900.18732	1484.76697	400.92352	871.54242	1685.08081	258.93121	856.99493	1448.67480	40.77131	453.74130	1502.54846	357.98404	441.27798	1686.11597	103.29056	149.69720	1515.90613	313.29153	61.16010
268	2.225	1643.20300	277.24539	1399.01196	1489.28467	87.96066	900.70013	1481.27173	401.50708	871.38898	1680.99390	258.43628	857.12311	1439.25244	42.57065	454.80557	1500.52734	357.97522	441.16653	1668.08569	102.91975	143.63896	1515.77307	313.15878	61.14214
269	2.233	1638.40405	277.46387	1399.36548	1484.40112	88.43932	901.16962	1477.75439	402.04718	871.23816	1676.90759	257.97266	857.24921	1430.01099	44.41035	455.87030	1498.51257	357.95581	441.05521	1649.83337	102.41001	137.71111	1515.64648	313.01120	61.10987
270	2.242	1633.63623	277.62585	1399.70630	1479.54126	88.88461	901.60059	1474.21667	402.54950	871.09137	1672.82019	257.53958	857.37189	1420.94714	46.28012	456.93570	1496.50391	357.92969	440.94409	1631.37769	101.77432	131.95944	1515.52783	312.84735	61.06765
271	2.250	1628.89319	277.73389	1400.03760	1474.70508	89.31033	901.99304	1470.66443	403.02155	870.94910	1668.73035	257.13287	857.48669	1412.05310	48.16922	457.99976	1494.50220	357.89926	440.83414	1612.73389	101.02982	126.42248	1515.41675	312.66901	61.02245
272	2.258	1624.16772	277.79068	1400.35889	1469.89282	89.73392	902.34570	1467.10608	403.47125	870.80981	1664.63708	256.74628	857.58685	1403.31763	50.06762	459.05719	1492.51074	357.86536	440.72629	1593.91467	100.19312	121.13251	1515.31323	312.48166	60.98295
273	2.267	1619.45081	277.79755	1400.66479	1465.10376	90.16959	902.65912	1463.55103	403.90588	870.67004	1660.53918	256.37286	857.66522	1394.72778	51.96698	460.09933	1490.53357	357.82721	440.62024	1574.93384	99.27748	116.11777	1515.21802	312.29428	60.95822
274	2.275	1614.73169	277.75403	1400.94482	1460.33423	90.62506	902.93536	1460.00769	404.33145	870.52631	1656.43591	256.00604	857.71631	1386.27063	53.85934	461.11627	1488.57336	357.78418	440.51501	1555.81470	98.29298	111.40356	1515.13184	312.11691	60.95543
275	2.283	1609.99890	277.66034	1401.18933	1455.57751	91.10284	903.17505	1456.48230	404.75323	870.37579	1652.32715	255.63968	857.73724	1377.93359	55.73471	462.10004	1486.63049	357.73688	440.40964	1536.59631	97.24829	107.01344	1515.05469	311.95746	60.97762
276	2.292	1605.24451	277.51871	1401.39441	1450.82471	91.60286	903.37640	1452.98071	405.17633	870.21674	1648.21362	255.26805	857.72687	1369.70654	57.58098	463.04581	1484.70325	357.68683	440.30292	1517.32544	96.15126	102.96972	1514.98584	311.81958	61.02347
277	2.300	1600.46753	277.33194	1401.56323	1446.06592	92.12421	903.53644	1449.50806	405.60617	870.04846	1644.09570	254.88608	857.68488	1361.58447	59.38657	463.95163	1482.78809	357.63721	440.19443	1498.04590	95.00839	99.29102	1514.92456	311.70328	61.08858
278	2.308	1595.67114	277.10147	1401.70215	1441.29211	92.66562	903.65228	1446.06787	406.04855	869.87146	1639.97375	254.48920	857.61066	1353.56641	61.14226	464.81897	1480.87866	357.59323	440.08527	1478.79761	93.82506	95.98984	1514.86987	311.60617	61.16664
279	2.317	1590.85889	276.82803	1401.81592	1436.49463	93.22617	903.72180	1442.66211	406.50745	869.68634	1635.84814	254.07265	857.50397	1345.65552	62.84017	465.65198	1478.96765	357.55942	439.97702	1459.61707	92.60667	93.07401	1514.82080	311.52444	61.25092
280	2.325	1586.03198	276.51321	1401.90491	1431.66479	93.80630	903.74365	1439.29260	406.98322	869.49329	1631.71863	253.63155	857.36627	1337.85547	64.47289	466.45538	1477.04858	357.53833	439.87082	1440.53711	91.36018	90.54783	1514.77686	311.45343	61.33570
281	2.333	1581.19067	276.15952	1401.96729	1426.79370	94.40747	903.71747	1435.96082	407.47238	869.29156	1627.58411	253.16142	857.20142	1330.17053	66.03425	467.23264	1475.11548	357.53091	439.76733	1421.58716	90.09341	88.41135	1514.73694	311.38831	61.41701
282	2.342	1576.33752	275.76852	1402.00281	1421.87561	95.02992	903.64368	1432.66650	407.96918	869.08075	1623.44226	252.65813	857.01495	1322.60437	67.52037	467.98520	1473.16418	357.53564	439.66534	1402.79443	88.81332	86.66157	1514.69958	311.32541	61.49337
283	2.350	1571.47766	275.34003	1402.01331	1416.90796	95.67101	903.52362	1429.40613	408.46741	868.86115	1619.28906	252.11813	856.81311	1315.16187	68.92882	468.71329	1471.19214	357.54849	439.56177	1384.18530	87.52601	85.29478	1514.66064	311.26254	61.56716
284	2.358	1566.61877	274.87329	1402.00342	1411.89124	96.32470	903.35883	1426.17407	408.96094	868.63403	1615.11938	251.53912	856.60291	1307.84985	70.25821	469.41644	1469.19897	357.56488	439.45364	1365.78699	86.23859	84.30525	1514.61328	311.19833	61.64495
285	2.367	1561.77014	274.36823	1401.97974	1406.82800	96.98260	903.15070	1422.96277	409.44330	868.40155	1610.92712	250.92079	856.39117	1300.67432	71.50977	470.09354	1467.18506	357.58051	439.33936	1347.62549	84.96123	83.68040	1514.54932	311.13168	61.73502
286	2.375	1556.93921	273.82513	1401.94702	1401.72314	97.63608	902.89954	1419.76208	409.90726	868.16663	1606.70740	250.26515	856.18225	1293.63916	72.68816	470.74237	1465.15015	357.59055	439.21884	1329.72607	83.70819	83.39841	1514.46375	311.06183	61.84375
287	2.383	1552.12842	273.24380	1401.90417	1396.58325	98.27799	902.60358	1416.56018	410.34491	867.93195	1602.45618	249.57660	855.97754	1286.74609	73.79988	471.35974	1463.09155	357.59122	439.09393	1312.11401	82.49860	83.43015	1514.35693	310.98776	61.97412
288	2.392	1547.33667	272.62280	1401.84546	1391.41455	98.90315	902.26007	1413.34424	410.74768	867.69904	1598.17053	248.86136	855.77606	1279.99402	74.85190	471.94037	1461.00415	357.58047	438.96765	1294.81543	81.35548	83.74223	1514.23242	310.90750	62.12598
289	2.400	1542.56116	271.95966	1401.76282	1386.22144	99.50742	901.86627	1410.10266	411.10831	867.46838	1593.84839	248.12598	855.57501	1273.37915	75.85341	472.47510	1458.88196	357.55560	438.84171	1277.85889	80.30012	84.30010	1514.09509	310.81808	62.29703
290	2.408	1537.79688	271.25143	1401.64832	1381.00647	100.08663	901.42114	1406.82617	411.42249	867.23981	1589.48926	247.37602	855.37048	1266.89636	76.81760	472.95108	1456.71899	357.51178	438.71564	1261.27588	79.34470	85.07091	1513.94910	310.71640	62.48373
291	2.417	1533.03687	270.49350	1401.49329	1375.77100	100.63580	900.92505	1403.50806	411.68829	867.01196	1585.09351	246.61597	855.15833	1260.54077	77.75797	473.35535	1454.50867	357.44391	438.58826	1245.10132	78.49113	86.02459	1513.79688	310.59976	62.68187
292	2.425	1528.27197	269.67838	1401.28723	1370.51660	101.14932	900.37909	1400.14331	411.90387	866.78040	1580.66162	245.84953	854.93439	1254.30737	78.68173	473.67990	1452.24292	357.34766	438.45856	1229.37256	77.73641	87.13284	1513.63867	310.46667	62.88639
293	2.433	1523.49048	268.79620	1401.01855	1365.24634	101.62369	899.78448	1396.72827	412.06763	866.53796	1576.19446	245.07954	854.69446	1248.18994	79.58795	473.92267	1449.91174	357.22028	438.32547	1214.12671	77.07919	88.36669	1513.47351	310.31696	63.09105
294	2.442	1518.68042	267.83682	1400.67578	1359.96484	102.05948	899.14178	1393.26001	412.18002	866.27777	1571.69263	244.30740	854.43414	1242.18127	80.46980	474.08548	1447.50317	357.06052	438.18600	1199.40063	76.52271	89.69463	1513.29919	310.15170	63.28897
295	2.450	1513.83252	266.79190	1400.25232	1354.67639	102.45908	898.45178	1389.73657	412.24344	865.99481	1567.15613	243.53291	854.14899	1236.27588	81.31572	474.17255	1445.00513	356.86877	438.03506	1185.23132	76.07407	91.08261	1513.11316	309.97281	63.47422
296	2.458	1508.94165	265.65594	1399.74890	1349.38342	102.82205	897.71686	1386.15674	412.26138	865.68585	1562.58423	242.75493	853.83600	1230.47095	82.10939	474.18927	1442.40601	356.64746	437.86694	1171.65515	75.74265	92.49454	1512.91357	309.78287	63.64363
297	2.467	1504.00806	264.42761	1399.17493	1344.08545	103.14273	896.94232	1382.51929	412.23816	865.34979	1557.97644	241.97147	853.49359	1224.76501	82.83206	474.14087	1439.69775	356.40134	437.67691	1158.70618	75.53919	93.89176	1512.69971	309.58389	63.79842
298	2.475	1499.03906	263.11319	1398.54797	1338.77954	103.41237	896.13611	1378.82214	412.17831	864.98688	1553.33264	241.18008	853.12097	1219.15601	83.46666	474.03177	1436.87537	356.13641	437.46078	1146.41553	75.47443	95.23209	1512.47168	309.37711	63.94402
299	2.483	1494.04553	261.72662	1397.88940	1333.46228	103.62428	895.30585	1375.06335	412.08453	864.59729	1548.65259	240.37869	852.71747	1213.64063	83.99994	473.86545	1433.93726	355.85855	437.21466	1134.81030	75.55731	96.47060	1512.22937	309.16425	64.08768
300	2.492	1489.03577	260.28320	1397.21875	1328.13159	103.77707	894.45819	1371.24255	411.95682	864.18030	1543.93640	239.56622	852.28223	1208.21436	84.42215	473.64508	1430.88281	355.57233	436.93549	1123.91235	75.79388	97.56223	1511.97327	308.94913	64.23637
301	2.500	1484.01111	258.79440	1396.54956	1322.78625	103.87405	893.59924	1367.36047	411.79291	863.73401	1539.18408	238.74228	851.81500	1202.87256	84.72649	473.37317	1427.71216	355.28067	436.62134	1113.73877	76.18567	98.46549	1511.70349	308.73611	64.39630
302	2.508	1478.96704	257.26755	1395.88879	1317.42578	103.92055	892.73529	1363.41785	411.59021	863.25720	1534.39539	237.90614	851.31671	1197.60901	84.90984	473.05099	1424.42554	354.98395	436.27106	1104.30396	76.72829	99.14638	1511.42029	308.52716	64.57256
303	2.517	1473.89624	255.70747	1395.23926	1312.05029	103.92156	891.87292	1359.41309	411.34723	862.75128	1529.56860	237.05634	850.78949	1192.41711	84.97369	472.67899	1421.02356	354.67902	435.88284	1095.61841	77.41114	99.58130	1511.12341	308.32040	64.76872
304	2.525	1468.79004	254.11737	1394.60107	1306.65930	103.88054	891.01855	1355.34302	411.06250	862.21893	1524.70081	236.19067	850.23700	1187.29041	84.92467	472.25739	1417.50830	354.36127	435.45364	1087.68652	78.21722	99.75816	1510.81250	308.11191	64.98723
305	2.533	1463.64124	252.49879	1393.97253	1301.24951	103.79933	890.17865	1351.20471	410.73340	861.66211	1519.78772	235.30690	849.66266	1182.22278	84.77388	471.78665	1413.88354	354.02802	434.98141	1080.50354	79.12389	99.67456	1510.48718	307.89828	65.23036
306	2.542	1458.44434	250.85211	1393.35205	1295.81396	103.67921	889.35876	1346.99683	410.35742	861.08228	1514.82349	234.40285	849.06830	1177.20923	84.53575	471.26761	1410.15356	353.67975	434.46783	1074.05554	80.10519	99.33415	1510.14722	307.67737	65.50126
307	2.550	1453.19604	249.17722	1392.73743	1290.34216	103.52139	888.56256	1342.71692	409.93527	860.48236	1509.80212	233.47580	848.45422	1172.24683	84.22644	470.70071	1406.32446	353.31940	433.91879	1068.31836	81.13412	98.74316	1509.79175	307.44733	65.80387
308	2.558	1447.89502	247.47375	1392.12732	1284.82300	103.32632	887.79114	1338.36169	409.47070	859.86768	1504.71741	232.52165	847.82123	1167.33667	83.86168	470.08459	1402.40479	352.95123	433.34308	1063.25916	82.18456	97.90875	1509.42029	307.20575	66.14176
309	2.567	1442.54150	245.74098	1391.52026	1279.24548	103.09238	887.04291	1333.92725	408.96811	859.24548	1499.56287	231.53493	847.17242	1162.48584	83.45682	469.41388	1398.40417	352.57864	432.75024	1058.83643	83.23213	96.83960	1509.03210	306.94958	66.51679
310	2.575	1437.13745	243.97771	1390.91467	1273.59961	102.81641	886.31415	1329.40955	408.43085	858.62469	1494.33105	230.51010	846.51343	1157.70605	83.02927	468.67792	1394.33191	352.20261	432.14984	1055.00073	84.25439	95.54741	1508.62622	306.67596	66.92957
311	2.583	1431.68555	242.18262	1390.30872	1267.87671	102.49547	885.59851	1324.80542	407.86063	858.01404	1489.01343	229.44327	845.85065	1153.01160	82.60070	467.85907	1390.19592	351.82346	431.55237	1051.69824	85.23063	94.04835	1508.20142	306.38409	67.38098
312	2.592	1426.18945	240.35474	1389.69983	1262.06946	102.12749	884.88684	1320.11230	407.25809	857.42065	1483.60242	228.33228	845.19080	1148.41663	82.19775	466.93057	1386.00098	351.44440	430.97003	1048.87268	86.14242	92.36154	1507.75610	306.07684	67.87408
313	2.600	1420.65393	238.49350	1389.08447	1256.17053	101.71112	884.16754	1315.32727	406.62274	856.84985	1478.09094	227.17569	844.54095	1143.93396	81.85017	465.85562	1381.74963	351.07294	430.41492	1046.46704	86.97727	90.50365	1507.28943	305.76007	68.41545
314	2.608	1415.08423	236.59814	1388.45837	1250.17200	101.24562	883.42816	1310.44788	405.95227	856.30530	1472.47363	225.97162	843.90955	1139.57434	81.58685	464.59085	1377.44421	350.71790	429.89590	1044.42505	87.73227	88.48540	1506.80042	305.44092	69.01497
315	2.617	1409.48633	234.66716	1387.81665	1244.06592	100.73160	882.65710	1305.47192	405.24185	855.78992	1466.74670	224.71759	843.30560	1135.34558	81.43103	463.09399	1373.08752	350.38638	429.41696	1042.69458	88.41234	86.31448	1506.28931	305.12830	69.68349
316	2.625	1403.86621	232.69801	1387.15454	1237.84448	100.17098	881.84558	1300.39661	404.48477	855.30536	1460.90796	223.41154	842.73724	1131.25195	81.39459	461.33362	1368.68054	350.08249	428.97842	1041.22778	89.02532	84.00040	1505.75623	304.83359	70.43095
317	2.633	1398.22998	230.68663	1386.46851	1231.50146	99.56508	880.99023	1295.21753	403.67404	854.85254	1454.95679	222.05298	842.20935	1127.29504	81.47115	459.29987	1364.22095	349.80875	428.57855	1039.97900	89.57926	81.55862	1505.20154	304.56976	71.26585
318	2.642	1392.58362	228.62750	1385.75745	1225.03174	98.91273	880.09375	1289.92859	402.80450	854.43164	1448.89294	220.64333	841.72260	1123.47620	81.63023	457.01440	1359.70227	349.56744	428.21408	1038.90308	90.08188	79.01514	1504.62463	304.34995	72.19448
319	2.650	1386.93213	226.51520	1385.02368	1218.43298	98.21040	879.16486	1284.52185	401.87445	854.04144	1442.71777	219.18591	841.27374	1119.80542	81.81963	454.53479	1355.11328	349.36102	427.88092	1037.95178	90.53973	76.41002	1504.02307	304.18613	73.22020
320	2.658	1381.27808	224.34604	1384.27368	1211.70764	97.45293	878.21942	1278.98853	400.88599	853.68048	1436.43359	217.68622	840.85736	1116.30212	81.97974	451.94406	1350.43774	349.19101	427.57397	1037.06909	90.95691	73.79770	1503.39246	304.08875	74.34460
321	2.667	1375.62109	222.11865	1383.51843	1204.86328	96.63454	877.28149	1273.31946	399.84375	853.34760	1430.04504	216.15233	840.46716	1112.98083	82.05997	449.33005	1345.65588	349.05768	427.28714	1036.18726	91.33463	71.24619	1502.72522	304.06720	75.56964
322	2.675	1369.95789	219.83380	1382.77332	1197.91370	95.74986	876.38452	1267.50696	398.75250	853.04187	1423.55859	214.59586	840.09839	1109.83789	82.02451	446.77307	1340.74756	348.96176	427.01505	1035.22717	91.66997	68.83434	1502.00891	304.12924	76.89874
323	2.683	1364.28284	217.49382	1382.05750	1190.87976	94.79405	875.57129	1261.54480	397.61487	852.76270	1416.98315	213.03226	839.74988	1106.84814	81.84940	444.34705	1335.69312	348.90631	426.75589	1034.10608	91.95105	66.64502	1501.22827	304.28030	78.33729
324	2.692	1358.58960	215.10284	1381.39355	1183.78857	93.76270	874.89148	1255.42859	396.43149	852.51160	1410.33008	211.47986	839.42493	1103.96606	81.51898	442.12198	1330.47314	348.89633	426.51260	1032.75244	92.15141	64.75298	1500.36670	304.52359	79.89378
325	2.700	1352.87183	212.66817	1380.80566	1176.67065	92.65292	874.39484	1249.15515	395.20248	852.29468	1403.61230	209.95837	839.13318	1101.12292	81.02499	440.16235	1325.06909	348.93732	426.29269	1031.12927	92.23222	63.20557	1499.40710	304.86075	81.58033
326	2.708	1347.12598	210.20102	1380.31592	1169.55786	91.46341	874.12274	1242.72217	393.92831	852.12134	1396.84338	208.48764	838.89087	1098.22729	80.36636	438.52234	1319.46399	349.03479	426.10690	1029.25537	92.16026	62.00404	1498.33240	305.29196	83.41134
327	2.717	1341.35303	207.71469	1379.94177	1162.48108	90.19279	874.10236	1236.12891	392.61069	852.00293	1390.03662	207.08609	838.71997	1095.16882	79.54854	437.23880	1313.64343	349.19482	425.96744	1027.20776	91.92963	61.10504	1497.12646	305.81604	85.40122
328	2.725	1335.56030	205.22194	1379.69397	1155.46826	88.83827	874.34467	1229.37695	391.25137	851.95209	1383.20459	205.76843	838.64429	1091.83081	78.58263	436.32452	1307.59631	349.42422	425.88626	1025.09351	91.56249	60.44739	1495.77466	306.43106	87.56108
329	2.733	1329.75977	202.73410	1379.57703	1148.54114	87.39523	874.84692	1222.47144	389.84961	851.98163	1376.35876	204.54227	838.68488	1088.11157	77.48560	435.76682	1301.31641	349.72952	425.87341	1023.00824	91.09150	59.97916	1494.26196	307.13519	89.89621
330	2.742	1323.96680	200.26167	1379.58984	1141.71191	85.85770	875.59711	1215.42065	388.40063	852.10248	1369.50928	203.40567	838.85632	1083.94995	76.28108	435.53348	1294.80347	350.11591	425.93561	1021.01563	90.55293	59.66379	1492.57263	307.92841	92.40639
331	2.750	1318.19580	197.81461	1379.72852	1134.98242	84.21980	876.57672	1208.23718	386.89743	852.32220	1362.66406	202.34784	839.16498	1079.33972	74.99910	435.58502	1288.06030	350.58774	426.07617	1019.15247	89.99289	59.47305	1490.68811	308.81332	95.08780
332	2.758	1312.45959	195.40216	1379.98633	1128.34583	82.47886	877.76099	1200.93750	385.33228	852.64398	1355.82910	201.35167	839.60852	1074.32764	73.67356	435.88586	1281.09106	351.14963	426.29568	1017.44305	89.46262	59.38176	1488.58789	309.79410	97.93426
333	2.767	1306.76782	193.03233	1380.35547	1121.79065	80.63869	879.11829	1193.54443	383.69833	853.06628	1349.00806	200.39578	840.17725	1068.99719	72.33990	436.40552	1273.89734	351.80716	426.59299	1015.90735	89.00169	59.36649	1486.24951	310.87454	100.93803
334	2.775	1301.12756	190.71199	1380.82556	1115.30396	78.71034	880.61121	1186.08679	381.99118	853.58441	1342.20337	199.45517	840.85638	1063.45203	71.03279	437.10791	1266.47693	352.56674	426.96674	1014.55884	88.62989	59.40490	1483.64978	312.05563	104.09102
335	2.783	1295.54517	188.44768	1381.38208	1108.87524	76.71033	882.19733	1178.59814	380.21103	854.19299	1335.41821	198.50171	841.62720	1057.80383	69.77982	437.94128	1258.82263	353.43466	427.41690	1013.39734	88.35145	59.47553	1480.76526	313.33267	107.38515
336	2.792	1290.02734	186.24611	1382.00537	1102.49634	74.65889	883.82843	1171.11462	378.36462	854.88708	1328.65735	197.50592	842.46802	1052.16272	68.59362	438.83810	1250.92505	354.41583	427.94370	1012.40662	88.16270	59.55879	1477.57483	314.69446	110.81271
337	2.800	1284.58020	184.11429	1382.67151	1096.16150	72.57787	885.45215	1163.67322	376.46390	855.66113	1321.92908	196.43977	843.35431	1046.62915	67.46995	439.72620	1242.77551	355.51184	428.54388	1011.56299	88.05849	59.63966	1474.06104	316.12482	114.36794
338	2.808	1279.20837	182.05885	1383.35522	1089.86890	70.48721	887.01721	1156.31067	374.52310	856.50690	1315.24658	195.27963	844.25806	1041.28687	66.39250	440.54465	1234.36914	356.71768	429.20874	1010.84570	88.03584	59.70988	1470.21265	317.60495	118.04900
339	2.817	1273.91272	180.08449	1384.03296	1083.62268	68.40173	888.47882	1149.06055	372.55759	857.41272	1308.62781	194.00940	845.14874	1036.19971	65.33987	441.25522	1225.70386	358.01877	429.92505	1010.23938	88.09299	59.76688	1466.02393	319.11502	121.85890
340	2.825	1268.69080	178.19279	1384.68640	1077.43384	66.33021	889.80219	1141.95007	370.58374	858.36328	1302.09290	192.62375	845.99561	1031.40784	64.29128	441.84375	1216.77881	359.39032	430.67731	1009.73096	88.22585	59.81028	1461.49438	320.63510	125.80582
341	2.833	1263.53735	176.38242	1385.30420	1071.31653	64.27742	890.96558	1134.99854	368.61816	859.33984	1295.66309	191.13069	846.77197	1026.92603	63.23068	442.31378	1207.59277	360.79965	431.44882	1009.30664	88.42496	59.83972	1456.62744	322.14526	129.90233
342	2.842	1258.44409	174.64977	1385.88208	1065.28564	62.24829	891.96259	1128.21606	366.67737	860.32147	1289.35754	189.55289	847.45789	1022.74280	62.14819	442.68060	1198.14404	362.20972	432.22330	1008.95178	88.67399	59.85515	1451.43018	323.62424	134.16235
343	2.850	1253.39966	172.99011	1386.42200	1059.35437	60.24993	892.80322	1121.60327	364.77780	861.28754	1283.19165	187.92661	848.04175	1018.82556	61.03995	442.96695	1188.43250	363.58292	432.98648	1008.65271	88.95036	59.85673	1445.91223	325.04742	138.59695
344	2.858	1248.39063	171.39841	1386.92993	1053.53491	58.28952	893.51013	1115.15186	362.93460	862.22046	1277.17517	186.29817	848.52130	1015.12836	59.90781	443.19800	1178.45947	364.88400	433.72821	1008.39807	89.22888	59.84486	1440.08435	326.38577	143.21091
345	2.867	1243.40454	169.86938	1387.41479	1047.83960	56.37175	894.11292	1108.84583	361.15851	863.10748	1271.30981	184.71869	848.90356	1011.60327	58.75974	443.39444	1168.23071	366.08228	434.44348	1008.17969	89.48537	59.82198	1433.95569	327.60629	148.00089
346	2.875	1238.43091	168.39716	1387.88660	1042.27954	54.49834	894.64056	1102.66492	359.45432	863.94202	1265.58936	183.23730	849.20337	1008.20935	57.60963	443.56610	1157.75854	367.15329	435.13193	1007.99109	89.69868	59.79285	1427.53418	328.67419	152.95482
347	2.883	1233.46313	166.97513	1388.35510	1036.86316	52.66871	895.11426	1096.58582	357.82281	864.72455	1260.00049	181.89516	849.44098	1004.91919	56.47503	443.71011	1147.06152	368.07855	435.79541	1007.82568	89.85366	59.76170	1420.82788	329.55557	158.05318
348	2.892	1228.49829	165.59644	1388.82739	1031.59399	50.88030	895.54510	1090.58496	356.26270	865.46259	1254.52673	180.72070	849.63800	1001.72241	55.37507	443.81439	1136.16309	368.84338	436.43832	1007.67847	89.94617	59.73070	1413.84509	330.21875	163.26900
349	2.900	1223.53540	164.25589	1389.30823	1026.47180	49.12813	895.93689	1084.63867	354.77182	866.16876	1249.15063	179.72752	849.81403	998.62500	54.33019	443.86398	1125.08789	369.43555	437.06934	1007.55054	89.98692	59.70183	1406.59473	330.63501	168.56544
350	2.908	1218.57593	162.95081	1389.80054	1021.49377	47.40555	896.29187	1078.72461	353.34720	866.85925	1243.85632	178.91571	849.98413	995.64758	53.36121	443.84479	1113.86389	369.84683	437.70023	1007.44873	89.99979	59.67783	1399.08301	330.78018	173.89287
351	2.917	1213.62329	161.68027	1390.30591	1016.65729	45.70710	896.61298	1072.82434	351.98367	867.55157	1238.62988	178.27518	850.15814	992.82117	52.48658	443.74490	1102.52417	370.07654	438.34253	1007.38110	90.01248	59.66108	1391.31104	330.63666	179.18797
352	2.925	1208.68396	160.44398	1390.82532	1011.96289	44.03065	896.90320	1066.92383	350.67294	868.26337	1233.45996	177.78911	850.34100	990.18561	51.71956	443.55746	1091.10925	370.13278	439.00519	1007.35156	90.04375	59.65270	1383.27283	330.19623	184.37383
353	2.933	1203.76611	159.24176	1391.35950	1007.41504	42.37760	897.16461	1061.01318	349.40662	869.01263	1228.33691	177.43814	850.53326	987.78162	51.06464	443.28363	1079.66492	370.03149	439.69501	1007.35681	90.09655	59.65276	1374.95313	329.46393	189.36015
354	2.942	1198.87817	158.07341	1391.90796	1003.01947	40.75162	897.39948	1055.08545	348.17914	869.81592	1223.25586	177.20453	850.73267	985.63110	50.51189	442.93353	1068.23792	369.79443	440.41769	1007.38794	90.16196	59.66074	1366.32800	328.46170	194.04507
355	2.950	1194.02759	156.93845	1392.46838	998.77911	39.15593	897.61096	1049.13696	346.98654	870.68518	1218.21484	177.07474	850.93549	983.72803	50.03239	442.53009	1056.87256	369.44748	441.17657	1007.43469	90.22871	59.67559	1357.36646	327.22955	198.31937
356	2.958	1189.22107	155.83572	1393.03735	994.69263	37.58991	897.80261	1043.16626	345.82388	871.62469	1213.21484	177.04016	851.13763	982.05042	49.58437	442.10959	1045.60767	369.01764	441.97089	1007.48901	90.28931	59.69559	1348.03381	325.82239	202.07208
357	2.967	1184.46545	154.76312	1393.61047	990.75159	36.04762	897.97736	1037.17383	344.68558	872.63037	1208.25732	177.09605	851.33704	980.57178	49.13002	441.70816	1034.47632	368.52667	442.79614	1007.54370	90.34007	59.71873	1338.29712	324.30402	205.19676
358	2.975	1179.76648	153.71832	1394.18298	986.94226	34.52045	898.13586	1031.16187	343.56659	873.69104	1203.34521	177.23996	851.53534	979.26080	48.64735	441.34689	1023.50818	367.98340	443.64917	1007.59351	90.37948	59.74284	1328.13281	322.73999	207.60028
359	2.983	1175.12842	152.69955	1394.74915	983.25049	33.00098	898.27563	1025.13599	342.46161	874.79065	1198.48108	177.47038	851.73767	978.08447	48.12893	441.03210	1012.73145	367.37732	444.53845	1007.63452	90.40762	59.76578	1317.53052	321.19168	209.21182
360	2.992	1170.55444	151.70651	1395.30090	979.66565	31.48451	898.39185	1019.10492	341.36395	875.91010	1193.66650	177.78604	851.95007	977.01416	47.57529	440.76324	1002.17700	366.67169	445.49646	1007.66528	90.42568	59.78599	1306.48975	319.71143	209.98598
361	3.000	1166.04700	150.74063	1395.82910	976.17932	29.96963	898.47833	1013.07983	340.26636	877.02850	1188.90125	178.18513	852.17609	976.02930	46.98977	440.53711	991.88403	365.79474	446.58936	1007.68604	90.43544	59.80309	1295.01392	318.33936	209.89980
362	3.008	1161.60767	149.80389	1396.32385	972.78357	28.45927	898.52875	1007.07178	339.16248	878.12476	1184.18335	178.66431	852.41553	975.11676	46.37727	440.34811	981.89471	364.65518	447.89902	1007.69910	90.43870	59.81755	1283.10645	317.10187	208.95071
363	3.017	1157.23755	148.89723	1396.77625	969.46918	26.96030	898.53754	1001.09125	338.04926	879.17932	1179.51086	179.21667	852.66370	974.26862	45.74506	440.18750	972.22040	363.20807	449.45178	1007.70703	90.43707	59.83037	1270.76917	316.01047	207.15636
364	3.025	1152.93799	148.02026	1397.17920	966.22583	25.48097	898.50244	995.14862	336.92838	880.17657	1174.88086	179.83026	852.91211	973.47943	45.10244	440.04456	962.81989	361.50211	451.17053	1007.71350	90.43185	59.84264	1258.00317	315.06259	204.55307
365	3.033	1148.70850	147.17218	1397.52747	963.04285	24.02888	898.42566	989.25403	335.80576	881.10504	1170.29126	180.48877	853.14935	972.74646	44.45893	439.90909	953.62744	359.63800	452.92587	1007.72217	90.42409	59.85524	1244.80908	314.24423	201.19312
366	3.042	1144.54736	146.35324	1397.81775	959.90991	22.61098	898.31165	983.41705	334.68896	881.95642	1165.74011	181.17352	853.36298	972.06873	43.82286	439.77301	944.59119	357.70554	454.60797	1007.73694	90.41461	59.86850	1231.18860	313.53470	197.14165
367	3.050	1140.45117	145.56558	1398.04834	956.81671	21.23429	898.16510	977.64624	333.58328	882.72327	1161.22620	181.86511	853.54150	971.44434	43.20138	439.63058	935.68152	355.76794	456.14481	1007.76172	90.40429	59.88219	1217.14417	312.91208	192.47350
368	3.058	1136.41455	144.81287	1398.21826	953.75244	19.90612	897.99133	971.94983	332.49030	883.39728	1156.74792	182.54572	853.67657	970.86853	42.60160	439.47974	926.88562	353.86719	457.49561	1007.79944	90.39413	59.89603	1202.68091	312.35754	187.27052
369	3.067	1132.43127	144.09979	1398.32776	950.70703	18.63334	897.79468	966.33514	331.41077	883.97131	1152.30347	183.20078	853.76379	970.33459	42.03146	439.32159	918.20093	352.02719	458.64554	1007.85144	90.38542	59.91000	1187.80737	311.85733	181.62006
370	3.075	1128.49585	143.43071	1398.37866	947.67175	17.42095	897.57782	960.80670	330.34897	884.44232	1147.89185	183.81931	853.80243	969.83289	41.49909	439.15823	909.63025	350.25687	459.59976	1007.91833	90.37944	59.92384	1172.53638	311.40332	175.61299
371	3.083	1124.60400	142.80824	1398.37390	944.63904	16.27147	897.34265	955.36609	329.31329	884.81244	1143.51208	184.39307	853.79504	969.35205	41.01181	438.99188	901.17969	348.55447	460.37747	1007.99963	90.37704	59.93658	1156.88538	310.99237	169.34088
372	3.092	1120.75073	142.23337	1398.31860	941.60309	15.18575	897.09180	950.01160	328.31232	885.08740	1139.16321	184.91673	853.74768	968.88196	40.57509	438.82651	892.85767	346.91257	461.00638	1008.09436	90.37843	59.94713	1140.87463	310.62509	162.89291
373	3.100	1116.92969	141.70721	1398.21948	938.56006	14.16388	896.82782	944.73975	327.35107	885.27448	1134.84473	185.38818	853.66937	968.41388	40.19142	438.66739	884.67395	345.32153	461.51855	1008.20215	90.38314	59.95549	1124.52563	310.30344	156.35428
374	3.108	1113.13184	141.23178	1398.08447	935.50830	13.20584	896.55286	939.54553	326.42990	885.38281	1130.55652	185.80936	853.57117	967.93823	39.86022	438.51813	876.63892	343.77112	461.94656	1008.32288	90.38987	59.96345	1107.86108	310.02762	149.80611
375	3.117	1109.34778	140.80852	1397.92175	932.44745	12.31186	896.26770	934.42377	325.54645	885.42389	1126.29956	186.18675	853.46564	967.44324	39.57870	438.37946	868.76245	342.25186	462.31979	1008.45581	90.39577	59.97418	1090.90710	309.79404	143.32550
376	3.125	1105.56873	140.43745	1397.73999	929.37860	11.48084	895.97253	929.36871	324.69821	885.41156	1122.07446	186.53096	853.36523	966.91528	39.34265	438.25037	861.05188	340.75681	462.66330	1008.59998	90.39654	59.99201	1073.69446	309.59674	136.98438
377	3.133	1101.78687	140.11786	1397.54761	926.30554	10.70848	895.66797	924.37427	323.88419	885.36096	1117.88257	186.85474	853.28125	966.33844	39.14703	438.12976	853.50995	339.28061	462.99725	1008.75293	90.38846	60.02010	1056.26013	309.43079	130.84802
378	3.142	1097.99475	139.84885	1397.35229	923.23480	9.98758	895.35675	919.43335	323.10345	885.28613	1113.72607	187.17061	853.22253	965.69287	38.98563	438.01660	846.13348	337.81647	463.33536	1008.90918	90.37095	60.05779	1038.64417	309.29248	124.97287
379	3.150	1094.18506	139.62936	1397.16077	920.17426	9.30896	895.04395	914.53949	322.35361	885.19830	1109.60693	187.48985	853.19476	964.95502	38.85032	437.91031	838.91370	336.35510	463.68484	1009.05920	90.34687	60.10155	1020.88403	309.17789	119.40453
380	3.158	1090.35083	139.45834	1396.97852	917.13159	8.66236	894.73523	909.68622	321.62997	885.10559	1105.52612	187.82289	853.19891	964.09985	38.73142	437.81061	831.83679	334.88742	464.04865	1009.19165	90.32104	60.14802	1003.01184	309.08313	114.17842
381	3.167	1086.48718	139.33444	1396.80945	914.11188	8.03880	894.43414	904.86847	320.92648	885.01318	1101.48291	188.17944	853.23157	963.10535	38.62020	437.71686	824.88586	333.40637	464.42834	1009.29614	90.29879	60.19434	985.05585	309.00604	109.32228
382	3.175	1082.59106	139.25583	1396.65662	911.11743	7.43301	894.14056	900.08209	320.23849	884.92511	1097.47388	188.56743	853.28595	961.95697	38.51081	437.62805	818.04462	331.90680	464.82587	1009.36377	90.28487	60.23728	967.04138	308.94583	104.85860
383	3.183	1078.66138	139.22041	1396.52283	908.14771	6.84395	893.85162	895.32355	319.56418	884.84509	1093.49268	188.99214	853.35229	960.64966	38.40017	437.54288	811.30054	330.38535	465.24420	1009.38721	90.28293	60.27351	948.99158	308.90192	100.80598
384	3.192	1074.69714	139.22614	1396.41003	905.20056	6.27322	893.56323	890.58923	318.90363	884.77631	1089.53149	189.45673	853.41846	959.18567	38.28728	437.45908	804.64667	328.84103	465.68713	1009.36121	90.29552	60.30054	930.92834	308.87314	97.17871
385	3.200	1070.69897	139.27103	1396.31921	902.27167	5.72273	893.27216	885.87439	318.25751	884.72101	1085.58081	189.96295	853.47278	957.57312	38.17493	437.37299	798.08130	327.27606	466.15872	1009.28564	90.32352	60.31870	912.87299	308.85822	93.98566
386	3.208	1066.66772	139.35220	1396.24902	899.35425	5.19328	892.97748	881.17419	317.62683	884.68134	1081.63086	190.51126	853.50635	955.82666	38.07146	437.27979	791.60663	325.69540	466.66168	1009.16809	90.36555	60.33327	894.84717	308.85614	91.23030
387	3.217	1062.60571	139.46518	1396.19678	896.43988	4.68535	892.67944	876.48364	317.01282	884.65936	1077.67212	191.10017	853.51349	953.96716	37.98892	437.17499	785.22644	324.10547	467.19705	1009.02197	90.41901	60.35384	876.87274	308.86615	88.91192
388	3.225	1058.51611	139.60472	1396.15796	893.51904	4.20088	892.37683	871.79834	316.41690	884.65613	1073.69519	191.72586	853.49127	952.01831	37.93867	437.05710	778.94519	322.51257	467.76404	1008.86340	90.48301	60.38986	858.97198	308.88855	87.02614
389	3.233	1054.40308	139.76627	1396.12671	890.58142	3.74383	892.06635	867.11298	315.84076	884.67114	1069.69238	192.38306	853.43921	950.00342	37.92869	436.92847	772.76746	320.92175	468.36002	1008.70569	90.56031	60.44624	841.16803	308.92499	85.56471
390	3.242	1050.27124	139.94711	1396.09546	887.61719	3.31928	891.74304	862.42102	315.28625	884.70129	1065.65698	193.06686	853.35962	947.94135	37.96470	436.79227	766.69574	319.33710	468.98093	1008.55725	90.65572	60.52367	823.48596	308.97763	84.51508
391	3.250	1046.12537	140.14627	1396.05640	884.61871	2.93154	891.40253	857.71429	314.75458	884.74109	1061.58447	193.77417	853.25781	945.84454	38.05275	436.64880	760.72900	317.76160	469.62195	1008.42236	90.77267	60.62113	805.95441	309.04718	83.86046
392	3.258	1041.96887	140.36398	1396.00134	881.58191	2.58146	891.04199	852.98492	314.24579	884.78296	1057.47266	194.50339	853.14142	943.71997	38.19851	436.49594	754.86115	316.19632	470.27740	1008.30054	90.91281	60.73611	788.60614	309.13211	83.58057
393	3.267	1037.80481	140.60089	1395.92346	878.50623	2.26524	890.65973	848.22607	313.76007	884.81952	1053.32190	195.25406	853.01782	941.57074	38.40365	436.33188	749.08057	314.63998	470.94104	1008.18640	91.07753	60.86400	771.47900	309.22913	83.65275
394	3.275	1033.63452	140.85715	1395.81665	875.39362	1.97604	890.25378	843.43274	313.29938	884.84515	1049.13281	196.02689	852.89209	939.39624	38.66417	436.15573	743.36975	313.09045	471.60712	1008.07178	91.26846	60.99844	754.61737	309.33374	84.05219
395	3.283	1029.45898	141.13229	1395.67566	872.24652	1.70689	889.82306	838.60120	312.86722	884.85559	1044.90552	196.82379	852.76501	937.19214	38.97276	435.96539	737.70557	311.54791	472.27118	1007.94788	91.48666	61.13265	738.07178	309.43903	84.75015
396	3.292	1025.27844	141.42554	1395.49573	869.06763	1.45340	889.36786	833.72870	312.46643	884.84558	1040.63928	197.64734	852.63318	934.95239	39.32182	435.75674	732.06079	310.01712	472.92972	1007.80786	91.73184	61.26169	721.89661	309.53455	85.71313
397	3.300	1021.09180	141.73688	1395.27258	865.86005	1.21734	888.88922	828.81360	312.09875	884.80853	1036.33459	198.49939	852.48956	932.67163	39.70327	435.52621	726.40662	308.50778	473.57892	1007.64819	92.00151	61.38493	706.14728	309.60663	86.90379
398	3.308	1016.89563	142.06798	1395.00281	862.62671	1.00906	888.38721	823.85431	311.76553	884.73816	1031.99438	199.38036	852.32605	930.34656	40.10716	435.27191	720.71631	307.03339	474.21387	1007.46802	92.29063	61.50616	690.87793	309.63977	88.28120
399	3.317	1012.68555	142.42195	1394.68530	859.36945	0.84316	887.86206	818.85126	311.46722	884.62848	1027.62329	200.28912	852.13544	927.97375	40.52256	434.99222	714.96783	305.61108	474.82861	1007.26794	92.59210	61.63113	676.13904	309.61841	89.79977
400	3.325	1008.45660	142.80209	1394.32056	856.08801	0.72987	887.31598	813.80713	311.20132	884.47412	1023.22534	201.22299	851.91229	925.54993	40.93885	434.68622	709.14661	304.26187	475.41614	1007.05151	92.89752	61.76475	661.97418	309.52744	91.40927
401	3.333	1004.20416	143.21164	1393.91101	852.78052	0.67196	886.75208	808.72638	310.96301	884.27161	1018.80237	202.17778	851.65204	923.07269	41.34655	434.35504	703.24646	303.00928	475.96741	1006.82422	93.19792	61.91012	648.41650	309.35117	93.05681
402	3.342	999.92334	143.65399	1393.45972	849.44275	0.66795	886.17310	803.61426	310.74817	884.02051	1014.35413	203.14798	851.35120	920.53998	41.73827	434.00095	697.27130	301.87625	476.47086	1006.59253	93.48524	62.06922	635.48700	309.07394	94.69061
403	3.350	995.60883	144.13222	1392.97058	846.06775	0.71513	885.58038	798.47626	310.55490	883.72302	1009.87781	204.12704	851.00769	917.94977	42.10878	433.62576	691.23419	300.88321	476.91251	1006.36011	93.75481	62.24313	623.19281	308.68408	96.26389
404	3.358	991.25500	144.64807	1392.44836	842.64612	0.80971	884.97430	793.31677	310.38269	883.38287	1005.36902	205.10817	850.62170	915.29980	42.45440	433.23053	685.15717	300.04694	477.27695	1006.12720	94.00770	62.43076	611.52832	308.17853	97.73726
405	3.367	986.85632	145.20224	1391.89783	839.16846	0.94630	884.35535	788.13892	310.23145	883.00385	1000.82300	206.08469	850.19653	912.58911	42.77293	432.81570	679.07025	299.37888	477.54828	1005.88965	94.25072	62.62755	600.47778	307.56595	99.07988
406	3.375	982.40845	145.79541	1391.32251	835.62677	1.11898	883.72504	782.94415	310.10178	882.58862	996.23450	207.05058	849.73834	909.81781	43.06339	432.38214	673.00952	298.88217	477.71188	1005.64111	94.49362	62.82628	590.01868	306.86710	100.26973
407	3.383	977.90845	146.42920	1390.72595	832.01385	1.32241	883.08624	777.73254	309.99545	882.13806	991.59869	208.00121	849.25397	906.98492	43.32611	431.93146	667.01324	298.55060	477.75604	1005.37341	94.74498	63.02040	580.12262	306.11057	101.29233
408	3.392	973.35474	147.10614	1390.11133	828.32202	1.55185	882.44196	772.50208	309.91434	881.65137	986.91248	208.93430	848.74866	904.08789	43.56311	431.46561	661.11731	298.36987	477.67319	1005.07996	95.00908	63.20673	570.75452	305.32498	102.13864
409	3.400	968.74609	147.82837	1389.48059	824.54462	1.80339	881.79346	767.24951	309.85883	881.12604	982.17444	209.85056	848.22607	901.12250	43.77749	430.98590	655.35162	298.32089	477.46021	1004.75708	95.28465	63.38705	561.87445	304.53369	102.80423
410	3.408	964.08142	148.59729	1388.83472	820.67700	2.07433	881.13971	761.97174	309.82773	880.55731	977.38470	210.75348	847.68854	898.08484	43.97234	430.49335	649.73694	298.38239	477.11807	1004.40662	95.56513	63.56943	553.44147	303.75540	103.29019
411	3.417	959.35889	149.41403	1388.17383	816.71619	2.36349	880.47827	756.66663	309.81970	879.93860	972.54468	211.64870	847.13708	894.97296	44.15059	429.98837	644.28369	298.53217	476.65091	1004.03564	95.84155	63.76599	545.41736	303.00610	103.60365
412	3.425	954.57611	150.27972	1387.49744	812.65991	2.67163	879.80762	751.33307	309.83548	879.26422	967.65723	212.54286	846.57196	891.78754	44.31582	429.47107	638.99207	298.74762	476.06424	1003.65149	96.10722	63.98725	537.76978	302.29736	103.75476
413	3.433	949.73029	151.19537	1386.80444	808.50720	3.00211	879.12683	745.97070	309.87958	878.53162	962.72522	213.44244	845.99304	888.53320	44.47216	428.94196	633.85358	299.00674	475.36420	1003.25745	96.36018	64.23824	530.47327	301.63351	103.75244
414	3.442	944.82001	152.16185	1386.09448	804.25702	3.36040	878.43500	740.57898	309.96017	877.74164	957.74921	214.35298	845.40070	885.21814	44.62337	428.40369	628.85345	299.29031	474.55844	1002.85278	96.60120	64.51912	523.50830	301.01227	103.60231
415	3.450	939.84424	153.17976	1385.36682	799.90833	3.75224	877.73126	735.15631	310.08722	876.89783	952.72681	215.27823	844.79590	881.85229	44.77271	427.86121	623.97375	299.58392	473.65631	1002.43567	96.82996	64.82822	516.85999	300.42770	103.30672
416	3.458	934.80188	154.24908	1384.62073	795.45923	4.18177	877.01563	729.70007	310.26971	876.00476	947.65173	216.21887	844.17969	878.44482	44.92350	427.32031	619.19519	299.87708	472.66547	1002.00732	97.04330	65.16600	510.51746	299.87234	102.86562
417	3.467	929.69043	155.36911	1383.85535	790.90735	4.65155	876.29004	724.20746	310.51392	875.06610	942.51422	217.17157	843.55304	875.00287	45.07891	426.78674	614.49841	300.16174	471.58972	1001.57300	97.23672	65.53750	504.47485	299.33893	102.27744
418	3.475	924.50720	156.53946	1383.06970	786.25049	5.16373	875.55872	718.67603	310.82184	874.08405	937.30359	218.13029	842.91724	871.53223	45.24157	426.26563	609.86487	300.43338	470.43127	1001.13843	97.40628	65.95055	498.73120	298.82224	101.53842
419	3.483	919.24939	157.76093	1382.26367	781.48590	5.72098	874.82751	713.10339	311.19092	873.05951	932.01190	219.08986	842.27539	868.03577	45.41260	425.76050	605.27747	300.69220	469.19385	1000.70789	97.54851	66.41174	493.29150	298.31909	100.64169
420	3.492	913.91534	159.03488	1381.43787	776.61151	6.32612	874.10223	707.48682	311.61642	871.99261	926.63538	220.04857	841.63251	864.51392	45.58958	425.27402	600.72180	300.94049	467.88187	1000.28345	97.66020	66.92393	488.16614	297.82657	99.57794
421	3.500	908.50366	160.36244	1380.59338	771.62726	6.98131	873.38763	701.82159	312.09521	870.88397	921.17236	221.00816	840.99414	860.96661	45.76492	424.80991	596.18823	301.17963	466.49664	999.86682	97.73880	67.48804	483.37061	297.34137	98.33712
422	3.508	903.01361	161.74480	1379.73230	766.53467	7.68785	872.68604	696.10156	312.62732	869.73566	915.62170	221.97243	840.36475	857.39343	45.92746	424.37354	591.67212	301.40945	465.03525	999.46057	97.78220	68.10659	478.92297	296.85913	96.90898
423	3.517	897.44379	163.18359	1378.85657	761.33557	8.44571	871.99835	690.31934	313.21417	868.55206	909.98193	222.94661	839.74695	853.79181	46.06813	423.96909	587.17407	301.62997	463.49258	999.06714	97.78835	68.78448	474.84131	296.37378	95.28337
424	3.525	891.79327	164.68045	1377.96765	756.03082	9.25301	871.32483	684.46655	313.85638	867.33875	904.24988	223.93709	839.14075	850.15570	46.18204	423.59833	582.69965	301.84225	461.86359	998.68750	97.75444	69.52777	471.14221	295.87808	93.45264
425	3.533	886.06201	166.23654	1377.06580	750.61987	10.10649	870.66504	678.53333	314.55255	866.10144	898.42004	224.95093	838.54340	846.47668	46.26426	423.26349	578.25952	302.04834	460.14359	998.32239	97.67466	70.34438	467.83618	295.36536	91.41637
426	3.542	880.25189	167.85312	1376.15100	745.10071	11.00236	870.01794	672.50665	315.29913	864.84515	892.48352	225.99487	837.95026	842.74243	46.30986	422.96606	573.87012	302.25079	458.32828	997.97180	97.53899	71.24483	464.92480	294.83057	89.18562
427	3.550	874.36572	169.53253	1375.22449	739.47034	11.93674	869.38281	666.37122	316.09064	863.57544	886.42853	227.07455	837.35553	838.93555	46.31699	422.70428	569.55225	302.45325	456.41611	997.63086	97.33700	72.23979	462.39648	294.27161	86.78548
428	3.558	868.40674	171.27937	1374.28992	733.72363	12.90621	868.75830	660.11066	316.92081	862.30103	880.24158	228.19461	836.75317	835.03516	46.28327	422.47592	565.32886	302.66205	454.41092	997.28381	97.06382	73.33485	460.22131	293.69000	84.25573
429	3.567	862.37738	173.10001	1373.35376	727.85437	13.90810	868.14209	653.70953	317.78510	861.03680	873.91003	229.35905	836.13757	831.01855	46.20710	422.27887	561.22156	302.88678	452.32458	996.90173	96.72267	74.52705	458.34802	293.09167	81.65041
430	3.575	856.27954	175.00006	1372.42554	721.85547	14.94006	867.53204	647.15344	318.68234	859.80371	867.42517	230.57069	835.50476	826.86127	46.09793	422.10614	557.24670	303.13956	450.17960	996.44946	96.32214	75.80864	456.70117	292.48819	79.03797
431	3.583	850.11456	176.98178	1371.51819	715.71991	15.99942	866.92688	640.43250	319.61423	858.62823	860.78552	231.83080	834.85400	822.53711	45.97686	421.94699	553.41150	303.43457	448.01138	995.89648	95.87095	77.17725	455.18188	291.89853	76.50069
432	3.592	843.88379	179.04248	1370.64844	709.44128	17.08305	866.32751	633.54553	320.58444	857.54126	853.99872	233.13879	834.19043	818.02155	45.86554	421.79434	549.70862	303.78787	445.87027	995.22266	95.37444	78.64236	453.67371	291.34845	74.12794
433	3.600	837.58856	181.17494	1369.83789	703.01508	18.18808	865.73956	626.50256	321.59830	856.57996	847.08069	234.49132	833.52710	813.29236	45.77922	421.64822	546.10999	304.21741	443.82150	994.41553	94.83359	80.22308	452.05371	290.86755	72.00257
434	3.608	831.23090	183.36771	1369.11121	696.43951	19.31354	865.17517	619.32629	322.66382	855.78778	840.05511	235.88074	832.88635	808.32855	45.72742	421.51343	542.56134	304.74197	441.94281	993.46704	94.24523	81.94328	450.21655	290.48517	70.18337
435	3.617	824.81433	185.60582	1368.49451	689.71460	20.46212	864.65271	612.05078	323.79117	855.21008	832.95020	237.29475	832.29999	803.11047	45.71519	421.39703	538.97852	305.37915	440.31659	992.37109	93.60362	83.82804	448.10303	290.22601	68.68915
436	3.625	818.34460	187.87143	1368.01099	682.84204	21.64129	864.19421	604.71930	324.99164	854.88599	825.79498	238.71658	831.80670	797.62207	45.74051	421.30908	535.24976	306.14270	439.01462	991.12195	92.90323	85.89919	445.72449	290.10382	67.49490
437	3.633	811.83124	190.14529	1367.67627	675.82507	22.86329	863.82202	597.37708	326.27682	854.84106	818.61548	240.12653	831.44696	791.85242	45.79118	421.26337	531.24683	307.03821	438.07877	989.71143	92.14056	88.17180	443.15637	290.11630	66.54784
438	3.642	805.28827	192.40948	1367.49573	668.66882	24.14355	863.55615	590.06396	327.65915	855.08380	811.43311	241.50563	831.25488	785.79407	45.84658	421.27420	526.84729	308.05905	437.50754	988.12903	91.31334	90.65316	440.49780	290.24435	65.79161
439	3.650	798.73413	194.64885	1367.46509	661.38049	25.49799	863.41187	582.80798	329.15158	855.60602	804.26392	242.84062	831.25085	779.44421	45.88193	421.35178	521.96326	309.18561	437.25876	986.36206	90.41916	93.34300	437.83386	290.45551	65.18111
440	3.658	792.18964	196.85077	1367.57373	653.97131	26.94048	863.39795	575.62225	330.76569	856.38654	797.11731	244.12801	831.43677	772.80621	45.87106	421.50125	516.56824	310.38995	437.26862	984.39685	89.45508	96.23414	435.22742	290.71002	64.68655
441	3.667	785.67578	199.00397	1367.80896	646.45776	28.48099	863.51636	568.50562	332.50882	857.39587	789.99524	245.37624	831.79578	765.88812	45.78717	421.72314	510.70703	311.64417	437.47571	982.21729	88.41714	99.31370	432.73047	290.96881	64.29103
442	3.675	779.21045	201.09824	1368.15796	638.86169	30.12447	863.76343	561.44727	334.38092	858.59924	782.89331	246.60535	832.29651	758.69727	45.60437	422.01425	504.48755	312.92572	437.83496	979.80396	87.30107	102.56485	430.39270	291.20114	63.98356
443	3.683	772.80737	203.12491	1368.60986	631.20996	31.87011	864.13293	554.43140	336.37317	859.95837	775.80286	247.84351	832.90088	751.23859	45.30162	422.36899	498.06018	314.21744	438.31479	977.13342	86.10576	105.96984	428.26257	291.39041	63.75306
444	3.692	766.47534	205.07736	1369.15515	623.53369	33.71091	864.61768	547.44312	338.46722	861.43268	768.71448	249.12187	833.57312	743.51477	44.86702	422.78073	491.59644	315.50549	438.88458	974.18140	84.83751	109.51360	426.38245	291.53561	63.58712
445	3.700	760.21814	206.95166	1369.78223	615.86694	35.63451	865.21021	540.47205	340.63498	862.97882	761.62134	250.46970	834.28772	735.52393	44.29935	423.24112	485.27173	316.78195	439.50693	970.92249	83.51070	113.18524	424.78223	291.64755	63.47169
446	3.708	754.03577	208.74721	1370.47717	608.24463	37.62465	865.90216	533.51331	342.84091	864.54962	754.52466	251.91093	835.03278	727.25659	43.60514	423.74002	479.25171	318.05148	440.13983	967.33105	82.14556	116.97736	423.47583	291.74146	63.39007
447	3.717	747.92529	210.46692	1371.22266	600.70044	39.66264	866.68353	526.56799	345.04553	866.09332	747.43628	253.46098	835.80841	718.69763	42.79010	424.26797	473.67700	319.33572	440.74384	963.38220	80.76622	120.88588	422.46277	291.83041	63.32343
448	3.725	741.88293	212.11650	1372.00000	593.26563	41.72800	867.54163	519.64490	347.21143	867.55695	740.37927	255.12354	836.62109	709.82996	41.85280	424.81763	468.64941	320.66873	441.28604	959.05505	79.40000	124.91045	421.72974	291.92233	63.25350
449	3.733	735.90430	213.70343	1372.79041	585.96655	43.79840	868.46027	512.76343	349.31168	868.89838	733.38489	256.88953	837.47626	700.63843	40.79113	425.37921	464.22095	322.08344	441.74020	954.33618	78.07645	129.05374	421.25098	292.02011	63.16630
450	3.742	729.98328	215.23590	1373.57690	578.82373	45.85061	869.42053	505.95203	351.33490	870.09546	726.48889	258.73843	838.37128	691.11255	39.61432	425.93619	460.39038	323.59561	442.08682	949.22144	76.82544	133.31982	420.98950	292.12354	63.05439
451	3.750	724.11084	216.72319	1374.34583	571.84973	47.86336	870.40143	499.24585	353.28220	871.14252	719.72681	260.63962	839.29150	681.24927	38.34386	426.46857	457.10620	325.19586	442.31653	943.71484	75.67585	137.71242	420.90076	292.23151	62.91632
452	3.758	718.27417	218.17596	1375.08972	565.05103	49.82029	871.38007	492.68298	355.16211	872.04248	713.13196	262.55362	840.21039	671.05408	37.00591	426.95908	454.27698	326.85336	442.43372	937.82739	74.65524	142.23459	420.93677	292.34375	62.75478
453	3.767	712.45947	219.60506	1375.80737	558.42786	51.71060	872.33362	486.30225	356.98746	872.80322	706.73242	264.43460	841.09265	660.53955	35.63023	427.39389	451.78552	328.52686	442.45703	931.57312	73.79027	146.88792	421.05042	292.46097	62.57558
454	3.775	706.65247	221.01985	1376.50391	551.97559	53.52782	873.24194	480.13843	358.77322	873.43646	700.55139	266.23410	841.90027	649.72498	34.25119	427.76282	449.50781	330.17523	442.41400	924.96350	73.10735	151.66989	421.19714	292.58490	62.38674
455	3.783	700.84033	222.42786	1377.18811	545.68408	55.26828	874.09094	474.22058	360.53482	873.95618	694.60498	267.90421	842.59998	638.63757	32.90024	428.06497	447.33130	331.76440	442.33264	918.00317	72.63199	156.56953	421.34058	292.71841	62.19639
456	3.792	695.01184	223.83463	1377.87134	539.53833	56.93064	874.87531	468.56934	362.28589	874.37726	688.90149	269.40237	843.17029	627.31494	31.59922	428.31232	445.16956	333.27069	442.23459	910.68921	72.38663	161.56314	421.45703	292.86563	62.01055
457	3.800	689.15942	225.24326	1378.56482	533.51843	58.51614	875.59814	463.19617	364.03561	874.71344	683.44092	270.69626	843.60608	615.80017	30.36315	428.52625	442.97192	334.68158	442.13385	903.01416	72.38814	166.61087	421.53662	293.03030	61.83346
458	3.808	683.28027	226.65489	1379.27832	527.60229	60.02810	876.26935	458.10217	365.78741	874.97687	678.21497	271.76682	843.91919	604.13660	29.20542	428.73386	440.72278	335.99408	442.04028	894.96960	72.64613	171.65594	421.58020	293.21225	61.66909
459	3.817	677.37744	228.07011	1380.01843	521.76880	61.47094	876.90399	453.27917	367.53885	875.17841	673.20825	272.60938	844.13538	592.36536	28.13933	428.96490	438.43494	337.21143	441.96289	886.54773	73.16179	176.62729	421.59485	293.40518	61.52214
460	3.825	671.45728	229.48972	1380.78870	515.99915	62.84911	877.52112	448.71082	369.28302	875.32874	668.39954	273.23312	844.28943	580.52649	27.17766	429.24747	436.13940	338.33789	441.90924	877.74390	73.92717	181.44400	421.58960	293.59860	61.39837
461	3.833	665.52954	230.91389	1381.58984	510.27734	64.16668	878.14270	444.37439	371.01062	875.43793	663.76355	273.65912	844.41925	568.65808	26.33247	429.60345	433.87402	339.37427	441.88193	868.55591	74.92448	186.02000	421.57361	293.78149	61.30346
462	3.842	659.60645	232.34180	1382.42065	504.59216	65.42735	878.79205	440.24475	372.71155	875.51447	659.27393	273.91537	844.55981	556.79431	25.61494	430.04846	431.67395	340.31699	441.87671	858.98499	76.12459	190.26848	421.55444	293.94412	61.24049
463	3.850	653.70239	233.77211	1383.27856	498.93591	66.63451	879.49176	436.29736	374.37576	875.56396	654.90552	274.03149	844.73792	544.96790	25.03414	430.59427	429.56604	341.16156	441.88443	849.03296	77.48550	194.10635	421.53784	294.07870	61.20831
464	3.858	647.83154	235.20306	1384.16003	493.30408	67.79160	880.26147	432.51208	375.99545	875.58984	650.63855	274.03461	844.97003	533.21118	24.59505	431.25214	427.56824	341.90689	441.89700	838.70203	78.95345	197.45702	421.52783	294.18073	61.20218
465	3.867	642.00854	236.63168	1385.06006	487.69336	68.90292	881.11609	428.87354	377.56677	875.59454	646.45813	273.94681	845.26392	521.55591	24.29776	432.03186	425.69043	342.55768	441.91064	827.99402	80.46793	200.25180	421.52625	294.25034	61.21634
466	3.875	636.24805	238.05310	1385.97314	482.10059	69.97371	882.06354	425.37183	379.08945	875.57977	642.35583	273.78238	845.62079	510.02808	24.13778	432.93878	423.93506	343.12344	441.92438	816.91138	81.96828	202.43193	421.53345	294.29214	61.24580
467	3.883	630.56372	239.46208	1386.89294	476.52258	71.00984	883.10211	422.00110	380.56546	875.54706	638.32727	273.54620	846.03638	498.64709	24.10476	433.97229	422.29810	343.61633	441.93732	805.45972	83.39980	203.95058	421.55029	294.31369	61.28626
468	3.892	624.96692	240.85500	1387.81238	470.95679	72.01797	884.22131	418.75769	381.99881	875.49847	634.37036	273.23465	846.50146	487.42627	24.18124	435.12708	420.76929	344.04999	441.94867	793.64648	84.71877	204.77371	421.57825	294.32404	61.33410
469	3.900	619.46655	242.22969	1388.72388	465.40332	73.00728	885.40302	415.63757	383.39417	875.43719	630.48291	272.83899	847.00354	476.37439	24.34759	436.39230	419.33398	344.43939	441.95959	781.48059	85.89545	204.87996	421.61865	294.33301	61.38692
470	3.908	614.06982	243.58441	1389.62012	459.86523	73.99084	886.62372	412.63696	384.75433	875.36621	626.66138	272.34851	847.52930	465.49451	24.58936	437.75064	417.97607	344.80026	441.97366	768.96875	86.91557	204.26120	421.67261	294.35059	61.44356
471	3.917	608.78113	244.91635	1390.49451	454.34814	74.98262	887.85657	409.75061	386.07874	875.28693	622.90051	271.75284	848.06616	454.78479	24.89973	439.17856	416.68030	345.14563	441.99442	756.11597	87.77943	202.92430	421.74048	294.38492	61.50290
472	3.925	603.60339	246.22130	1391.34021	448.85925	75.99241	889.07538	406.97131	387.36377	875.19989	619.19226	271.04419	848.60272	444.23792	25.27840	440.64801	415.43469	345.48318	442.02228	742.92517	88.49898	200.89163	421.82068	294.44046	61.56296
473	3.933	598.53723	247.49490	1392.15051	443.40747	77.02263	890.25928	404.28955	388.60471	875.10614	615.52563	270.21936	849.12769	433.84290	25.73230	442.12781	414.22900	345.81598	442.05463	729.39832	89.09355	198.20007	421.91101	294.51694	61.62104
474	3.942	593.58337	248.73378	1392.91809	438.00293	78.06644	891.39465	401.69421	389.79779	875.00800	611.88599	269.28131	849.62836	423.58948	26.27567	443.58640	413.05347	346.14435	442.08771	715.53687	89.58536	194.89922	422.00818	294.61038	61.67484
475	3.950	588.74109	249.93547	1393.63708	432.65564	79.10707	892.47491	399.17322	390.94037	874.90729	608.25769	268.24231	850.08954	413.47217	26.92405	444.99881	411.89868	346.46716	442.11832	701.34399	89.99531	191.04877	422.10889	294.71558	61.72351
476	3.958	584.00940	251.09866	1394.30371	427.37366	80.12236	893.49762	396.71411	392.02905	874.80566	604.62964	267.12604	850.49689	403.49158	27.68676	446.35071	410.75635	346.78345	442.14526	686.82556	90.33939	186.71547	422.21021	294.82806	61.76817
477	3.967	579.38623	252.22308	1394.91711	422.16309	81.09306	894.46069	394.30457	393.05881	874.70514	601.00085	265.96194	850.84375	393.65332	28.56499	447.63586	409.61938	347.09262	442.17020	671.99072	90.62605	181.97070	422.30957	294.94473	61.81099
478	3.975	574.86890	253.30887	1395.47791	417.02832	82.00732	895.36108	391.93250	394.02435	874.60724	597.38025	264.77661	851.13501	383.96741	29.55354	448.85294	408.48315	347.39221	442.19574	656.85229	90.85510	176.88896	422.40576	295.06326	61.85387
479	3.983	570.45276	254.35577	1395.98706	411.97278	82.85971	896.19611	389.58569	394.92157	874.51111	593.77893	263.59082	851.38196	374.44666	30.64236	450.00586	407.34387	347.67642	442.22354	641.42725	91.01837	171.54736	422.49756	295.18127	61.89775
480	3.992	566.13159	255.36279	1396.44556	406.99878	83.64927	896.96503	387.25183	395.74857	874.41412	590.20447	262.42053	851.59656	365.10486	31.81815	451.10287	406.19824	347.93719	442.25354	625.73950	91.10138	166.02467	422.58301	295.29584	61.94280
481	4.000	561.89771	256.32788	1396.85425	402.10620	84.37792	897.66992	384.91809	396.50586	874.31415	586.65991	261.27750	851.78931	355.95532	33.06697	452.15344	405.04333	348.16684	442.28409	609.81958	91.08609	160.39929	422.66016	295.40375	61.98854
482	4.008	557.74365	257.24768	1397.21436	397.29187	85.04910	898.31500	382.57251	397.19641	874.21057	583.14502	260.17007	851.96869	347.00830	34.37629	453.16766	403.87695	348.36020	442.31339	593.70129	90.95475	154.74541	422.72705	295.50168	62.03391
483	4.017	553.66199	258.11761	1397.52771	392.55103	85.66684	898.90558	380.20508	397.82513	874.10333	579.65771	259.10373	852.14105	338.27100	35.73572	454.15683	402.69678	348.51514	442.34122	577.41797	90.69507	149.12807	422.78296	295.58627	62.07748
484	4.025	549.64648	258.93195	1397.79688	387.87793	86.23509	899.44647	377.81042	398.39743	873.99164	576.19507	258.08032	852.31042	329.74707	37.13744	455.13104	401.50024	348.63214	442.36856	561.00073	90.30453	143.60114	422.82813	295.65469	62.11813
485	4.033	545.69238	259.68387	1398.02625	383.26746	86.75776	899.94165	375.38733	398.91785	873.87390	572.75366	257.09821	852.47888	321.43689	38.57723	456.09601	400.28284	348.71301	442.39590	544.47803	89.79095	138.20923	422.86353	295.70544	62.15545
486	4.042	541.79492	260.36777	1398.22168	378.71423	87.23941	900.39435	372.93750	399.38983	873.74860	569.32935	256.15292	852.64642	313.33508	40.05493	457.05212	399.03992	348.76050	442.42300	527.87500	89.17016	132.99005	422.89063	295.73889	62.18947
487	4.050	537.94873	260.98129	1398.38831	374.21313	87.68537	900.80835	370.46326	399.81686	873.61560	565.91748	255.23749	852.81146	305.43042	41.57361	457.99579	397.76563	348.77859	442.44910	511.21460	88.46347	127.97492	422.91089	295.75641	62.22007
488	4.058	534.14648	261.52521	1398.52905	369.75708	88.10085	901.18829	367.96570	400.20331	873.47577	562.51245	254.34346	852.97052	297.70483	43.13745	458.92096	396.45386	348.77109	442.47232	494.51819	87.69463	123.18848	422.92529	295.75934	62.24658
489	4.067	530.37891	262.00174	1398.64624	365.33789	88.49036	901.53943	365.44482	400.55432	873.33063	559.10876	253.46275	853.11987	290.13843	44.74814	459.82196	395.09949	348.73993	442.48892	477.80652	86.88583	118.65051	422.93396	295.74908	62.26764
490	4.075	526.63721	262.41351	1398.74146	360.94666	88.85841	901.86609	362.90039	400.87503	873.18073	555.70203	252.58896	853.25696	282.71301	46.40250	460.69608	393.69885	348.68515	442.49445	461.09888	86.05490	114.37724	422.93579	295.72791	62.28217
491	4.083	522.91577	262.76227	1398.81689	356.57446	89.21049	902.17181	360.33386	401.17041	873.02521	552.28931	251.71646	853.38104	275.41223	48.09309	461.54297	392.24988	348.60617	442.48569	444.40674	85.21529	110.37675	422.92981	295.69861	62.29079
492	4.092	519.21082	263.04892	1398.87439	352.21191	89.55257	902.46021	357.74890	401.44589	872.86194	548.86926	250.83946	853.49329	268.22156	49.80958	462.36426	390.75098	348.50238	442.46124	427.73157	84.37770	106.64579	422.91443	295.66287	62.29630
493	4.100	515.52014	263.27377	1398.91577	347.84875	89.88954	902.73462	355.15198	401.70700	872.68860	545.43994	249.95187	853.59521	261.12939	51.53922	463.16348	389.20215	348.37299	442.42130	411.06995	83.55101	103.17657	422.88757	295.62030	62.30257
494	4.108	511.84180	263.43683	1398.94324	343.47498	90.22440	902.99695	352.54932	401.95828	872.50372	541.99988	249.04794	853.68896	254.12891	53.26849	463.94537	387.60437	348.21774	442.36719	394.42163	82.74181	99.96548	422.84766	295.56894	62.31326
495	4.117	508.17358	263.53885	1398.95825	339.08301	90.55910	903.24792	349.94580	402.20267	872.30646	538.54785	248.12387	853.77631	247.21899	54.98505	464.71442	385.95996	348.03687	442.30038	377.79602	81.95243	97.01620	422.79370	295.50607	62.33096
496	4.125	504.51379	263.58212	1398.96021	334.66736	90.89566	903.48718	347.34387	402.44168	872.09668	535.08313	247.17859	853.85803	240.40295	56.67731	465.47501	384.27100	347.83142	442.22174	361.21436	81.17876	94.33964	422.72607	295.42856	62.35690
497	4.133	500.86133	263.56992	1398.94763	330.22461	91.23639	903.71436	344.74536	402.67615	871.87549	531.60425	246.21289	853.93323	233.68799	58.33208	466.23148	382.54004	347.60367	442.13269	344.70422	80.41206	91.95063	422.64636	295.33337	62.39106
498	4.142	497.21570	263.50537	1398.91870	325.75293	91.58302	903.92792	342.15002	402.90714	871.64471	528.10913	245.22812	854.00024	227.08313	59.93356	466.98578	380.77075	347.35696	442.03589	328.29370	79.64432	89.86160	422.55652	295.21915	62.43303
499	4.150	493.57629	263.39059	1398.87207	321.25342	91.93590	904.12476	339.55640	403.13467	871.40680	524.59692	244.22604	854.05865	220.59375	61.46600	467.73557	378.96790	347.09491	441.93417	312.00769	78.87209	88.07791	422.45959	295.08633	62.48293
500	4.158	489.94348	263.22656	1398.80750	316.72925	92.29417	904.30054	336.96338	403.35645	871.16339	521.06616	243.20886	854.10913	214.22180	62.91913	468.47906	377.13660	346.82025	441.83008	295.86816	78.09642	86.59868	422.35901	294.93689	62.54154
501	4.167	486.31848	263.01331	1398.72595	312.18457	92.65628	904.45099	334.37012	403.56799	870.91431	517.51563	242.17880	854.15228	207.96619	64.29102	469.22034	375.28235	346.53430	441.72482	279.89551	77.32220	85.41977	422.25806	294.77380	62.60958
502	4.175	482.70154	262.75159	1398.62842	307.62268	93.02022	904.57281	331.77563	403.76440	870.65698	513.94312	241.13831	854.18817	201.82263	65.58609	469.96646	373.41113	346.23746	441.61792	264.10754	76.55810	84.53439	422.16016	294.60052	62.68739
503	4.183	479.09058	262.44406	1398.51453	303.04541	93.38371	904.66412	329.17822	403.94144	870.38837	510.34814	240.08948	854.21582	195.77930	66.81281	470.72147	371.52612	345.93085	441.50800	248.51917	75.81532	83.93288	422.06799	294.42044	62.77496
504	4.192	475.48364	262.09442	1398.38367	298.45422	93.74422	904.72339	326.57654	404.09601	870.10681	506.73047	239.03314	854.23303	189.81433	67.98393	471.48346	369.62646	345.61609	441.39383	233.14380	75.10517	83.60303	421.98352	294.23639	62.87190
505	4.200	471.87903	261.70493	1398.23547	293.85132	94.09866	904.74823	323.96741	404.22675	869.81335	503.08936	237.96933	854.23688	183.89978	69.11520	472.24500	367.70703	345.29437	441.27365	217.99585	74.43748	83.52957	421.90613	294.05008	62.97747
506	4.208	468.27527	261.27536	1398.06970	289.23950	94.44395	904.73627	321.34717	404.33423	869.51111	499.42383	236.89848	854.22461	178.01135	70.21713	472.99811	365.76111	344.96613	441.14438	203.09143	73.82081	83.69433	421.83337	293.86218	63.09011
507	4.217	464.67004	260.80429	1397.88611	284.62109	94.77785	904.68561	318.71204	404.41995	869.20306	495.73401	235.82170	854.19330	172.13708	71.29054	473.73764	363.77966	344.63162	441.00214	188.45093	73.26328	84.07762	421.76013	293.67261	63.20674
508	4.225	461.06006	260.29138	1397.68469	279.99878	95.09924	904.59515	316.05920	404.48517	868.89020	492.02209	234.74091	854.13977	166.27185	72.33167	474.45969	361.75366	344.29034	440.84366	174.09912	72.77381	84.65852	421.67993	293.48041	63.32336
509	4.233	457.44141	259.73822	1397.46558	275.37451	95.40747	904.46460	313.38550	404.52975	868.57062	488.29004	233.65817	854.06073	160.41663	73.33444	475.16339	359.67395	343.94012	440.66617	160.06458	72.36364	85.41261	421.58655	293.28290	63.43625
510	4.242	453.81079	259.14725	1397.22949	270.75171	95.70100	904.29437	310.68677	404.55215	868.24048	484.53931	232.57501	853.95319	154.58386	74.28874	475.85382	357.53247	343.57755	440.46677	146.37781	72.04446	86.31134	421.47571	293.07596	63.54265
511	4.250	450.16541	258.51965	1396.97620	266.13403	95.97662	904.08588	307.95740	404.55066	867.89557	480.77002	231.49350	853.81506	148.78821	75.18498	476.53723	355.32104	343.20001	440.24347	133.06812	71.82240	87.32487	421.34436	292.85574	63.64106
512	4.258	446.50098	257.85446	1396.70361	261.52563	96.22974	903.84235	305.19153	404.52509	867.53259	476.98291	230.41788	853.64496	143.03821	76.01862	477.21460	353.03455	342.80685	439.99643	120.16016	71.69434	88.42502	421.19067	292.62073	63.73175
513	4.267	442.80981	257.14908	1396.40674	256.93030	96.45615	903.56812	302.38562	404.47610	867.14984	473.17859	229.35422	853.44196	137.33655	76.78867	477.88116	350.67126	342.39926	439.72794	107.67188	71.64984	89.58573	421.01355	292.37274	63.81720
514	4.275	439.08154	256.40018	1396.07837	252.35059	96.65353	903.26788	299.53638	404.40405	866.74768	469.35718	228.30884	853.20532	131.68188	77.49484	478.52823	348.23462	341.98029	439.44220	95.61523	71.67387	90.78343	420.81287	292.11688	63.90202
515	4.283	435.30542	255.60472	1395.71216	247.78687	96.82169	902.94556	296.64136	404.30914	866.32874	465.51660	227.28752	852.93439	126.07202	78.13585	479.14429	345.73035	341.55423	439.14380	83.99707	71.74840	91.99829	420.59094	291.86057	63.99201
516	4.292	431.47278	254.76129	1395.30823	243.23853	96.96165	902.60291	293.69641	404.19086	865.89709	461.65259	226.29559	852.62854	120.50427	78.70888	479.71606	343.16772	341.12640	438.83646	72.81860	71.85450	93.21432	420.35156	291.61053	64.09211
517	4.300	427.57837	253.87062	1394.87244	238.70239	97.07430	902.23944	290.69836	404.04684	865.45587	457.76001	225.33717	852.28772	114.97864	79.21075	480.23035	340.55737	340.70343	438.52231	62.07520	71.97665	94.41696	420.10022	291.37067	64.20494
518	4.308	423.61926	252.93488	1394.41296	234.17419	97.15970	901.85260	287.64429	403.87445	865.00745	453.83459	224.41389	851.91309	109.49902	79.63847	480.67575	337.90967	340.29111	438.20081	51.75720	72.10680	95.59024	419.84290	291.14127	64.33115
519	4.317	419.59460	251.95642	1393.93689	229.64844	97.21737	901.43921	284.53345	403.67310	864.55511	449.87451	223.52399	851.50769	104.07166	79.98888	481.04358	335.23230	339.89246	437.86905	41.85168	72.24352	96.71704	419.58398	290.91925	64.47073
520	4.325	415.50500	250.93741	1393.44922	225.11865	97.24671	900.99561	281.36572	403.44467	864.10333	445.87781	222.66214	851.07611	98.70483	80.25873	481.32724	332.53015	339.50717	437.52380	32.34631	72.38725	97.78152	419.32593	290.69940	64.62382
521	4.333	411.35229	249.88036	1392.95300	220.57959	97.24711	900.51904	278.14172	403.19205	863.65656	441.84363	221.81964	850.62500	93.40515	80.44577	481.52139	329.80432	339.13220	437.16266	23.22864	72.53795	98.76954	419.06885	290.47620	64.79085
522	4.342	407.13855	248.78851	1392.45020	216.02466	97.21817	900.00818	274.86133	402.91779	863.21716	437.77014	220.98552	850.16260	88.17859	80.55046	481.62219	327.05286	338.76248	436.78400	14.48267	72.69614	99.66687	418.81128	290.24579	64.97292
523	4.350	402.86584	247.66588	1391.94153	211.44702	97.16039	899.46289	271.52356	402.62296	862.78424	433.65637	220.14877	849.69727	83.03064	80.57719	481.62790	324.27258	338.39209	436.38757	6.08972	72.86320	100.45911	418.55078	290.00742	65.17223
524	4.358	398.53613	246.51643	1391.42773	206.84131	97.07556	898.88385	268.12744	402.30630	862.35376	429.50073	219.30063	849.23560	77.96741	80.53337	481.53845	321.46216	338.01651	435.97668	-1.96729	73.04004	101.13403	418.28455	289.76321	65.39146
525	4.367	394.15039	245.34277	1390.90991	202.20313	96.96602	898.27264	264.67053	401.96466	861.92041	425.30261	218.43613	848.78174	72.99597	80.42753	481.35370	318.62317	337.63419	435.55807	-9.70288	73.22666	101.68373	418.00989	289.51645	65.63231
526	4.375	389.70984	244.14575	1390.38940	197.52991	96.83302	897.63098	261.15002	401.59479	861.47992	421.06091	217.55399	848.33813	68.12146	80.26787	481.07266	315.76062	337.24631	435.13956	-17.12915	73.42332	102.10399	417.72656	289.26953	65.89471
527	4.383	385.21460	242.92447	1389.86731	192.81921	96.67622	896.96063	257.56348	401.19464	861.03052	416.77393	216.65497	847.90558	63.34680	80.06232	480.69467	312.88196	336.85556	434.72824	-24.25537	73.63168	102.39272	417.43604	289.02368	66.17741
528	4.392	380.66565	241.67726	1389.34314	188.06909	96.49481	896.26263	253.90918	400.76404	860.57257	412.44006	215.74023	847.48340	58.67273	79.81879	480.22055	309.99707	336.46539	434.32999	-31.08960	73.85432	102.54887	417.14124	288.77933	66.47913
529	4.400	376.06396	240.40260	1388.81543	183.27832	96.28764	895.53741	250.18591	400.30429	860.10712	408.05701	214.81076	847.06976	54.09802	79.54500	479.65234	307.11536	336.07928	433.94885	-37.63550	74.09248	102.57195	416.84546	288.53653	66.79927
530	4.408	371.41113	239.09862	1388.28296	178.44556	96.05324	894.78436	246.39331	399.81735	859.63574	403.62183	213.86743	846.66296	49.62024	79.24867	478.99188	304.24414	335.70062	433.58685	-43.89380	74.34419	102.46150	416.55200	288.29660	67.13763
531	4.417	366.70752	237.76277	1387.74500	173.56934	95.79086	894.00208	242.53076	399.30539	859.16107	399.13135	212.91098	846.26270	45.23621	78.93710	478.23981	301.38623	335.33237	433.24347	-49.86206	74.60546	102.21614	416.26343	288.06274	67.49385
532	4.425	361.95227	236.39268	1387.20142	168.64624	95.50061	893.18988	238.59851	398.77008	858.68677	394.58386	211.94121	845.87061	40.94189	78.61597	477.39621	298.54089	334.97714	432.91650	-55.53784	74.87260	101.83287	415.97925	287.83939	67.86754
533	4.433	357.14392	234.98730	1386.65198	163.67090	95.18146	892.34949	234.59680	398.21201	858.21686	389.97839	210.95743	845.48987	36.73230	78.28857	476.46173	295.70520	334.63834	432.60434	-60.92065	75.14325	101.30805	415.69604	287.63110	68.25926
534	4.442	352.27966	233.54681	1386.09607	158.63647	94.83055	891.48431	230.52661	397.63062	857.75452	385.31458	209.95876	845.12372	32.60132	77.95682	475.43723	292.87646	334.32056	432.30789	-66.01050	75.41563	100.63850	415.40869	287.44226	68.67089
535	4.450	347.35742	232.07178	1385.53333	153.53589	94.44543	890.59772	226.38843	397.02405	857.30206	380.59155	208.94379	844.77539	28.54553	77.62251	474.32300	290.05127	334.02786	432.02960	-70.80566	75.68751	99.82045	415.11340	287.27618	69.10540
536	4.458	342.37524	230.56213	1384.96460	148.36255	94.02571	889.69208	222.18176	396.39005	856.86188	375.80811	207.91013	844.44897	24.56421	77.28709	473.11884	287.22571	333.76172	431.77219	-75.30176	75.95623	98.84746	414.80811	287.13550	69.56711
537	4.467	337.33289	229.01683	1384.39063	143.11255	93.57204	888.76831	217.90662	395.72705	856.43707	370.96167	206.85501	844.14880	20.65808	76.95058	471.82391	284.39392	333.52136	431.53845	-79.49243	76.21862	97.71082	414.49231	287.02176	70.06210
538	4.475	332.22998	227.43385	1383.81274	137.78369	93.08490	887.82544	213.56299	395.03421	856.03027	366.04773	205.77612	843.87836	16.82800	76.61240	470.43616	281.54968	333.30450	431.33185	-83.36743	76.46991	96.40239	414.16614	286.93442	70.59770
539	4.483	327.06714	225.81044	1383.23145	132.37354	92.56453	886.86133	209.14929	394.31097	855.64270	361.06104	204.67099	843.63867	13.07520	76.27290	468.95239	278.68677	333.10666	431.15421	-86.91138	76.70344	94.91706	413.82935	286.86975	71.18065
540	4.492	321.84570	224.14243	1382.64673	126.87915	92.01099	885.87390	204.66174	393.55704	855.27460	355.99597	203.53656	843.42859	9.40259	75.93260	467.36948	275.80005	332.92020	431.00400	-90.10620	76.91215	93.25461	413.48083	286.82248	71.81512
541	4.500	316.56763	222.42444	1382.05762	121.29688	91.42452	884.86194	200.09607	392.77161	854.92468	350.84705	202.37003	843.24536	5.81445	75.59056	465.68564	272.88391	332.73608	430.87735	-92.93628	77.09077	91.42007	413.11780	286.78842	72.50227
542	4.508	311.23376	220.65239	1381.46399	115.62195	90.80602	883.82593	195.44714	391.95230	854.58997	345.60864	201.17010	843.08630	2.31726	75.24481	463.90030	269.93213	332.54681	430.77103	-95.39331	77.23730	89.42282	412.73547	286.76544	73.24155
543	4.517	305.84314	218.82574	1380.86548	109.84790	90.15752	882.76923	190.71008	391.09586	854.26636	340.27661	199.93756	842.94873	-1.08240	74.89308	462.01453	266.93567	332.34720	430.68460	-97.47974	77.35248	87.27843	412.32800	286.75220	74.03336
544	4.525	300.39343	216.94621	1380.26318	103.96558	89.48189	881.69897	185.88013	390.20074	853.95044	334.84766	198.67416	842.82904	-4.37683	74.53183	460.03302	263.88379	332.13385	430.62009	-99.21362	77.43822	85.01399	411.88965	286.74680	74.88113
545	4.533	294.88208	215.01529	1379.66064	97.96729	88.78162	880.62695	180.95203	389.26819	853.64050	329.32031	197.38094	842.72284	-7.55957	74.15443	457.96753	260.76453	331.90350	430.57950	-100.63013	77.49677	82.67132	411.41589	286.74646	75.79040
546	4.542	289.30579	213.03368	1379.06506	91.84717	88.05791	879.57050	175.92200	388.30145	853.33612	323.69299	196.05780	842.62579	-10.62659	73.75038	455.83871	257.56616	331.65143	430.56287	-101.78540	77.53076	80.30645	410.90344	286.74860	76.76671
547	4.550	283.66040	211.00189	1378.48792	85.60486	87.31097	878.55237	170.78857	387.30423	853.03723	317.96606	194.70430	842.53595	-13.57678	73.30550	453.67657	254.27612	331.37241	430.56940	-102.75781	77.54291	77.98752	410.34851	286.75214	77.81548
548	4.558	277.94141	208.92061	1377.94531	79.24536	86.54068	877.60095	165.55200	386.27939	852.74457	312.14209	193.32083	842.45483	-16.41272	72.80254	451.52039	250.88013	331.06351	430.60016	-103.64697	77.53429	75.79147	409.74683	286.75824	78.94295
549	4.567	272.14453	206.79169	1377.45789	72.78162	85.74638	876.74933	160.21252	385.22885	852.46094	306.22522	191.90985	842.38837	-19.14319	72.22253	449.41837	247.36084	330.72455	430.65881	-104.56421	77.50189	73.79626	409.09180	286.76944	80.15666
550	4.575	266.26538	204.61914	1377.04883	66.23633	84.92657	876.03375	154.76917	384.15469	852.19257	300.22131	190.47754	842.34680	-21.78735	71.54716	447.42621	243.70056	330.35663	430.75113	-105.61401	77.43816	72.06557	408.37415	286.78848	81.46535
551	4.583	260.30042	202.40961	1376.73999	59.63879	84.07901	875.49146	149.21985	383.05920	851.95044	294.13879	189.03436	842.34448	-24.38049	70.76109	445.60461	239.88098	329.96191	430.88531	-106.86621	77.33328	70.62916	407.58215	286.81863	82.87912
552	4.592	254.24854	200.17273	1376.54907	53.02039	83.20033	875.15552	143.56311	381.94379	851.74921	287.98889	187.59398	842.39795	-26.97900	69.85442	444.01346	235.88452	329.54526	431.07050	-108.32739	77.17959	69.47182	406.70349	286.86554	84.40928
553	4.600	248.11353	197.92081	1376.48669	46.41260	82.28461	875.05066	137.79834	380.80746	851.60455	281.78516	186.17126	842.52362	-29.66248	68.82593	442.70313	231.69373	329.11496	431.31305	-109.94067	76.97650	68.54393	405.72705	286.93689	86.06588
554	4.608	241.90564	195.66699	1376.55713	39.84387	81.32246	875.19086	131.92676	379.64578	851.52997	275.54272	184.77969	842.73511	-32.52551	67.68446	441.70520	227.29248	328.68173	431.61374	-111.61816	76.73198	67.78761	404.64233	287.04089	87.85496
555	4.617	235.64099	193.42252	1376.75989	33.33789	80.30145	875.57971	125.95056	378.45197	851.53522	269.27649	183.42917	843.04034	-35.66077	66.44791	441.02753	222.66663	328.25677	431.96817	-113.28149	76.45762	67.15839	403.43860	287.18655	89.77840
556	4.625	229.33862	191.19543	1377.09204	26.90796	79.20831	876.21167	119.87439	377.21851	851.62756	263.00000	182.12476	843.44104	-39.13733	65.14196	440.65613	217.80640	327.85046	432.36966	-114.88550	76.16296	66.63409	402.10437	287.38483	91.83469
557	4.633	223.01819	188.99129	1377.55005	20.55615	78.03155	877.07452	113.70459	375.93808	851.81232	256.72314	180.86563	843.93372	-42.98157	63.79792	440.56366	212.70520	327.47333	432.81229	-116.41479	75.85721	66.21217	400.62549	287.64890	94.01941
558	4.642	216.69751	186.81483	1378.12878	14.27515	76.76328	878.15161	107.44873	374.60345	852.09174	250.45239	179.64430	844.51257	-47.17688	62.44890	440.71875	207.35791	327.13730	433.29175	-117.86670	75.55506	65.89763	398.98535	287.99359	96.32623
559	4.650	210.39258	184.67101	1378.82104	8.05261	75.40012	879.42096	101.11487	373.20737	852.46301	244.19043	178.44751	845.17157	-51.67371	61.12699	441.09039	201.75891	326.85498	433.80392	-119.23633	75.27647	65.69095	397.16614	288.43271	98.74826
560	4.658	204.11694	182.56482	1379.61560	1.87451	73.94341	880.85388	94.71265	371.74310	852.91937	237.93530	177.25815	845.90533	-56.40271	59.86189	441.64502	195.90454	326.63806	434.34293	-120.51196	75.04047	65.58324	395.15063	288.97504	101.27832
561	4.667	197.88306	180.50101	1380.49731	-4.27148	72.39854	882.41449	88.25366	370.20639	853.45300	231.68225	176.05713	846.70807	-61.28625	58.67787	442.34106	189.79370	326.49567	434.90106	-121.68042	74.86016	65.55638	392.92371	289.62158	103.90852
562	4.675	191.70288	178.48430	1381.44666	-10.39685	70.77454	884.06073	81.75024	368.59695	854.05841	225.42578	174.82440	847.57166	-66.24500	57.58878	443.12784	183.42725	326.43399	435.46988	-122.73608	74.74080	65.58626	390.47339	290.36505	106.63007
563	4.683	185.58887	176.51985	1382.44165	-16.51135	69.08340	885.74658	75.21777	366.91898	854.73193	219.16174	173.54037	848.48492	-71.20410	56.59414	443.95099	176.80798	326.45761	436.04169	-123.68091	74.68053	65.64818	387.79114	291.19138	109.43344
564	4.692	179.55212	174.61169	1383.46008	-22.62305	67.33915	887.42554	68.67468	365.18051	855.47009	212.88916	172.18849	849.43365	-76.09412	55.67823	444.75946	169.94104	326.57169	436.61102	-124.51807	74.67329	65.72107	384.87109	292.08270	112.30949
565	4.700	173.60242	172.76114	1384.48022	-28.73706	65.55712	889.05530	62.14124	363.39267	856.26721	206.61230	170.75833	850.40057	-80.85229	54.81294	445.51129	162.83459	326.78302	437.17429	-125.25049	74.71093	65.78876	381.71045	293.02045	115.25136
566	4.708	167.74731	170.96683	1385.48291	-34.85083	63.75273	890.60187	55.63733	361.56815	857.11475	200.34131	169.24753	851.36584	-85.42444	53.96465	446.17670	155.49878	327.09808	437.72745	-125.88208	74.78333	65.84107	378.31030	293.98737	118.25568
567	4.717	161.99036	169.22562	1386.45239	-40.95508	61.93898	892.04230	49.18176	359.72101	858.00085	194.09119	167.66281	852.30829	-89.76941	53.10263	446.73828	147.94507	327.51904	438.26318	-126.42065	74.87826	65.87504	374.67493	294.96634	121.32117
568	4.725	156.33081	167.53378	1387.37671	-47.03442	60.12465	893.36499	42.78992	357.86722	858.91028	187.88135	166.02051	853.20697	-93.86511	52.20484	447.19016	140.18335	328.04108	438.77036	-126.87646	74.98259	65.89358	370.81213	295.93799	124.44687
569	4.733	150.76465	165.88846	1388.24780	-53.07092	58.31535	894.56897	36.47290	356.02408	859.82489	181.73071	164.34552	854.04315	-97.71130	51.25922	447.53598	132.22144	328.65421	439.23602	-127.26416	75.08421	65.90131	366.73230	296.88010	127.63268
570	4.742	145.28516	164.28777	1389.06201	-59.04663	56.51612	895.66034	30.23706	354.20905	860.72455	175.65747	162.66852	854.80084	-101.32703	50.26147	447.78683	124.06140	329.34610	439.64706	-127.59961	75.17339	65.90092	362.44543	297.76883	130.88115
571	4.750	139.88416	162.73003	1389.81860	-64.94385	54.73206	896.64905	24.08582	352.43863	861.59058	169.67847	161.02161	855.46759	-104.74268	49.21213	447.95731	115.70093	330.10297	439.99179	-127.89648	75.24314	65.89268	357.95886	298.57922	134.19815
572	4.758	134.55225	161.21332	1390.51990	-70.74597	52.96756	897.54620	18.02124	350.72668	862.40778	163.80908	159.43442	856.03571	-107.98755	48.11519	448.06125	107.13367	330.91016	440.26224	-128.16406	75.28843	65.87588	353.27820	299.28601	137.59471
573	4.767	129.28052	159.73575	1391.17029	-76.43860	51.22635	898.36261	12.04517	349.08273	863.16577	158.06128	157.93185	856.50305	-111.08362	46.97740	448.10931	98.35193	331.75244	440.45493	-128.40674	75.30537	65.85086	348.40881	299.86600	141.08926
574	4.775	124.06128	158.29617	1391.77551	-82.01074	49.51237	899.10663	6.15918	347.51147	863.85968	152.44238	156.53246	856.87201	-114.04175	45.80776	448.10925	89.34802	332.61349	440.56970	-128.62378	75.29180	65.81949	343.35498	300.29895	144.70502
575	4.783	118.88892	156.89423	1392.34290	-87.45508	47.82968	899.78400	0.36438	346.01367	864.49078	146.95447	155.24670	857.14917	-116.86218	44.61727	448.06793	80.11841	333.47568	440.61011	-128.81250	75.24889	65.78278	338.11816	300.56677	148.46378
576	4.792	113.76038	155.52983	1392.88000	-92.76526	46.18187	900.39899	-5.34021	344.58585	865.06512	141.59631	154.07693	857.34528	-119.53699	43.41883	447.99255	70.66333	334.32047	440.58484	-128.97095	75.18180	65.73895	332.69385	300.65305	152.38118
577	4.800	108.67419	154.20294	1393.39539	-97.93823	44.57144	900.95581	-10.95764	343.22229	865.59186	136.36426	153.01918	857.47491	-122.05286	42.22684	447.89008	60.98914	335.12839	440.50873	-129.09888	75.09805	65.68491	327.07190	300.54279	156.46381
578	4.808	103.63062	152.91347	1393.89697	-102.97461	42.99947	901.45892	-16.49231	341.91779	866.08276	131.25171	152.06557	857.55493	-124.39563	41.05627	447.76630	51.10730	335.88013	440.40182	-129.19653	75.00483	65.61891	321.23633	300.22177	160.70657
579	4.817	98.63135	151.66110	1394.39063	-107.87585	41.46606	901.91205	-21.95007	340.66803	866.55157	126.24951	151.20665	857.60242	-126.55322	39.92137	447.62524	41.03760	336.56088	440.28842	-129.26489	74.90752	65.54185	315.16858	299.67572	165.09024
580	4.825	93.67932	150.44553	1394.88062	-112.64331	39.97099	902.31641	-27.33716	339.46887	867.01337	121.34851	150.43347	857.63379	-128.51990	38.83430	447.46924	30.80823	337.16650	440.19653	-129.30396	74.81065	65.45802	308.84888	298.89050	169.57980
581	4.833	88.77856	149.26675	1395.37000	-117.27490	38.51331	902.67102	-32.66138	338.31656	867.48401	116.54272	149.73936	857.66504	-130.29993	37.80428	447.30042	20.45667	337.70288	440.15656	-129.31543	74.71935	65.37416	302.25598	297.85437	174.12282
582	4.842	83.93359	148.12418	1395.86182	-121.76318	37.08971	902.97461	-37.93262	337.20834	867.97864	111.82947	149.12193	857.71185	-131.90808	36.83779	447.12274	10.02588	338.17871	440.19858	-129.30249	74.63889	65.29597	295.36658	296.56277	178.64905
583	4.850	79.14746	147.01524	1396.36035	-126.09668	35.69346	903.22754	-43.16333	336.14264	868.51044	107.20935	148.58412	857.78815	-133.36938	35.93840	446.94232	-0.43787	338.59958	440.34891	-129.27075	74.57287	65.22652	288.15515	295.02313	183.07144
584	4.858	74.42334	145.93658	1396.87024	-130.26465	34.31475	903.43304	-48.36804	335.11960	869.09119	102.68262	148.13350	857.90454	-134.71521	35.10604	446.76624	-10.88770	338.96902	440.62762	-129.22583	74.52249	65.16776	280.59204	293.25818	187.28987
585	4.867	69.76379	144.88683	1397.39587	-134.25928	32.94204	903.59680	-53.56055	334.14038	869.73151	98.25171	147.78076	858.06805	-135.98035	34.33804	446.60074	-21.27612	339.29099	441.04727	-129.17456	74.48763	65.12178	272.64355	291.30670	191.19710
586	4.875	65.17212	143.86758	1397.94067	-138.07764	31.56342	903.72583	-58.75085	333.20554	870.43921	93.91968	147.53867	858.28125	-137.19958	33.63136	446.45078	-31.55859	339.56845	441.61240	-129.12280	74.46784	65.09067	264.27405	289.22247	194.68457
587	4.883	60.65112	142.88110	1398.50647	-141.71912	30.16823	903.82764	-63.94324	332.31287	871.21692	89.69019	147.42000	858.54224	-138.40356	32.98333	446.31906	-41.69763	339.80011	442.31982	-129.07715	74.46202	65.07587	255.44922	287.07135	197.64726
588	4.892	56.20337	141.92744	1399.09229	-145.18481	28.74888	903.90924	-69.13843	331.45605	872.06152	85.56592	147.43436	858.84583	-139.61487	32.39125	446.20508	-51.66748	339.97974	443.15976	-129.04126	74.46771	65.07844	246.14160	284.92551	199.98967
589	4.900	51.83081	141.00430	1399.69592	-148.47827	27.30193	903.97620	-74.33289	330.62534	872.96503	81.54504	147.58618	859.18488	-140.84558	31.85188	446.10535	-61.45300	340.09927	444.11792	-129.01685	74.48177	65.09915	236.33582	282.85590	201.63307
590	4.908	47.53638	140.10938	1400.31335	-151.60461	25.82862	904.03113	-79.51953	329.81033	873.91614	77.62256	147.87434	859.55066	-142.09631	31.36047	446.01501	-71.04749	340.15216	445.17783	-129.00317	74.50178	65.13778	226.02917	280.92538	202.52071
591	4.917	43.32141	139.24266	1400.93799	-154.57361	24.33543	904.07361	-84.68677	329.00339	874.90222	73.79211	148.29108	859.93298	-143.36047	30.90990	445.92941	-80.45032	340.13293	446.32010	-128.99976	74.52729	65.19213	215.22864	279.18353	202.61852
592	4.925	39.18652	138.40607	1401.56165	-157.39819	22.83303	904.10132	-89.82056	328.20065	875.91040	70.04858	148.82095	860.32056	-144.62732	30.49141	445.84479	-89.66711	340.03491	447.52112	-129.00659	74.55978	65.25797	203.94592	277.66364	201.91313
593	4.933	35.13159	137.60127	1402.17590	-160.09277	21.33353	904.11157	-94.90503	327.40146	876.92877	66.38733	149.44241	860.70166	-145.88770	30.09656	445.75809	-98.70813	339.85037	448.75479	-129.02222	74.60085	65.33004	192.19360	276.38245	200.40987
594	4.942	31.15552	136.82867	1402.77307	-162.67346	19.84864	904.10315	-99.92480	326.60721	877.94550	62.80444	150.13072	861.06494	-147.13269	29.71847	445.66711	-107.58716	339.57355	449.99698	-129.04468	74.65039	65.40330	179.98242	275.34323	198.13161
595	4.950	27.25635	136.08846	1403.34656	-165.15710	18.39022	904.07715	-104.86560	325.81949	878.94757	59.29480	150.86053	861.40070	-148.35461	29.35224	445.57117	-116.31726	339.20215	451.22693	-129.07007	74.70676	65.47333	167.31995	274.54077	195.11792
596	4.958	23.43054	135.38179	1403.89050	-167.56262	16.97053	904.03577	-109.71570	325.03967	879.92072	55.85229	151.60776	861.70178	-149.54700	28.99490	445.47162	-124.90942	338.73669	452.42526	-129.09497	74.76799	65.53598	154.21179	273.96600	191.42320
597	4.967	19.67432	134.71194	1404.39954	-169.90918	15.60101	903.98181	-114.46545	324.26968	880.85065	52.46973	152.35184	861.96326	-150.70544	28.64411	445.37198	-133.37109	338.18124	453.57401	-129.11646	74.83181	65.58772	140.66321	273.61002	187.11461
598	4.975	15.98340	134.08414	1404.87048	-172.21497	14.29107	903.91730	-119.10913	323.51303	881.72565	49.13904	153.07690	862.18365	-151.82751	28.29720	445.27618	-141.70764	337.54614	454.65897	-129.13257	74.89548	65.62643	126.68213	273.46729	182.27061
599	4.983	12.35461	133.50417	1405.30225	-174.49634	13.04801	903.84222	-123.64575	322.77420	882.53680	45.85242	153.77196	862.36499	-152.91101	27.95203	445.18655	-149.92163	336.84772	455.67169	-129.14185	74.95670	65.65158	112.27942	273.53778	176.97914
600	4.992	8.78589	132.97707	1405.69482	-176.76477	11.87762	903.75464	-128.07910	322.05695	883.27759	42.60303	154.43085	862.51154	-153.95410	27.60862	445.10309	-158.01550	336.10556	456.61057	-129.14526	75.01433	65.66353	97.46960	273.82623	171.33386
601	5.000	5.27454	132.50641	1406.04871	-179.02734	10.78481	903.65240	-132.41516	321.36377	883.94366	39.38525	155.05150	862.62860	-154.95374	27.26957	445.02469	-165.98926	335.34119	457.48132	-129.14233	75.06812	65.66286	82.27161	274.34036	165.42982
602	5.008	1.81604	132.09445	1406.36426	-181.28784	9.77301	903.53479	-136.66089	320.69684	884.53363	36.19409	155.63489	862.72296	-155.90710	26.93932	444.95004	-173.84119	334.57480	458.29529	-129.13306	75.11825	65.65060	66.71033	275.08731	159.36107
603	5.017	-1.59509	131.74176	1406.64160	-183.54834	8.84290	903.40259	-140.82349	320.05826	885.04877	33.02734	156.18501	862.80219	-156.81421	26.62370	444.87744	-181.56616	333.82040	459.06540	-129.11670	75.16444	65.62954	50.81519	276.06967	153.21895
604	5.025	-4.96460	131.44708	1406.88171	-185.81055	7.99120	903.25800	-144.91138	319.44952	885.49268	29.88416	156.70853	862.87305	-157.67712	26.32988	444.80331	-189.15942	333.08356	459.80383	-129.09204	75.20496	65.60507	34.61902	277.28244	147.09059
605	5.033	-8.29675	131.20728	1407.08667	-188.07532	7.21039	903.10455	-148.93579	318.87213	885.87164	26.76392	157.21330	862.93927	-158.50122	26.06511	444.72211	-196.61670	332.36371	460.52155	-129.05786	75.23742	65.58397	18.15527	278.71179	141.05629
606	5.042	-11.59424	131.01765	1407.26001	-190.34204	6.49009	902.94708	-152.91003	318.32791	886.19434	23.66418	157.70695	863.00195	-159.29565	25.83468	444.62906	-203.93677	331.65768	461.22812	-129.01294	75.26102	65.57109	1.45813	280.33569	135.18604
607	5.050	-14.85889	130.87277	1407.40552	-192.60938	5.82006	902.79034	-156.84680	317.81827	886.47107	20.58215	158.19687	863.05994	-160.07300	25.64125	444.52380	-211.12036	330.96091	461.92975	-128.95874	75.27761	65.56712	-15.43835	282.12637	129.53716
608	5.058	-18.09412	130.76758	1407.52576	-194.87463	5.19180	902.63702	-160.75549	317.34290	886.71216	17.51416	158.69075	863.11060	-160.84839	25.48561	444.41043	-218.17151	330.26828	462.62897	-128.89819	75.29096	65.56927	-32.49976	284.05438	124.15578
609	5.067	-21.30493	130.69827	1407.62146	-197.13452	4.59809	902.48785	-164.64465	316.89862	886.92566	14.45569	159.19640	863.15106	-161.63696	25.36670	444.29507	-225.09912	329.57623	463.32635	-128.83618	75.30522	65.57407	-49.69153	286.09290	119.08009
610	5.075	-24.49622	130.66269	1407.69373	-199.38538	4.03261	902.34259	-168.52246	316.47910	887.11591	11.40283	159.72006	863.17847	-162.45166	25.28049	444.18384	-231.91711	328.88342	464.02283	-128.77856	75.32430	65.57936	-66.97815	288.21878	114.34201
611	5.083	-27.67163	130.66029	1407.74426	-201.62256	3.49013	902.20062	-172.39746	316.07690	887.28381	8.35107	160.26553	863.19043	-163.30139	25.21957	444.08142	-238.64258	328.19000	464.72083	-128.72827	75.35202	65.58387	-84.32251	290.41190	109.96693
612	5.092	-30.83337	130.69060	1407.77625	-203.84204	2.96621	902.06189	-176.27563	315.68628	887.42908	5.29712	160.83469	863.18494	-164.19080	25.17407	443.99014	-245.29321	327.49622	465.42535	-128.68823	75.39175	65.58712	-101.68750	292.65454	105.97375
613	5.100	-33.98169	130.75221	1407.79321	-206.03955	2.45662	901.92676	-180.15869	315.30344	887.55225	2.23975	161.42859	863.16101	-165.12268	25.13450	443.91037	-251.88330	326.80161	466.14307	-128.65918	75.44492	65.59020	-119.03613	294.93051	102.37585
614	5.108	-37.11584	130.84413	1407.79858	-208.21167	1.95720	901.79633	-184.04260	314.92575	887.65430	-0.81885	162.04707	863.11951	-166.09802	25.09557	443.84030	-258.42419	326.10486	466.88129	-128.64038	75.51046	65.59547	-136.33167	297.22363	99.18212
615	5.117	-40.23389	130.96683	1407.79602	-210.35535	1.46459	901.67218	-187.92126	314.55212	887.73761	-3.87402	162.68860	863.06268	-167.11584	25.05832	443.77600	-264.92236	325.40521	467.64746	-128.63013	75.58618	65.60477	-153.53796	299.51740	96.39752
616	5.125	-43.33435	131.12170	1407.78918	-212.46912	0.97785	901.55518	-191.79089	314.18265	887.80573	-6.92090	163.35065	862.99353	-168.17493	25.02797	443.71310	-271.38147	324.70328	468.44888	-128.62646	75.67069	65.61754	-170.62061	301.79568	94.02310
617	5.133	-46.41724	131.30978	1407.78101	-214.55408	0.49918	901.44403	-195.65149	313.81705	887.86255	-9.95532	164.03079	862.91461	-169.27234	25.00977	443.64920	-277.80090	324.00079	469.29105	-128.62524	75.76321	65.63138	-187.54785	304.04358	92.05602
618	5.142	-49.48389	131.53140	1407.77356	-216.61475	0.03308	901.33551	-199.50500	313.45459	887.91101	-12.97607	164.72760	862.82739	-170.40491	25.00625	443.58490	-284.17590	323.30038	470.17676	-128.62256	75.86171	65.64561	-204.28906	306.24930	90.48968
619	5.150	-52.53674	131.78711	1407.76782	-218.65723	-0.41481	901.22559	-203.35217	313.09604	887.95343	-15.98364	165.44084	862.73230	-171.56775	25.01667	443.52267	-290.49609	322.60519	471.10571	-128.61499	75.96243	65.66306	-220.81335	308.40616	89.31381
620	5.158	-55.57825	132.07863	1407.76294	-220.68982	-0.83910	901.11102	-207.19360	312.74530	887.99292	-18.98242	166.17010	862.62793	-172.75500	25.03880	443.46530	-296.74878	321.91708	472.07401	-128.59937	76.06103	65.68758	-237.08936	310.51086	88.51379
621	5.167	-58.61035	132.40875	1407.75745	-222.72095	-1.23593	900.99078	-211.03040	312.40826	888.03357	-21.97937	166.91429	862.51178	-173.96033	25.07166	443.41428	-302.91992	321.23578	473.07422	-128.57324	76.15386	65.72161	-253.08789	312.55969	88.07035
622	5.175	-61.63525	132.77997	1407.74902	-224.75818	-1.60329	900.86621	-214.86475	312.09125	888.07928	-24.98438	167.67282	862.38226	-175.17712	25.11713	443.36945	-308.99622	320.55954	474.09653	-128.53442	76.23897	65.76563	-268.78442	314.54700	87.96136
623	5.183	-64.65369	133.19373	1407.73547	-226.80664	-1.93992	900.73975	-218.70056	311.79935	888.13379	-28.00732	168.44708	862.23962	-176.40125	25.18016	443.32938	-314.96570	319.88657	475.13071	-128.48462	76.31718	65.81822	-284.15820	316.46628	88.16322
624	5.192	-67.66577	133.65100	1407.71472	-228.86841	-2.24422	900.61353	-222.54407	311.53482	888.20001	-31.05627	169.24014	862.08539	-177.63135	25.26752	443.29263	-320.81982	319.21628	476.16769	-128.43042	76.39189	65.87820	-299.18994	318.31024	88.65005
625	5.200	-70.67041	134.15303	1407.68457	-230.94580	-2.51399	900.48834	-226.40247	311.29724	888.27917	-34.13708	170.05618	861.92200	-178.86853	25.38536	443.25870	-326.55396	318.55115	477.19928	-128.38110	76.46752	65.94688	-313.86169	320.06979	89.39281
626	5.208	-73.66760	134.70038	1407.64331	-233.04053	-2.74656	900.36340	-230.28259	311.08630	888.37128	-37.25244	170.90042	861.75262	-180.11560	25.53724	443.22736	-332.16846	317.89740	478.21741	-128.34521	76.54763	66.02744	-328.15674	321.73337	90.35917
627	5.217	-76.65784	135.29172	1407.58923	-235.15601	-2.93941	900.23633	-234.18896	310.90277	888.47540	-40.40344	171.77838	861.58167	-181.37512	25.72408	443.19757	-337.66699	317.26379	479.21515	-128.32642	76.63353	66.12282	-342.05872	323.28711	91.51454
628	5.225	-79.64233	135.92415	1407.52136	-237.29541	-3.09186	900.10419	-238.12476	310.74792	888.58960	-43.58862	172.69493	861.41412	-182.65076	25.94512	443.16702	-343.05615	316.66110	480.18765	-128.32397	76.72376	66.23457	-355.55078	324.71701	92.82355
629	5.233	-82.62280	136.59442	1407.43787	-239.46143	-3.20568	899.96448	-242.09192	310.62274	888.70990	-46.80688	173.65364	861.25464	-183.94812	26.19950	443.13242	-348.34351	316.10077	481.13107	-128.33276	76.81609	66.36144	-368.61707	326.01083	94.25081
630	5.242	-85.60034	137.29987	1407.33728	-241.65649	-3.28347	899.81555	-246.08984	310.52740	888.83032	-50.05737	174.65680	861.10638	-185.27466	26.48739	443.09027	-353.53735	315.59259	482.04037	-128.34937	76.91113	66.49844	-381.24219	327.15912	95.76141
631	5.250	-88.57739	138.03827	1407.21887	-243.88330	-3.32640	899.65546	-250.11597	310.46118	888.94281	-53.34131	175.70500	860.97125	-186.63708	26.80912	443.03787	-358.64648	315.14267	482.90781	-128.37622	77.01333	66.63771	-393.41321	328.15570	97.32251
632	5.258	-91.55688	138.80756	1407.08301	-246.14319	-3.33353	899.48193	-254.16821	310.42206	889.03778	-56.65979	176.79590	860.84845	-188.04163	27.16330	442.97394	-363.67847	314.75293	483.72324	-128.41724	77.12776	66.77111	-405.11987	328.99875	98.90436
633	5.267	-94.54382	139.60538	1406.93030	-248.43701	-3.30319	899.29309	-258.24646	310.40707	889.10553	-60.01355	177.92374	860.73389	-189.49512	27.54667	442.89960	-368.64111	314.42242	484.47601	-128.47437	77.25697	66.89219	-416.35535	329.69019	100.47942
634	5.275	-97.54443	140.42902	1406.76038	-250.76501	-3.23402	899.08752	-262.35107	310.41345	889.13800	-63.40186	179.08058	860.62085	-191.00244	27.95470	442.81750	-373.54175	314.14880	485.15811	-128.54858	77.40031	66.99676	-427.11523	330.23502	102.02167
635	5.283	-100.56506	141.27603	1406.57166	-253.12744	-3.12504	898.86444	-266.47949	310.44006	889.12982	-66.82336	180.25804	860.50134	-192.56738	28.38247	442.72998	-378.38770	313.92871	485.76343	-128.63867	77.55489	67.08302	-437.39844	330.64154	103.50781
636	5.292	-103.60950	142.14523	1406.36096	-255.52515	-2.97554	898.62415	-270.62720	310.48776	889.07855	-70.27637	181.44846	860.36731	-194.19263	28.82537	442.63669	-383.18433	313.75778	486.28534	-128.74463	77.71718	67.15209	-447.20605	330.92056	104.91736
637	5.300	-106.68018	143.03688	1406.12500	-257.96094	-2.78562	898.36835	-274.78943	310.55887	888.98352	-73.75964	182.64577	860.21130	-195.88049	29.27872	442.53513	-387.93530	313.63107	486.71591	-128.86646	77.88492	67.20808	-456.54102	331.08411	106.23125
638	5.308	-109.77954	143.95166	1405.86035	-260.44019	-2.55637	898.09991	-278.96265	310.65610	888.84436	-77.27405	183.84583	860.02747	-197.63147	29.73777	442.42245	-392.64099	313.54346	487.04767	-129.00513	78.05790	67.25674	-465.40723	331.14474	107.43156
639	5.317	-112.91113	144.89055	1405.56470	-262.97021	-2.28917	897.82141	-283.14636	310.78180	888.65961	-80.82080	185.04657	859.81177	-199.44495	30.19888	442.29660	-397.29993	313.49054	487.27631	-129.15869	78.23769	67.30392	-473.81201	331.11557	108.50195
640	5.325	-116.07703	145.85509	1405.23706	-265.55688	-1.98510	897.53375	-287.34338	310.93732	888.42737	-84.40222	186.24786	859.56201	-201.32092	30.66064	442.15637	-401.90820	313.46890	487.40112	-129.32349	78.42693	67.35442	-481.76587	331.00897	109.42730
641	5.333	-119.27844	146.84750	1404.87781	-268.20618	-1.64542	897.23602	-291.55798	311.12344	888.14667	-88.02039	187.45042	859.27820	-203.26099	31.12371	442.00055	-406.46045	313.47519	487.42349	-129.49561	78.62888	67.41054	-489.28223	330.83551	110.19437
642	5.342	-122.51538	147.87036	1404.48865	-270.92334	-1.27179	896.92706	-295.79504	311.34177	887.81915	-91.67822	188.65465	858.96155	-205.26758	31.58961	441.82770	-410.94849	313.50610	487.34515	-129.67261	78.84648	67.47191	-496.37598	330.60327	110.79415
643	5.350	-125.78784	148.92587	1404.07043	-273.71265	-0.86576	896.60602	-300.05969	311.59482	887.44928	-95.37915	189.85980	858.61389	-207.34375	32.05951	441.63760	-415.36389	313.55905	487.16757	-129.85352	79.08104	67.53732	-503.06372	330.31805	111.22275
644	5.358	-129.09631	150.01602	1403.62329	-276.57788	-0.42871	896.27258	-304.35852	311.88513	887.04279	-99.12805	191.06387	858.23792	-209.49170	32.53400	441.43127	-419.69690	313.63232	486.89059	-130.03809	79.33091	67.60681	-509.36108	329.98450	111.47995
645	5.367	-132.44312	151.14265	1403.14868	-279.52209	0.03741	895.92645	-308.69812	312.21442	886.60522	-102.92981	192.26433	857.83789	-211.71289	33.01389	441.20929	-423.93823	313.72452	486.51236	-130.22461	79.59120	67.68190	-515.28308	329.60776	111.56744
646	5.375	-135.83154	152.30783	1402.64941	-282.54834	0.53010	895.56714	-313.08472	312.58350	886.14124	-106.78809	193.45917	857.41937	-214.00757	33.50087	440.97092	-428.07922	313.83398	486.03073	-130.41040	79.85406	67.76513	-520.84253	329.19449	111.48751
647	5.383	-139.26331	153.51363	1402.12744	-285.66077	1.04723	895.19391	-317.52368	312.99338	885.65387	-110.70581	194.64799	856.98816	-216.37659	33.99760	440.71530	-432.11401	313.95792	485.44440	-130.59302	80.10940	67.85970	-526.04932	328.75229	111.24239
648	5.392	-142.73804	154.76196	1401.58313	-288.86316	1.58789	894.80524	-322.02039	313.44586	885.14575	-114.68469	195.83209	856.54993	-218.82141	34.50700	440.44092	-436.04065	314.09198	484.75330	-130.77319	80.34778	67.96780	-530.91016	328.28830	110.83393
649	5.400	-146.25525	156.05441	1401.01514	-292.15869	2.15249	894.39819	-326.57898	313.94254	884.61841	-118.72632	197.01414	856.10974	-221.34302	35.03195	440.14517	-439.86157	314.23016	483.95801	-130.95581	80.56437	68.08871	-535.42822	327.80832	110.26253
650	5.408	-149.81421	157.39346	1400.42102	-295.54810	2.74251	893.96893	-331.20020	314.48172	884.07062	-122.83105	198.19713	855.67072	-223.94177	35.57468	439.82556	-443.58081	314.36591	483.05890	-131.15015	80.75986	68.21989	-539.60400	327.31656	109.52663
651	5.417	-153.41382	158.78320	1399.79761	-299.02917	3.36015	893.51501	-335.87964	315.05539	883.49573	-127.00110	199.38345	855.23352	-226.61682	36.13582	439.48053	-447.20447	314.49414	482.05615	-131.36401	80.93844	68.35946	-543.43555	326.81610	108.62375
652	5.425	-157.05334	160.22896	1399.14124	-302.59912	4.00804	893.03601	-340.60510	315.64938	882.88190	-131.23901	200.57600	854.79590	-229.36572	36.71405	439.10983	-450.74011	314.61295	480.95071	-131.60156	81.10548	68.50622	-546.91602	326.30988	107.55151
653	5.433	-160.73413	161.73639	1398.44824	-306.25415	4.68888	892.53320	-345.36292	316.24954	882.21588	-135.54688	201.77884	854.35364	-232.18494	37.30551	438.71497	-454.19751	314.72339	479.74469	-131.86401	81.26546	68.65862	-550.03638	325.80127	106.30746
654	5.442	-164.45764	163.31055	1397.71497	-309.99072	5.40496	892.00879	-350.14722	316.84958	881.48773	-139.92505	202.99667	853.90125	-235.06958	37.90278	438.29901	-457.58569	314.82846	478.44070	-132.14917	81.42061	68.81544	-552.78540	325.29333	104.88837
655	5.450	-168.22546	164.95518	1396.93848	-313.80493	6.15824	891.46460	-354.96399	317.45264	880.69354	-144.37427	204.23445	853.43268	-238.01575	38.49510	437.86520	-460.91223	314.93207	477.04080	-132.45020	81.57135	68.97694	-555.15308	324.78818	103.29109
656	5.458	-172.03894	166.67233	1396.11658	-317.69189	6.95122	890.90063	-359.82581	318.06708	879.83435	-148.89612	205.49771	852.94147	-241.01782	39.07291	437.41531	-464.18066	315.03693	475.54492	-132.75879	81.71768	69.14536	-557.13452	324.28763	101.51509
657	5.467	-175.90015	168.46100	1395.24719	-321.64697	7.78625	890.31573	-364.74695	318.70203	878.91394	-153.49304	206.79236	852.42151	-244.06665	39.63472	436.94901	-467.38989	315.14337	473.95007	-133.06885	81.86011	69.32408	-558.73364	323.79446	99.56564
658	5.475	-179.81055	170.31650	1394.32874	-325.66577	8.66338	889.70874	-369.74170	319.36520	877.93811	-158.16870	208.12439	851.86755	-247.14978	40.18882	436.46371	-470.53284	315.25198	472.25214	-133.37720	81.99951	69.51532	-559.96606	323.31232	97.45669
659	5.483	-183.77124	172.23199	1393.35986	-329.74561	9.57912	889.07947	-374.82312	320.06360	876.91394	-162.92590	209.49948	851.27582	-250.25513	40.74815	435.95593	-473.59998	315.36777	470.45035	-133.68579	82.13617	69.71867	-560.86523	322.84412	95.21229
660	5.492	-187.78076	174.20107	1392.34106	-333.88745	10.52775	888.42700	-380.00183	320.80365	875.85065	-167.76697	210.92255	850.64508	-253.37439	41.32477	435.42334	-476.58081	315.50079	468.55161	-133.99854	82.26894	69.93289	-561.48511	322.39151	92.86797
661	5.500	-191.83582	176.21886	1391.27759	-338.09387	11.50428	887.74963	-385.28345	321.59012	874.76019	-172.69128	212.39703	849.97699	-256.50354	41.92780	434.86591	-479.46582	315.66382	466.57275	-134.31787	82.39605	70.15948	-561.90552	321.95654	90.47401
662	5.508	-195.92993	178.28127	1390.18140	-342.36865	12.50791	887.04529	-390.66797	322.42615	873.65900	-177.69604	213.92430	849.27716	-259.64490	42.56264	434.28638	-482.24561	315.87115	464.54230	-134.64575	82.51663	70.40472	-562.23291	321.54379	88.09775
663	5.517	-200.05518	180.38419	1389.07190	-346.71313	13.54289	886.31342	-396.14880	323.31424	872.57043	-182.77441	215.50250	848.55609	-262.80688	43.22860	433.69159	-484.91443	316.13843	462.50092	-134.98364	82.63218	70.67888	-562.59473	321.16077	85.82024
664	5.525	-204.20508	182.52209	1387.97510	-351.12744	14.61471	885.55688	-401.71240	324.25610	871.52667	-187.91577	217.12575	847.83002	-266.00183	43.91845	433.09421	-487.47290	316.48166	460.49994	-135.33325	82.74724	70.99426	-563.12842	320.81686	83.72680
665	5.533	-208.37573	184.68707	1386.91956	-355.61377	15.72440	884.78357	-407.33850	325.25244	870.56860	-193.10608	218.78403	847.12079	-269.24207	44.62301	432.51202	-489.93530	316.91693	458.59894	-135.69751	82.86820	71.36387	-563.95776	320.52338	81.89223
666	5.542	-212.56982	186.87080	1385.93347	-360.17407	16.86839	884.00665	-413.00049	326.30292	869.74237	-198.32788	220.46416	846.45508	-272.53796	45.33629	431.96490	-492.33472	317.45901	456.86163	-136.08130	83.00008	71.80072	-565.16553	320.29446	80.36261
667	5.550	-216.79565	189.06796	1385.04272	-364.80737	18.04556	883.24481	-418.66638	327.40686	869.09314	-203.56396	222.15099	845.86304	-275.89832	46.05657	431.47189	-494.72754	318.11884	455.34793	-136.49097	83.14435	72.31764	-566.76318	320.14648	79.14149
668	5.558	-221.06433	191.27774	1384.27100	-369.50854	19.26215	882.51953	-424.30237	328.56488	868.65814	-208.79749	223.82907	845.37457	-279.33093	46.78488	431.04935	-497.19214	318.90109	454.10373	-136.93091	83.29920	72.92755	-568.68188	320.09338	78.19240
669	5.567	-225.38416	193.50191	1383.63721	-374.27161	20.52713	881.85297	-429.87683	329.77942	868.46112	-214.01355	225.48523	845.01538	-282.84021	47.52129	430.71042	-499.82080	319.80359	453.15204	-137.40503	83.45946	73.64343	-570.79492	320.14130	77.45738
670	5.575	-229.75854	195.74084	1383.15247	-379.09253	21.84546	881.26617	-435.36438	331.05411	868.51025	-219.19861	227.11093	844.80237	-286.42883	48.26059	430.46555	-502.70410	320.81699	452.48883	-137.91602	83.61532	74.47722	-572.96362	320.28595	76.87766
671	5.583	-234.18396	197.99182	1382.82068	-383.96631	23.21823	880.77777	-440.74890	332.39310	868.79895	-224.34204	228.70311	844.74109	-290.09814	48.99054	430.32321	-505.91016	321.92630	452.08823	-138.46631	83.75294	75.43895	-575.07300	320.51501	76.40616
672	5.592	-238.65039	200.25000	1382.64197	-388.88501	24.64562	880.40283	-446.02332	333.80084	869.30920	-229.43701	230.26505	844.82629	-293.85229	49.69555	430.29031	-509.46387	323.11420	451.91473	-139.06030	83.85692	76.53727	-577.04736	320.81192	76.01234
673	5.600	-243.14307	202.50963	1382.61292	-393.83887	26.12742	880.15247	-451.19055	335.28201	870.01624	-234.48169	231.80661	845.04425	-297.70117	50.36362	430.36957	-513.34326	324.36624	451.93515	-139.70239	83.91245	77.78061	-578.84521	321.15790	75.68004
674	5.608	-247.64673	204.76509	1382.72681	-398.81604	27.66260	880.03247	-456.26160	336.84021	870.89166	-239.47803	233.34312	845.37592	-301.65979	50.99081	430.55704	-517.48804	325.67340	452.12238	-140.39966	83.90665	79.17692	-580.44727	321.53320	75.40121
675	5.617	-252.14868	207.01155	1382.97327	-403.80347	29.24964	880.04340	-461.25232	338.47556	871.90582	-244.43164	234.89262	845.80103	-305.74719	51.58020	430.84320	-521.81812	327.02792	452.44925	-141.16113	83.83011	80.73222	-581.84570	321.91953	75.17049
676	5.625	-256.63721	209.24406	1383.33960	-408.78857	30.88710	880.18146	-466.18030	340.18341	873.02692	-249.35156	236.47302	846.30078	-309.98181	52.13682	431.21738	-526.24731	328.41702	452.88220	-141.99707	83.67703	82.45016	-583.04199	322.30283	74.98219
677	5.633	-261.10352	211.45613	1383.81177	-413.75806	32.57430	880.44067	-471.06482	341.95511	874.22046	-254.24780	238.09999	846.86035	-314.37756	52.66281	431.67029	-530.68970	329.82309	453.38345	-142.91821	83.44427	84.33163	-584.04810	322.67337	74.82879
678	5.642	-265.53882	213.64040	1384.37402	-418.69971	34.31280	880.81482	-475.92175	343.78012	875.45038	-259.13037	239.78563	847.46912	-318.94495	53.15596	432.19397	-535.06079	331.22845	453.91785	-143.93555	83.13116	86.37298	-584.88379	323.02371	74.70184
679	5.650	-269.93604	215.79128	1385.00818	-423.60376	36.10682	881.29706	-480.76404	345.64731	876.67999	-264.00708	241.53737	848.11920	-323.69080	53.61174	432.78091	-539.27783	332.61871	454.45456	-145.05981	82.73999	88.56461	-585.57129	323.34702	74.59476
680	5.658	-274.28857	217.90712	1385.69434	-428.46533	37.95942	881.87878	-485.59973	347.54590	877.87408	-268.88208	243.35718	848.80383	-328.61951	54.02539	433.42242	-543.26416	333.98398	454.96457	-146.29858	82.27549	90.89159	-586.13086	323.63727	74.50396
681	5.667	-278.59106	219.99011	1386.41138	-433.28687	39.86831	882.54858	-490.43225	349.46658	879.00208	-273.75586	245.24126	849.51697	-333.73254	54.39146	434.10776	-546.96240	335.32056	455.42062	-147.65601	81.74403	93.33562	-586.57959	323.88943	74.42709
682	5.675	-282.83984	222.04463	1387.13855	-438.07739	41.82608	883.29236	-495.25940	351.40317	880.04193	-278.62476	247.17963	850.25256	-339.02283	54.70238	434.82465	-550.33813	336.63013	455.79980	-149.13159	81.15279	95.87747	-586.93262	324.09991	74.36056
683	5.683	-287.03394	224.07550	1387.85767	-442.84937	43.82191	884.09460	-500.07654	353.35327	880.98273	-283.48218	249.15594	851.00348	-344.47742	54.94740	435.56076	-553.37817	337.91672	456.08591	-150.72290	80.50912	98.49954	-587.20435	324.26767	74.29849
684	5.692	-291.17554	226.08743	1388.55396	-447.61743	45.84163	884.93726	-504.87659	355.31705	881.82349	-288.31934	251.14859	851.76062	-350.07727	55.11273	436.30533	-556.08350	339.18518	456.27136	-152.42896	79.82029	101.18705	-587.40991	324.39499	74.23450
685	5.700	-295.26978	228.08578	1389.21655	-452.39453	47.86958	885.79993	-509.64978	357.29535	882.56921	-293.12744	253.13254	852.51245	-355.80212	55.18398	437.04968	-558.46826	340.44189	456.35785	-154.24902	79.09345	103.92708	-587.56445	324.48743	74.16400
686	5.708	-299.32324	230.07742	1389.83765	-457.18872	49.89265	886.66180	-514.38342	359.28842	883.22803	-297.89819	255.08105	853.24463	-361.63098	55.14977	437.78577	-560.55908	341.69531	456.35498	-156.18262	78.33618	106.70763	-587.68140	324.55331	74.08394
687	5.717	-303.34399	232.06972	1390.41077	-461.99731	51.90307	887.50439	-519.06335	361.29550	883.80847	-302.62378	256.96823	853.94183	-367.54333	55.00477	438.50311	-562.39893	342.95578	456.27817	-158.22778	77.55679	109.51752	-587.77295	324.60355	73.99139
688	5.725	-307.33984	234.06879	1390.93103	-466.81299	53.89820	888.31226	-523.67395	363.31509	884.31842	-307.29736	258.77216	854.58954	-373.52161	54.74948	439.18762	-564.04736	344.23526	456.14661	-160.38232	76.76443	112.34622	-587.84814	324.65063	73.88374
689	5.733	-311.31738	236.07872	1391.39587	-471.63135	55.87797	889.07336	-528.20007	365.34500	884.76416	-311.91162	260.47708	855.17578	-379.55261	54.38663	439.82507	-565.57520	345.54568	455.98099	-162.64404	75.96944	115.18350	-587.91479	324.70734	73.75990
690	5.742	-315.28101	238.10112	1391.80566	-476.45239	57.84206	889.77863	-532.62634	367.38138	885.15112	-316.45996	262.07349	855.69165	-385.62854	53.91786	440.40479	-567.05103	346.89465	455.79999	-165.01196	75.18385	118.01997	-587.97949	324.78412	73.62086
691	5.750	-319.23364	240.13481	1392.16406	-481.27637	59.78886	890.42175	-536.94055	369.41711	885.48413	-320.93604	263.55783	856.13104	-391.74768	53.34436	440.91968	-568.52881	348.28180	455.61661	-167.48560	74.42171	120.84886	-588.04785	324.88812	73.46964
692	5.758	-323.17407	242.17618	1392.47595	-486.09595	61.71517	890.99933	-541.13416	371.44235	885.76691	-325.33374	264.93286	856.48993	-397.91418	52.66866	441.36490	-570.04468	349.69901	455.43689	-170.06665	73.69778	123.66734	-588.12524	325.02325	73.31102
693	5.767	-327.09863	244.21985	1392.74597	-490.89819	63.61554	891.51086	-545.20129	373.44577	886.00128	-329.64697	266.20770	856.76611	-404.13831	51.89462	441.73785	-571.61841	351.13315	455.26187	-172.76001	73.02525	126.47643	-588.21533	325.19000	73.15026
694	5.775	-331.00098	246.25735	1392.97705	-495.66821	65.48370	891.95905	-549.14099	375.41754	886.18787	-333.87061	267.39655	856.95972	-410.43420	51.02776	442.03912	-573.25732	352.56775	455.08975	-175.57373	72.41421	129.28036	-588.32031	325.38492	72.99072
695	5.783	-334.87378	248.27518	1393.17017	-500.38965	67.31520	892.34888	-552.96057	377.35242	886.32928	-338.00049	268.51724	857.07428	-416.81702	50.07733	442.27338	-574.95679	353.98389	454.91641	-178.51685	71.87147	132.08667	-588.44116	325.59991	72.83273
696	5.792	-338.71069	250.25687	1393.32629	-505.04517	69.10789	892.68701	-556.67493	379.24951	886.43091	-342.03369	269.58960	857.11682	-423.30164	49.05737	442.44882	-576.70190	355.36261	454.73621	-181.59595	71.40135	134.90680	-588.57666	325.82349	72.67502
697	5.800	-342.50977	252.18852	1393.44861	-509.61768	70.85994	892.98120	-560.29968	381.10846	886.49799	-345.96753	270.63428	857.09796	-429.90271	47.98643	442.57645	-578.47021	356.68979	454.54498	-184.81714	71.00697	137.75735	-588.72388	326.04291	72.51775
698	5.808	-346.27197	254.06097	1393.54370	-514.09155	72.56867	893.23926	-563.84729	382.92712	886.53400	-349.80127	271.67087	857.03119	-436.63440	46.88703	442.66882	-580.23608	357.95825	454.34253	-188.18286	70.69093	140.66119	-588.87695	326.24722	72.36427
699	5.817	-350.00195	255.86906	1393.62097	-518.45337	74.23068	893.46893	-567.32434	384.70212	886.54169	-353.53491	272.71442	856.93225	-443.50793	45.78341	442.73950	-581.97559	359.16605	454.13211	-191.69287	70.45601	143.64571	-589.02905	326.42850	72.22014
700	5.825	-353.70605	257.61093	1393.69080	-522.69287	75.84212	893.67847	-570.73279	386.42972	886.52368	-357.17017	273.77274	856.81793	-450.53113	44.69873	442.80249	-583.67163	360.31360	453.91931	-195.34619	70.30684	146.73798	-589.17383	326.58289	72.09061
701	5.833	-357.39014	259.28818	1393.76343	-526.80420	77.39905	893.87744	-574.07043	388.10599	886.48279	-360.70728	274.84525	856.70435	-457.70447	43.65545	442.87222	-585.31079	361.40155	453.71054	-199.14307	70.25117	149.95944	-589.30640	326.71057	71.97892
702	5.842	-361.05908	260.90613	1393.84875	-530.78638	78.89824	894.07617	-577.33313	389.72809	886.42267	-364.14600	275.92413	856.60559	-465.02185	42.67698	442.96277	-586.88770	362.42987	453.51205	-203.08618	70.29932	153.32291	-589.42407	326.81476	71.88615
703	5.850	-364.71387	262.47321	1393.95703	-534.64307	80.33817	894.28448	-580.51526	391.29620	886.34924	-367.48584	276.99762	856.53290	-472.47253	41.78556	443.08749	-588.40186	363.39679	453.32834	-207.18457	70.46274	156.83157	-589.52734	326.89963	71.81226
704	5.858	-368.35327	263.99823	1394.09814	-538.38281	81.71963	894.51160	-583.61121	392.81424	886.26947	-370.72729	278.05243	856.49469	-480.04138	40.99834	443.25995	-589.85938	364.29913	453.16098	-211.44995	70.75273	160.47899	-589.61841	326.96912	71.75677
705	5.867	-371.97363	265.48682	1394.28149	-542.01733	83.04564	894.76660	-586.61267	394.28754	886.18848	-373.87061	279.07361	856.49603	-487.71155	40.32650	443.49359	-591.26978	365.13437	453.00900	-215.89502	71.17922	164.24886	-589.70044	327.02686	71.71867
706	5.875	-375.57153	266.94049	1394.51318	-545.56006	84.32118	895.05823	-589.51184	395.72113	886.10846	-376.91724	280.04419	856.53845	-495.46277	39.77636	443.80020	-592.64209	365.90286	452.87067	-220.52686	71.74982	168.11501	-589.77588	327.07596	71.69558
707	5.883	-379.14478	268.35837	1394.79504	-549.02490	85.55251	895.39429	-592.30017	397.12009	886.02954	-379.86768	280.94720	856.62152	-503.27112	39.35024	444.18762	-593.98267	366.60803	452.74429	-225.34790	72.46980	172.04192	-589.84644	327.11942	71.68321
708	5.892	-382.69067	269.73999	1395.12476	-552.42603	86.74615	895.78009	-594.97156	398.48975	885.95099	-382.72412	281.76746	856.74280	-511.10876	39.04784	444.65753	-595.29346	367.25592	452.62790	-230.35620	73.34252	175.98547	-589.91187	327.15994	71.67584
709	5.900	-386.20410	271.08679	1395.49731	-555.77637	87.90772	896.21838	-597.52161	399.83447	885.87152	-385.49023	282.49133	856.89734	-518.94446	38.86855	445.20352	-596.57349	367.85358	452.51807	-235.55029	74.36995	179.89362	-589.97095	327.19995	71.66779
710	5.908	-389.67969	272.40112	1395.90686	-559.08740	89.04131	896.70898	-599.94739	401.15692	885.78882	-388.17017	283.10730	857.07770	-526.74792	38.81331	445.81348	-597.82007	368.40857	452.41000	-240.92749	75.55268	183.70715	-590.02271	327.24066	71.65497
711	5.917	-393.11133	273.68411	1396.34705	-562.36743	90.14967	897.24902	-602.24890	402.45880	885.70093	-390.76929	283.60751	857.27545	-534.49133	38.88237	446.47528	-599.02881	368.92960	452.30048	-246.48755	76.88870	187.36043	-590.06592	327.28119	71.63578
712	5.925	-396.49438	274.93530	1396.81152	-565.62207	91.23529	897.83313	-604.42834	403.74207	885.60779	-393.29370	283.98911	857.48163	-542.15149	39.07138	447.18076	-600.19482	369.42639	452.19012	-252.23755	78.36964	190.78102	-590.09912	327.31888	71.61126
713	5.933	-399.82544	276.15375	1397.29419	-568.85547	92.30063	898.45386	-606.48938	405.00946	885.51080	-395.75073	284.25385	857.68665	-549.70813	39.37096	447.92477	-601.31470	369.90750	452.08160	-258.19312	79.97752	193.88931	-590.12061	327.35037	71.58363
714	5.942	-403.10327	277.33780	1397.78845	-572.06934	93.34785	899.10266	-608.43884	406.26276	885.41174	-398.14868	284.40707	857.88141	-557.14832	39.77000	448.70319	-602.38623	370.37711	451.97659	-264.37915	81.68512	196.59886	-590.12842	327.37308	71.55495
715	5.950	-406.32788	278.48492	1398.28723	-575.26343	94.37841	899.77081	-610.28650	407.49991	885.31012	-400.49512	284.45734	858.05945	-564.46179	40.26022	449.51019	-603.41016	370.83371	451.87500	-270.82837	83.45838	198.81992	-590.12207	327.38525	71.52670
716	5.958	-409.50098	279.59274	1398.78357	-578.43555	95.39310	900.44983	-612.04431	408.71527	885.20349	-402.79590	284.41611	858.21820	-571.63928	40.83765	450.33719	-604.38818	371.27252	451.77582	-277.57593	85.25670	200.46800	-590.10254	327.38620	71.50014
717	5.967	-412.62427	280.66022	1399.27051	-581.58154	96.39203	901.13171	-613.72644	409.90179	885.08893	-405.05469	284.29800	858.35858	-578.67224	41.50024	451.17419	-605.32104	371.68964	451.67880	-284.65503	87.03365	201.47478	-590.07178	327.37628	71.47694
718	5.975	-415.69702	281.68661	1399.74292	-584.69727	97.37392	901.80933	-615.34558	411.05237	884.96490	-407.27417	284.12054	858.48499	-585.55627	42.24564	452.01123	-606.21118	372.08447	451.58417	-292.09033	88.74182	201.79504	-590.03320	327.35693	71.45929
719	5.983	-418.71875	282.67081	1400.19580	-587.77612	98.33553	902.47583	-616.91492	412.15985	884.83093	-409.45679	283.90222	858.60394	-592.29211	43.07074	452.83899	-607.06201	372.45874	451.49222	-299.89771	90.33996	201.40817	-589.98975	327.33029	71.44901
720	5.992	-421.68701	283.61200	1400.62585	-590.81104	99.27206	903.12469	-618.44690	413.21753	884.68701	-411.60620	283.65988	858.72278	-598.88586	43.97099	453.65054	-607.87891	372.81418	451.40332	-308.08740	91.79771	200.31607	-589.94531	327.29886	71.44660
721	6.000	-424.59937	284.50958	1401.03040	-593.79565	100.17789	903.75043	-619.95422	414.21924	884.53308	-413.72510	283.40765	858.84796	-605.34607	44.93922	454.44238	-608.66724	373.15125	451.31766	-316.66528	93.09703	198.53932	-589.90308	327.26489	71.45134
722	6.008	-427.45532	285.36197	1401.40808	-596.72339	101.04716	904.34900	-621.44934	415.15979	884.36951	-415.81592	283.15695	858.98376	-611.68103	45.96404	455.21356	-609.43286	373.47006	451.23450	-325.63403	94.23071	196.11446	-589.86572	327.23044	71.46161
723	6.017	-430.25464	286.16656	1401.75806	-599.59009	101.87430	904.91748	-622.94348	416.03555	884.19647	-417.87988	282.91562	859.13147	-617.89661	47.02909	455.96469	-610.18140	373.77161	451.15201	-334.99438	95.19859	193.09285	-589.83496	327.19748	71.47529
724	6.025	-433.00122	286.92130	1402.07983	-602.39185	102.65375	905.45319	-624.44592	416.84457	884.01428	-419.91895	282.68747	859.28888	-623.99768	48.11688	456.69662	-610.91895	374.05756	451.06787	-344.74219	96.00315	189.53922	-589.81152	327.16772	71.49000
725	6.033	-435.69971	287.62512	1402.37378	-605.12598	103.38036	905.95471	-625.96204	417.58704	883.82428	-421.93701	282.47308	859.45087	-629.98865	49.21396	457.40839	-611.64868	374.33005	450.98047	-354.86792	96.64775	185.52692	-589.79492	327.14267	71.50310
726	6.042	-438.35767	288.27759	1402.64111	-607.79175	104.05029	906.42291	-627.49548	418.26495	883.62921	-423.93750	282.27097	859.61200	-635.87170	50.31253	458.09689	-612.37476	374.59067	450.89005	-365.36108	97.13774	181.13161	-589.78418	327.12363	71.51201
727	6.050	-440.98145	288.87839	1402.88464	-610.38965	104.66212	906.86005	-629.04724	418.88129	883.43225	-425.92285	282.07877	859.76886	-641.64832	51.41096	458.75873	-613.09961	374.83893	450.79782	-376.20898	97.48094	176.42722	-589.77759	327.11160	71.51490
728	6.058	-443.57764	289.42856	1403.10950	-612.92114	105.21695	907.26868	-630.61658	419.43930	883.23669	-427.89258	281.89423	859.92017	-647.31873	52.51506	459.39209	-613.82520	375.07150	450.70413	-387.39624	97.68660	171.48485	-589.77344	327.10684	71.51143
729	6.067	-446.15063	289.93201	1403.32043	-615.38745	105.71803	907.65161	-632.20251	419.94299	883.04626	-429.84546	281.71606	860.06573	-652.88293	53.63892	459.99609	-614.55029	375.28436	450.60834	-398.90161	97.76427	166.37318	-589.76978	327.10873	71.50325
730	6.075	-448.70410	290.39435	1403.52075	-617.79248	106.16986	908.01111	-633.80310	420.39716	882.86395	-431.77954	281.54318	860.20660	-658.33923	54.80271	460.56998	-615.27344	375.47565	450.51071	-410.70142	97.72421	161.15871	-589.76538	327.11542	71.49358
731	6.083	-451.24023	290.82065	1403.71204	-620.14160	106.57700	908.34833	-635.41589	420.80701	882.69122	-433.69385	281.37408	860.34375	-663.68494	56.02058	461.11688	-615.99316	375.64545	450.41284	-422.76978	97.57864	155.90437	-589.76001	327.12369	71.48500
732	6.092	-453.76050	291.21356	1403.89404	-622.44214	106.94400	908.66455	-637.03699	421.17737	882.52747	-435.58765	281.20602	860.47784	-668.92004	57.28499	461.65009	-616.71094	375.79300	450.31546	-435.08179	97.34166	150.66710	-589.75391	327.12906	71.47787
733	6.100	-456.26660	291.57358	1404.06714	-624.70117	107.27585	908.96289	-638.66077	421.51282	882.37048	-437.46069	281.03613	860.60876	-674.04822	58.56782	462.18964	-617.42944	375.91626	450.21793	-447.61304	97.02740	145.49611	-589.74805	327.12677	71.47089
734	6.108	-458.75879	291.90045	1404.23279	-626.92505	107.57823	909.24835	-640.28088	421.81827	882.21826	-439.31421	280.86282	860.73590	-679.07312	59.83847	462.75073	-618.15381	376.01376	450.11960	-460.34155	96.64790	140.43294	-589.74341	327.11322	71.46247
735	6.117	-461.23608	292.19443	1404.39343	-629.11890	107.85736	909.52484	-641.89050	422.09937	882.06946	-441.14917	280.68625	860.85809	-683.99866	61.07808	463.33752	-618.88843	376.08536	450.02066	-473.24683	96.21184	135.51189	-589.74170	327.08682	71.45133
736	6.125	-463.69922	292.45642	1404.55200	-631.28857	108.11893	909.79358	-643.48499	422.36203	881.92328	-442.96729	280.50705	860.97400	-688.83020	62.28260	463.94473	-619.63672	376.13144	449.92154	-486.31079	95.72520	130.76102	-589.74463	327.04810	71.43651
737	6.133	-466.15210	292.68765	1404.71094	-633.43774	108.36702	910.05408	-645.06165	422.61163	881.77869	-444.76880	280.32547	861.08344	-693.57605	63.45945	464.56168	-620.40063	376.15289	449.82318	-499.51929	95.19237	126.20404	-589.75342	326.99905	71.41794
738	6.142	-468.60132	292.88812	1404.87231	-635.56958	108.60406	910.30487	-646.61804	422.85248	881.63507	-446.55396	280.14011	861.18726	-698.24548	64.61890	465.17700	-621.18286	376.15274	449.72827	-512.85767	94.61659	121.86218	-589.76978	326.94214	71.39709
739	6.150	-471.05493	293.05542	1405.03735	-637.68604	108.83202	910.54401	-648.15344	423.08701	881.49304	-448.32153	279.94803	861.28613	-702.84949	65.76424	465.78348	-621.98657	376.13574	449.64050	-526.31006	93.99986	117.75433	-589.79614	326.87918	71.37592
740	6.158	-473.52124	293.18570	1405.20752	-639.78809	109.05307	910.76886	-649.66711	423.31558	881.35364	-450.07080	279.74609	861.38062	-707.39954	66.88775	466.38013	-622.81348	376.10593	449.56143	-539.85840	93.34228	113.89645	-589.83447	326.81042	71.35514
741	6.167	-476.00415	293.27548	1405.38318	-641.87817	109.26927	910.97675	-651.15906	423.53741	881.21698	-451.80225	279.53217	861.47083	-711.90686	67.97375	466.97171	-623.66260	376.06458	449.48865	-553.48047	92.64198	110.30121	-589.88501	326.73447	71.33385
742	6.175	-478.50537	293.32217	1405.56372	-643.96094	109.48219	911.16583	-652.63074	423.75238	881.08295	-453.51660	279.30457	861.55634	-716.37952	69.00609	467.56577	-624.53418	376.01169	449.41843	-567.15137	91.89555	106.97847	-589.94678	326.64981	71.31073
743	6.183	-481.02466	293.32416	1405.74744	-646.04102	109.69290	911.33569	-654.08313	423.96155	880.95135	-455.21655	279.06158	861.63525	-720.82288	69.97604	468.16815	-625.42773	375.94876	449.34988	-580.84570	91.09959	103.93550	-590.01709	326.55664	71.28490
744	6.192	-483.56006	293.28070	1405.93286	-648.12427	109.90219	911.48669	-655.51941	424.16617	880.82324	-456.90649	278.80237	861.70551	-725.23743	70.88477	468.78073	-626.34106	375.87924	449.28424	-594.53540	90.25312	101.17711	-590.09229	326.45752	71.25639
745	6.200	-486.10840	293.19159	1406.11816	-650.21558	110.11011	911.61792	-656.94348	424.36609	880.70032	-458.59180	278.52734	861.76617	-729.61926	71.73862	469.40240	-627.27075	375.80621	449.22128	-608.19214	89.35875	98.70638	-590.16895	326.35684	71.22601
746	6.208	-488.66504	293.05707	1406.30090	-652.32007	110.31535	911.72717	-658.36096	424.55988	880.58459	-460.27905	278.23743	861.81720	-733.96301	72.54379	470.03110	-628.21216	375.73169	449.15897	-621.78784	88.42220	96.52536	-590.24585	326.25937	71.19510
747	6.217	-491.22412	292.87704	1406.47888	-654.43945	110.51471	911.81244	-659.77820	424.74533	880.47687	-461.97510	277.93304	861.85754	-738.26257	73.30453	470.66507	-629.16016	375.65701	449.09555	-635.29370	87.45155	94.63409	-590.32129	326.16940	71.16577
748	6.225	-493.78345	292.65076	1406.64941	-656.57495	110.70300	911.87323	-661.20105	424.92017	880.37695	-463.68701	277.61404	861.88513	-742.51160	74.02357	471.30258	-630.10864	375.58267	449.03000	-648.68213	86.45615	93.02888	-590.39502	326.09021	71.14108
749	6.233	-496.34253	292.37686	1406.80957	-658.72803	110.87499	911.91064	-662.63464	425.08240	880.28381	-465.41968	277.28012	861.89874	-746.70520	74.70163	471.94147	-631.05347	375.50885	448.96219	-661.93042	85.44456	91.70181	-590.46436	326.02310	71.12399
750	6.242	-498.90479	292.05399	1406.95703	-660.90137	111.02702	911.92615	-664.08337	425.23087	880.19482	-467.17651	276.93192	861.89917	-750.83752	75.33795	472.57898	-631.99023	375.43604	448.89355	-675.01929	84.42298	90.64082	-590.52637	325.96716	71.11589
751	6.250	-501.47485	291.68140	1407.09070	-663.09766	111.15721	911.92096	-665.55017	425.36389	880.10596	-468.96094	276.57101	861.88916	-754.90149	75.93172	473.21252	-632.91650	375.36374	448.82553	-687.93384	83.39597	89.83038	-590.57861	325.91986	71.11655
752	6.258	-504.05542	291.25916	1407.20959	-665.31934	111.26505	911.89569	-667.03674	425.47815	880.01318	-470.77637	276.19809	861.87140	-758.89075	76.48242	473.83914	-633.83008	375.28915	448.75787	-700.66138	82.36847	89.25320	-590.62012	325.87802	71.12443
753	6.267	-506.64624	290.78723	1407.31299	-667.56885	111.35095	911.85028	-668.54504	425.56909	879.91406	-472.62573	275.81226	861.84705	-762.79871	76.98882	474.45435	-634.73071	375.20834	448.68951	-713.18921	81.34669	88.89181	-590.65186	325.83810	71.13691
754	6.275	-509.24829	290.26538	1407.40076	-669.84814	111.41533	911.78418	-670.07800	425.63278	879.80817	-474.51001	275.41251	861.81653	-766.62073	77.44942	475.05139	-635.61987	375.11780	448.61954	-725.50195	80.33627	88.72922	-590.67578	325.79581	71.15129
755	6.283	-511.86255	289.69379	1407.47253	-672.15869	111.45783	911.69598	-671.63977	425.66666	879.69684	-476.42993	274.99792	861.78082	-770.35315	77.86469	475.62177	-636.50024	375.01520	448.54739	-737.58228	79.34047	88.74936	-590.69580	325.74640	71.16579
756	6.292	-514.49146	289.07370	1407.52783	-674.50220	111.47762	911.58344	-673.23352	425.67010	879.58331	-478.38477	274.56760	861.74152	-773.99500	78.23824	476.15668	-637.37720	374.89911	448.47263	-749.40894	78.36088	88.93703	-590.71533	325.68619	71.17921
757	6.300	-517.13623	288.40704	1407.56750	-676.88013	111.47379	911.44385	-674.86218	425.64487	879.47168	-480.37207	274.12149	861.70087	-777.54846	78.57631	476.64932	-638.25781	374.76913	448.39462	-760.96118	77.39894	89.27693	-590.73828	325.61380	71.19081
758	6.308	-519.79688	287.69565	1407.59387	-679.29492	111.44536	911.27563	-676.52673	425.59448	879.36493	-482.38965	273.66013	861.66162	-781.02039	78.88728	477.09641	-639.15112	374.62628	448.31320	-772.21948	76.45703	89.75342	-590.76685	325.52994	71.20093
759	6.317	-522.47266	286.94049	1407.60901	-681.74805	111.39064	911.07886	-678.22644	425.52267	879.26410	-484.43677	273.18274	861.62610	-784.42004	79.18144	477.49838	-640.06641	374.47284	448.22861	-783.16577	75.53900	90.35175	-590.80176	325.43707	71.21071
760	6.325	-525.16406	286.14172	1407.61279	-684.24097	111.30714	910.85449	-679.95911	425.43246	879.16791	-486.51318	272.68671	861.59601	-787.75940	79.46901	477.85776	-641.01245	374.31131	448.14096	-793.78442	74.64933	91.05816	-590.84155	325.33832	71.22095
761	6.333	-527.87231	285.29883	1407.60388	-686.77661	111.19234	910.60345	-681.72375	425.32642	879.07397	-488.61963	272.16852	861.57123	-791.05090	79.75697	478.17596	-641.99487	374.14334	448.05002	-804.06152	73.79114	91.85775	-590.88452	325.23611	71.23133
762	6.342	-530.59985	284.41080	1407.58069	-689.35693	111.04521	910.32532	-683.51965	425.20627	878.97974	-490.75781	271.62485	861.54999	-794.30334	80.04744	478.45084	-643.01758	373.96997	447.95667	-813.98169	72.96487	92.73305	-590.92773	325.13330	71.24102
763	6.350	-533.34961	283.47672	1407.54211	-691.98560	110.86642	910.01917	-685.34778	425.07150	878.88330	-492.93140	271.05331	861.52930	-797.52136	80.33804	478.67609	-644.08057	373.79175	447.86258	-823.52759	72.16940	93.66428	-590.96777	325.03424	71.25003
764	6.358	-536.12476	282.49673	1407.48706	-694.66357	110.65709	909.68396	-687.20862	424.91928	878.78369	-495.14307	270.45328	861.50653	-800.70715	80.62260	478.84436	-645.18140	373.60855	447.76852	-832.68188	71.40553	94.62993	-591.00342	324.94354	71.25965
765	6.367	-538.92651	281.47250	1407.41541	-697.39136	110.41860	909.32043	-689.10315	424.74615	878.68018	-497.39575	269.82507	861.47980	-803.85901	80.89188	478.95038	-646.31470	373.42023	447.67493	-841.42749	70.67860	95.60576	-591.03320	324.86404	71.27139
766	6.375	-541.75439	280.40701	1407.32800	-700.16919	110.15326	908.93060	-691.03064	424.55045	878.57239	-499.69312	269.16827	861.44714	-806.97473	81.13533	478.99200	-647.47339	373.22702	447.58215	-849.74976	69.99840	96.56365	-591.05762	324.79660	71.28619
767	6.383	-544.60864	279.30392	1407.22632	-702.99878	109.86420	908.51746	-692.99011	424.33234	878.46039	-502.03882	268.48169	861.40759	-810.05188	81.34280	478.96936	-648.64819	373.02890	447.48962	-857.63550	69.37786	97.47321	-591.07715	324.74063	71.30486
768	6.392	-547.48950	278.16666	1407.11169	-705.88330	109.55448	908.08337	-694.98083	424.09216	878.34412	-504.43652	267.76401	861.36096	-813.08801	81.50584	478.88336	-649.82959	372.82556	447.39587	-865.06934	68.82990	98.30507	-591.09229	324.69400	71.32844
769	6.400	-550.39966	276.99719	1406.98499	-708.82666	109.22645	907.63074	-697.00232	423.82925	878.22272	-506.88843	267.01266	861.30792	-816.08167	81.61978	478.73486	-651.00928	372.61670	447.29990	-872.03442	68.36396	99.03318	-591.10278	324.65317	71.35797
770	6.408	-553.34302	275.79507	1406.84656	-711.83350	108.88118	907.16223	-699.05481	423.54279	878.09515	-509.39673	266.22266	861.24963	-819.03430	81.68498	478.52484	-652.18140	372.40192	447.20132	-878.51245	67.98674	99.63351	-591.10889	324.61377	71.39408
771	6.417	-556.32373	274.55789	1406.69666	-714.90747	108.51837	906.68134	-701.13660	423.23282	877.96118	-511.96118	265.38770	861.18817	-821.94763	81.70419	478.25446	-653.34399	372.18045	447.10031	-884.48511	67.70444	100.08154	-591.11060	324.57169	71.43669
772	6.425	-559.34375	273.28174	1406.53540	-718.05249	108.13730	906.19183	-703.24719	422.89963	877.82129	-514.58228	264.50278	861.12585	-824.82336	81.67958	477.92471	-654.49854	371.95129	446.99796	-889.93677	67.52101	100.35431	-591.10791	324.52371	71.48503
773	6.433	-562.40308	271.96249	1406.36292	-721.27124	107.73813	905.69696	-705.38708	422.54227	877.67621	-517.26196	263.56604	861.06512	-827.66199	81.61284	477.53464	-655.64868	371.71292	446.89526	-894.85718	67.43600	100.43577	-591.10132	324.46832	71.53770
774	6.442	-565.50000	270.59705	1406.17932	-724.56567	107.32230	905.19836	-707.55823	422.15759	877.52545	-520.00220	262.57785	861.00800	-830.46130	81.50609	477.07965	-656.80029	371.46277	446.79242	-899.24243	67.44386	100.31903	-591.09277	324.40552	71.59298
775	6.450	-568.63354	269.18396	1405.98486	-727.93970	106.89172	904.69598	-709.76355	421.74078	877.36755	-522.80591	261.53809	860.95557	-833.21375	81.36102	476.55215	-657.95874	371.19745	446.68900	-903.09229	67.53300	100.00446	-591.08472	324.33594	71.64959
776	6.458	-571.80225	267.72284	1405.77942	-731.39819	106.44777	904.18872	-712.00671	421.28668	877.20081	-525.67700	260.44431	860.90820	-835.91028	81.17900	475.94458	-659.13184	370.91354	446.58444	-906.41040	67.68762	99.49532	-591.07861	324.25958	71.70718
777	6.467	-575.00488	266.21426	1405.56213	-734.94751	105.99051	903.67511	-714.29211	420.79108	877.02423	-528.62012	259.29266	860.86615	-838.54236	80.96367	475.25177	-660.32642	370.60846	446.47852	-909.19995	67.89297	98.79430	-591.07568	324.17590	71.76549
778	6.475	-578.23853	264.65970	1405.33081	-738.59326	105.51846	903.15387	-716.62610	420.25162	876.83813	-531.63965	258.07922	860.82898	-841.10559	80.72211	474.47107	-661.54932	370.28046	446.37161	-911.46460	68.13933	97.90369	-591.07593	324.08524	71.82358
779	6.483	-581.50171	263.06140	1405.08301	-742.34033	105.02858	902.62396	-719.01453	419.66821	876.64374	-534.74023	256.80023	860.79504	-843.59534	80.46176	473.60120	-662.80542	369.92755	446.26477	-913.20874	68.42198	96.82762	-591.07935	323.98950	71.88000
780	6.492	-584.79224	261.42197	1404.81653	-746.19312	104.51653	902.08508	-721.46350	419.04205	876.44281	-537.92700	255.45241	860.76257	-846.00842	80.18752	472.64105	-664.10083	369.54657	446.15997	-914.43774	68.73898	95.57277	-591.08594	323.89142	71.93348
781	6.500	-588.10962	259.74396	1404.52991	-750.15503	103.97724	901.53711	-723.97693	418.37375	876.23663	-541.20776	254.03438	860.73065	-848.34021	79.90244	471.58929	-665.44116	369.13348	446.05978	-915.16187	69.08981	94.14825	-591.09619	323.79425	71.98318
782	6.508	-591.45044	258.02859	1404.22107	-754.22827	103.40544	900.98004	-726.55798	417.66183	876.02393	-544.58887	252.54686	860.69928	-850.58557	79.60939	470.44519	-666.83301	368.68396	445.96606	-915.39941	69.47477	92.56625	-591.10986	323.70151	72.02927
783	6.517	-594.81323	256.27490	1403.88806	-758.41479	102.79630	900.41400	-729.21008	416.90311	875.80066	-548.07422	250.99146	860.66809	-852.74158	79.31139	469.21069	-668.28418	368.19360	445.87830	-915.18506	69.89404	90.84407	-591.12671	323.61667	72.07317
784	6.525	-598.19556	254.47974	1403.52942	-762.71509	102.14543	899.83990	-731.93713	416.09381	875.56281	-551.66504	249.36914	860.63544	-854.80383	79.01051	467.89133	-669.80298	367.65866	445.79300	-914.57373	70.34528	89.00786	-591.14722	323.54236	72.11760
785	6.533	-601.59521	252.63913	1403.14539	-767.12988	101.44881	899.26086	-734.74524	415.23077	875.30750	-555.35938	247.68050	860.59875	-856.76355	78.70639	466.49603	-671.39795	367.07614	445.70474	-913.64355	70.82080	87.09616	-591.17212	323.47974	72.16653
786	6.542	-605.01074	250.75053	1402.73804	-771.65771	100.70317	898.68427	-737.64075	414.31238	875.03333	-559.15332	245.92734	860.55682	-858.60876	78.39476	465.03781	-673.07764	366.44357	445.60800	-912.49976	71.30736	85.16039	-591.20264	323.42764	72.22383
787	6.550	-608.44287	248.81403	1402.31140	-776.29443	99.90703	898.12317	-740.62903	413.33853	874.73895	-563.04272	244.11386	860.51129	-860.32629	78.06670	463.53491	-674.84961	365.75797	445.49927	-911.27612	71.78691	83.26233	-591.24048	323.38214	72.29182
788	6.558	-611.89429	246.83124	1401.87146	-781.03296	99.06097	897.59607	-743.71277	412.30994	874.42188	-567.02368	242.24611	860.46637	-861.90393	77.70853	462.01138	-676.72070	365.01364	445.37695	-910.12988	72.23554	81.47060	-591.28784	323.33731	72.37182
789	6.567	-615.36890	244.80437	1401.42676	-785.86133	98.16765	897.12451	-746.89319	411.22809	874.07916	-571.09106	240.33105	860.42688	-863.33240	77.30298	460.49667	-678.69751	364.20157	445.24008	-909.22876	72.62434	79.85495	-591.34888	323.28671	72.46547
790	6.575	-618.87061	242.73630	1400.98853	-790.76514	97.23160	896.73035	-750.16907	410.09515	873.70856	-575.23950	238.37592	860.39783	-864.61511	76.83133	459.02530	-680.78711	363.31192	445.08704	-908.72607	72.92382	78.47525	-591.42822	323.22421	72.57491
791	6.583	-622.40283	240.63078	1400.56824	-795.72559	96.25795	896.43207	-753.53723	408.91226	873.30847	-579.46338	236.38742	860.38397	-865.77502	76.27554	457.63620	-682.99585	362.33792	444.91599	-908.72437	73.10871	77.36531	-591.52979	323.14542	72.70218
792	6.592	-625.96826	238.49295	1400.17505	-800.72241	95.25043	896.24261	-756.99158	407.67963	872.87878	-583.75562	234.37178	860.38922	-866.85828	75.61954	456.36877	-685.33032	361.27753	444.72513	-909.24194	73.16264	76.51923	-591.65747	323.04813	72.84837
793	6.600	-629.56567	236.33035	1399.81323	-805.73535	94.20900	896.16791	-760.52454	406.39783	872.42194	-588.10742	232.33562	860.41583	-867.93811	74.85036	455.25586	-687.79639	360.13290	444.51291	-910.20581	73.08251	75.89357	-591.81299	322.93231	73.01356
794	6.608	-633.18872	234.15207	1399.48254	-810.74609	93.12833	896.20807	-764.13000	405.06741	871.94299	-592.50586	230.28590	860.46313	-869.10608	73.96053	454.31665	-690.39697	358.91022	444.27789	-911.47827	72.87881	75.42701	-591.99536	322.79944	73.19775
795	6.617	-636.82861	231.96603	1399.17957	-815.73779	91.99857	896.35895	-767.80212	403.68619	871.44757	-596.93579	228.22827	860.52637	-870.45618	72.95082	453.55344	-693.13281	357.61951	444.01898	-912.90649	72.57279	75.06088	-592.20361	322.65265	73.40193
796	6.625	-640.47754	229.77827	1398.90051	-820.69580	90.80869	896.61487	-771.53577	402.24930	870.94122	-601.37915	226.16635	860.59705	-872.06628	71.83014	452.95575	-696.00220	356.27451	443.73541	-914.36157	72.19283	74.74963	-592.43774	322.49576	73.62856
797	6.633	-644.13013	227.59409	1398.64404	-825.60767	89.54985	896.97064	-775.32507	400.75214	870.42889	-605.81738	224.10251	860.66528	-873.98376	70.61204	452.51050	-699.00122	354.89011	443.42807	-915.75610	71.76839	74.46513	-592.69873	322.33188	73.88116
798	6.642	-647.78442	225.41820	1398.41199	-830.46387	88.21706	897.42395	-779.16394	399.19281	869.91479	-610.23438	222.03812	860.72296	-876.22302	69.31152	452.20828	-702.12451	353.47955	443.09964	-917.04565	71.32343	74.19614	-592.98877	322.16147	74.16326
799	6.650	-651.44116	223.25409	1398.20825	-835.25684	86.80832	897.97479	-783.04578	397.57153	869.40277	-614.62085	219.97296	860.76611	-878.76941	67.94432	452.04233	-705.36548	352.05301	442.75412	-918.22241	70.87476	73.94161	-593.31055	321.98257	74.47903
800	6.658	-655.10278	221.10475	1398.03711	-839.98413	85.32330	898.62354	-786.96252	395.88760	868.89697	-618.97192	217.90497	860.79651	-881.58850	66.52713	452.00345	-708.71729	350.61694	442.39719	-919.29272	70.43469	73.70279	-593.66553	321.79279	74.83517
801	6.667	-658.77124	218.97356	1397.90186	-844.64868	83.76331	899.36719	-790.90588	394.13901	868.40198	-623.28857	215.83057	860.82043	-884.63391	65.07709	452.07697	-712.17188	349.17526	442.03702	-920.26440	70.01434	73.47928	-594.05371	321.59143	75.24165
802	6.675	-662.44653	216.86392	1397.80542	-849.25610	82.13231	900.19684	-794.86780	392.32544	867.92401	-627.57446	213.74521	860.84723	-887.85266	63.60991	452.24249	-715.71851	347.73196	441.68378	-921.14233	69.62460	73.26906	-594.47168	321.38046	75.71111
803	6.683	-666.12598	214.77875	1397.75049	-853.81250	80.43719	901.09644	-798.84070	390.45096	867.47375	-631.83472	211.64407	860.88751	-891.19226	62.13840	452.47571	-719.34424	346.29306	441.34903	-921.93140	69.27358	73.07178	-594.91602	321.16364	76.25813
804	6.692	-669.80615	212.72009	1397.73999	-858.32446	78.68750	902.04413	-802.81653	388.52332	867.06653	-636.07324	209.52231	860.95178	-894.60095	60.67239	452.75171	-723.03687	344.86685	441.04626	-922.63818	68.96409	72.89012	-595.38281	320.94455	76.89690
805	6.700	-673.48340	210.68799	1397.77686	-862.79663	76.89468	903.01483	-806.78601	386.55078	866.71967	-640.29468	207.37506	861.04980	-898.02551	59.21867	453.04865	-726.78564	343.46378	440.79102	-923.26709	68.69609	72.72676	-595.87134	320.72556	77.63857
806	6.708	-677.15405	208.68039	1397.86353	-867.23364	75.07072	903.98364	-810.74109	384.54010	866.44965	-644.50366	205.19849	861.18994	-901.41418	57.77985	453.34894	-730.58228	342.09732	440.59973	-923.81812	68.46906	72.58315	-596.38257	320.50821	78.49079
807	6.717	-680.81226	206.69464	1398.00098	-871.63867	73.22667	904.92798	-814.67493	382.49634	866.26953	-648.70215	202.99084	861.37878	-904.71643	56.35400	453.63812	-734.42285	340.78278	440.48730	-924.28979	68.28043	72.46197	-596.92017	320.29395	79.45905
808	6.725	-684.45239	204.72897	1398.18835	-876.01465	71.37142	905.82935	-818.58191	380.42389	866.18848	-652.89087	200.75298	861.61938	-907.88684	54.93713	453.90283	-738.31006	339.53415	440.46411	-924.68262	68.12454	72.36745	-597.48999	320.08417	80.54727
809	6.733	-688.06714	202.78302	1398.42212	-880.36377	69.51138	906.67584	-822.45911	378.32712	866.21143	-657.06885	198.48915	861.91058	-910.88757	53.52666	454.13123	-742.25244	338.36282	440.53494	-925.00146	67.99562	72.30186	-598.09888	319.88086	81.75810
810	6.742	-691.65063	200.85753	1398.69739	-884.68652	67.65101	907.46198	-826.30310	376.21179	866.33984	-661.23340	196.20779	862.24835	-913.69373	52.12301	454.31546	-746.26465	337.27744	440.69971	-925.25513	67.89013	72.26308	-598.75488	319.68683	83.09314
811	6.750	-695.19824	198.95309	1399.00854	-888.98022	65.79411	908.18604	-830.11292	374.08566	866.57312	-665.37964	193.92128	862.62659	-916.29651	50.72969	454.45364	-750.36328	336.28436	440.95444	-925.45630	67.80531	72.24500	-599.47021	319.50320	84.55158
812	6.758	-698.70483	197.06908	1399.35022	-893.23975	63.94447	908.84778	-833.88904	371.95673	866.90894	-669.50342	191.64542	863.03802	-918.70374	49.35413	454.54865	-754.56763	335.38864	441.29108	-925.61499	67.73775	72.23879	-600.26025	319.32599	86.12909
813	6.767	-702.16675	195.20236	1399.71680	-897.45532	62.10574	909.44720	-837.63391	369.83118	867.34143	-673.60034	189.39908	863.47406	-920.93933	48.00689	454.60440	-758.89771	334.59415	441.69702	-925.73950	67.68344	72.23442	-601.14111	319.14737	87.81969
814	6.775	-705.58057	193.34790	1400.10315	-901.61841	60.27991	909.98511	-841.35168	367.71359	867.86023	-677.66528	187.20331	863.92450	-923.03577	46.69824	454.62436	-763.37622	333.90317	442.15634	-925.83765	67.63653	72.22383	-602.12378	318.96191	89.61884
815	6.783	-708.94238	191.50055	1400.50366	-905.71948	58.46616	910.46307	-845.04724	365.60828	868.45227	-681.69360	185.07840	864.37878	-925.02649	45.43514	454.61279	-768.02490	333.31622	442.65109	-925.91650	67.58834	72.20377	-603.21094	318.77039	91.52412
816	6.792	-712.24951	189.65604	1400.91138	-909.75098	56.66119	910.88379	-848.72546	363.51974	869.10236	-685.68042	183.04077	864.82684	-926.94275	44.22075	454.57523	-772.86548	332.83289	443.16220	-925.98364	67.52916	72.17484	-604.39941	318.57858	93.53427
817	6.800	-715.49902	187.81088	1401.31909	-913.70654	54.86043	911.25085	-852.39270	361.45309	869.79321	-689.61987	181.10211	865.25916	-928.81042	43.05550	454.51727	-777.91797	332.45303	443.67096	-926.04810	67.45160	72.13844	-605.68213	318.39240	95.64734
818	6.808	-718.69043	185.96234	1401.71997	-917.58032	53.05900	911.56787	-856.05383	359.41391	870.50604	-693.50317	179.27019	865.66718	-930.64905	41.93826	454.44385	-783.19995	332.17636	444.15985	-926.11743	67.35307	72.09439	-607.05615	318.21262	97.85896
819	6.817	-721.82642	184.10866	1402.10791	-921.36792	51.25314	911.83905	-859.71277	357.40656	871.22192	-697.31934	177.54932	866.04358	-932.47229	40.86684	454.35876	-788.72803	332.00009	444.61215	-926.19653	67.23634	72.04034	-608.52368	318.03317	100.16245
820	6.825	-724.91260	182.24934	1402.47693	-925.06421	49.44083	912.06940	-863.37048	355.43399	871.92322	-701.05786	175.94055	866.38147	-934.28967	39.83830	454.26401	-794.51611	331.91791	445.01196	-926.28711	67.10796	71.97333	-610.09448	317.84561	102.55245
821	6.833	-727.95459	180.38510	1402.82104	-928.66479	47.62208	912.26471	-867.02380	353.49884	872.59430	-704.71387	174.44174	866.67297	-936.10706	38.85007	454.15982	-800.57593	331.92200	445.34576	-926.38770	66.97630	71.89219	-611.78271	317.64404	105.02927
822	6.842	-730.95728	178.51819	1403.13428	-932.16626	45.80001	912.43042	-870.66711	351.60455	873.22247	-708.28418	173.04675	866.90906	-937.92566	37.90081	454.04565	-806.91260	332.00555	445.60370	-926.49463	66.85030	71.79863	-613.60645	317.42575	107.59819
823	6.850	-733.92505	176.65240	1403.41223	-935.56616	43.98125	912.57086	-874.29163	349.75616	873.79919	-711.76660	171.74500	867.08087	-939.74109	36.98885	453.92026	-813.52466	332.16373	445.78043	-926.60425	66.73742	71.69713	-615.58691	317.18881	110.26605
824	6.858	-736.85962	174.79179	1403.65186	-938.86450	42.17474	912.68872	-877.88660	347.96042	874.31940	-715.16040	170.52296	867.18152	-941.54260	36.10979	453.78174	-820.40405	332.39355	445.87610	-926.71143	66.64135	71.59370	-617.74683	316.93185	113.04018
825	6.867	-739.76318	172.94012	1403.85107	-942.06323	40.39033	912.78400	-881.44055	346.22403	874.77936	-718.46411	169.36685	867.20789	-943.31677	35.25642	453.62903	-827.53613	332.69379	445.89743	-926.81226	66.56140	71.49372	-620.10742	316.65274	115.92641
826	6.875	-742.63647	171.10184	1404.00879	-945.16406	38.63802	912.85406	-884.94226	344.55228	875.17511	-721.67676	168.26392	867.15955	-945.05164	34.42006	453.46252	-834.89868	333.06400	445.85733	-926.90552	66.49432	71.40063	-622.68799	316.34460	118.92389
827	6.883	-745.48047	169.28337	1404.12524	-948.17065	36.92749	912.89581	-888.38293	342.94894	875.50336	-724.79858	167.20355	867.03790	-946.73718	33.59214	453.28317	-842.46411	333.50198	445.77097	-926.98926	66.43598	71.31696	-625.50464	315.99493	122.02301
828	6.892	-748.29541	167.49249	1404.20215	-951.08618	35.26775	912.90796	-891.75647	341.41779	875.76471	-727.83057	166.17802	866.84552	-948.36609	32.76563	453.09174	-850.19653	334.00510	445.65347	-927.06226	66.38184	71.24518	-628.56909	315.58856	125.20697
829	6.900	-751.08325	165.73596	1404.24255	-953.91382	33.66605	912.89215	-895.06067	339.96268	875.96503	-730.77466	165.18341	866.58551	-949.93176	31.93651	452.88986	-858.04980	334.57849	445.52396	-927.12524	66.32718	71.18656	-631.88794	315.10944	128.45282
830	6.908	-753.84741	164.01901	1404.25195	-956.65771	32.12661	912.85309	-898.29529	338.58575	876.11389	-733.63525	164.21991	866.26190	-951.43030	31.10421	452.67938	-865.96753	335.24368	445.41052	-927.17969	66.26709	71.14075	-635.46533	314.54016	131.72990
831	6.917	-756.59253	162.34743	1404.23804	-959.32056	30.65005	912.79712	-901.46472	337.28552	876.22217	-736.41992	163.29189	865.88159	-952.85901	30.27140	452.46182	-873.88403	336.04315	445.35052	-927.22803	66.19684	71.10654	-639.30542	313.86111	134.99757
832	6.925	-759.32202	160.72887	1404.21008	-961.90503	29.23339	912.73053	-904.57532	336.05783	876.30206	-739.13794	162.40637	865.45624	-954.21863	29.44372	452.23895	-881.72803	337.03928	445.38687	-927.27124	66.11327	71.08197	-643.41626	313.05301	138.20444
833	6.933	-762.03809	159.17088	1404.17871	-964.41187	27.87070	912.65820	-907.63635	334.89798	876.36780	-741.79956	161.57092	865.00201	-955.51257	28.62953	452.01364	-889.42505	338.30740	445.56448	-927.31055	66.01717	71.06404	-647.81079	312.10278	141.29082
834	6.942	-764.74072	157.67841	1404.15613	-966.84131	26.55401	912.58386	-910.65833	333.80124	876.43622	-744.41528	160.79228	864.53748	-956.74426	27.83858	451.79013	-896.90332	339.92291	445.92654	-927.34644	65.91483	71.04883	-652.50879	311.00949	144.19385
835	6.950	-767.42871	156.25264	1404.15417	-969.19287	25.27487	912.51056	-913.65222	332.76157	876.52771	-746.99463	160.07530	864.08344	-957.91638	27.08005	451.57272	-904.10425	341.93857	446.50861	-927.37842	65.81628	71.03207	-657.53516	309.78610	146.85216
836	6.958	-770.09912	154.89192	1404.18286	-971.46704	24.02572	912.44025	-916.62854	331.77106	876.66437	-749.54590	159.42307	863.66162	-959.02966	26.36109	451.36530	-910.99170	344.35257	447.32910	-927.40454	65.73106	71.01041	-662.91870	308.45792	149.20749
837	6.967	-772.74902	153.59344	1404.24976	-973.66382	22.80051	912.37378	-919.59705	330.82089	876.86639	-752.07373	158.83731	863.29248	-960.08508	25.68681	451.17136	-917.56006	347.06882	448.37866	-927.42261	65.66533	70.98218	-668.68872	307.05841	151.20532
838	6.975	-775.37598	152.35527	1404.35974	-975.78394	21.59451	912.31091	-922.56458	329.90265	877.14990	-754.58057	158.31963	862.99268	-961.08411	25.06063	450.99350	-923.84229	349.84744	449.60706	-927.42993	65.62228	70.94706	-674.87158	305.62411	152.79649
839	6.983	-777.97559	151.17764	1404.51550	-977.82715	20.40474	912.25110	-925.53748	329.00992	877.52637	-757.06616	157.87268	862.77441	-962.02942	24.48435	450.83267	-929.92334	352.24643	450.90952	-927.42383	65.60328	70.90562	-681.48877	304.19037	153.93979
840	6.992	-780.54248	150.06271	1404.71667	-979.79370	19.23013	912.19366	-928.51868	328.13901	878.00214	-759.52759	157.50024	862.64520	-962.92590	23.95860	450.68863	-935.93481	353.64664	452.13339	-927.40503	65.60854	70.85895	-688.55811	302.78790	154.60400
841	7.000	-783.07129	149.01280	1404.96057	-981.68457	18.07108	912.13727	-931.50940	327.28903	878.57672	-761.96045	157.20552	862.60651	-963.77844	23.48320	450.56110	-941.99634	353.54239	453.14517	-927.37476	65.63689	70.80917	-696.09155	301.44095	154.76991
842	7.008	-785.55786	148.02888	1405.24243	-983.49951	16.92882	912.08032	-934.50769	326.46066	879.24170	-764.36108	156.99078	862.65332	-964.59509	23.05757	450.45001	-948.13623	351.93774	453.91916	-927.33643	65.68582	70.75999	-704.09473	300.16800	154.43268
843	7.017	-788.00122	147.11026	1405.55640	-985.23950	15.80419	912.02142	-937.50818	325.65399	879.98199	-766.72339	156.85732	862.77484	-965.38660	22.68080	450.35532	-954.29321	349.34525	454.53833	-927.29443	65.75310	70.71544	-712.56616	298.98373	153.60370
844	7.025	-790.40283	146.25444	1405.89563	-986.90527	14.69745	911.95917	-940.50159	324.86798	880.77777	-769.04272	156.80478	862.95703	-966.16565	22.35092	450.27594	-960.39063	346.38812	455.10916	-927.25317	65.83771	70.67820	-721.49927	297.90112	152.30930
845	7.033	-792.76489	145.45764	1406.25269	-988.49854	13.60994	911.89319	-943.47644	324.10229	881.60632	-771.31396	156.83060	863.18390	-966.94397	22.06377	450.20892	-966.39087	343.50903	455.69998	-927.21484	65.93785	70.64963	-730.88062	296.93335	150.58806
846	7.042	-795.08984	144.71590	1406.61951	-990.02271	12.54548	911.82373	-946.42078	323.35876	882.44403	-773.53345	156.93015	863.43774	-967.72937	21.81291	450.14951	-972.29370	340.94449	456.33752	-927.18140	66.04853	70.62958	-740.69238	296.09467	148.48889
847	7.050	-797.37915	144.02635	1406.98779	-991.48120	11.51017	911.75006	-949.32385	322.64032	883.26752	-775.69751	157.09779	863.70020	-968.52600	21.59048	450.09256	-978.12158	338.78510	457.02341	-927.15381	66.16142	70.61600	-750.91187	295.39984	146.06877
848	7.058	-799.63306	143.38741	1407.34814	-992.87891	10.51135	911.67065	-952.17688	321.94983	884.05548	-777.80298	157.32706	863.95428	-969.33606	21.38813	450.03372	-983.90796	337.02750	457.74857	-927.13281	66.26685	70.60551	-761.51074	294.86316	143.38966
849	7.067	-801.85425	142.79721	1407.69153	-994.22290	9.55654	911.58374	-954.97302	321.29108	884.79071	-779.84937	157.60983	864.18542	-970.15686	21.19750	449.96939	-989.68677	335.61395	458.50058	-927.11938	66.35719	70.59462	-772.45679	294.49619	140.51569
850	7.075	-804.04614	142.25256	1408.01111	-995.52173	8.65245	911.48816	-957.70764	320.66864	885.46210	-781.83862	157.93704	864.38275	-970.98376	21.01028	449.89737	-995.48535	334.46213	459.26794	-927.11230	66.42977	70.58066	-783.71460	294.30585	137.51070
851	7.083	-806.21509	141.74915	1408.30273	-996.78394	7.80441	911.38300	-960.38049	320.08694	886.06433	-783.77466	158.30118	864.53998	-971.81018	20.81903	449.81705	-1001.32153	333.48682	460.04340	-927.11084	66.48703	70.56148	-795.24707	294.29340	134.43567
852	7.092	-808.36670	141.28270	1408.56421	-998.01758	7.01560	911.26776	-962.99402	319.54962	886.59717	-785.66333	158.69662	864.65509	-972.63074	20.61971	449.72937	-1007.20239	332.61346	460.82483	-927.11426	66.53432	70.53586	-807.01733	294.45374	131.34538
853	7.100	-810.50562	140.85031	1408.79590	-999.23169	6.28665	911.14270	-965.55408	319.05927	887.06396	-787.51318	159.11801	864.72919	-973.44055	20.41351	449.63568	-1013.12402	331.78375	461.61304	-927.12134	66.57705	70.50458	-818.98950	294.77490	128.28600
854	7.108	-812.63550	140.45172	1409.00024	-1000.43384	5.61650	911.00897	-968.07019	318.61743	887.47156	-789.33350	159.55838	864.76483	-974.23474	20.20589	449.53732	-1019.07446	330.95541	462.40915	-927.13013	66.61925	70.46999	-831.12939	295.23907	125.29471
855	7.117	-814.75977	140.08969	1409.18188	-1001.63062	5.00351	910.86896	-970.55261	318.22372	887.82990	-791.13501	160.01004	864.76550	-975.00867	20.00450	449.43607	-1025.04077	330.10007	463.21347	-927.14038	66.66341	70.43460	-843.40625	295.82489	122.40089
856	7.125	-816.88306	139.76788	1409.34558	-1002.82983	4.44528	910.72534	-973.01306	317.87473	888.15051	-792.92798	160.46689	864.73535	-975.75818	19.81671	449.33441	-1031.00903	329.20285	464.02658	-927.14966	66.71089	70.40054	-855.79419	296.51065	119.62714
857	7.133	-819.01123	139.48874	1409.49512	-1004.03613	3.93817	910.58093	-975.46350	317.56427	888.44464	-794.72217	160.92664	864.68005	-976.48059	19.64825	449.23468	-1036.96753	328.26248	464.85107	-927.15503	66.76233	70.36962	-868.27051	297.27692	116.99023
858	7.142	-821.14990	139.25366	1409.63281	-1005.25317	3.47747	910.43762	-977.91443	317.28519	888.72198	-796.52515	161.39032	864.60590	-977.17322	19.50336	449.13763	-1042.90601	327.28876	465.69165	-927.15503	66.81814	70.34325	-880.81470	298.10748	114.50139
859	7.150	-823.30176	139.06398	1409.76074	-1006.48193	3.05728	910.29712	-980.37512	317.03104	888.98895	-798.34204	161.86047	864.51874	-977.83313	19.38446	449.04260	-1048.81226	326.29803	466.55490	-927.14722	66.87849	70.32230	-893.40796	298.98935	112.16690
860	7.158	-825.46753	138.92113	1409.88086	-1007.72168	2.67096	910.16199	-982.85242	316.79694	889.24927	-800.17554	162.34100	864.42450	-978.45886	19.29146	448.94913	-1054.67212	325.30853	467.44766	-927.13062	66.94257	70.30737	-906.03491	299.91293	109.99026
861	7.167	-827.64502	138.82658	1409.99463	-1008.97046	2.31220	910.03595	-985.35266	316.58051	889.50537	-802.02686	162.83759	864.32898	-979.05139	19.22223	448.85843	-1060.47119	324.33359	468.37161	-927.10693	67.00838	70.29849	-918.68164	300.87225	107.97478
862	7.175	-829.83008	138.78188	1410.10205	-1010.22656	1.97569	909.92206	-987.88074	316.38089	889.75940	-803.89624	163.35751	864.23779	-979.61292	19.17390	448.77325	-1066.19653	323.37698	469.31909	-927.07739	67.07336	70.29490	-931.33789	301.86499	106.12478
863	7.183	-832.01953	138.78775	1410.20288	-1011.48633	1.65715	909.82092	-990.44128	316.19653	890.01166	-805.78418	163.90826	864.15491	-980.14856	19.14338	448.69629	-1071.83838	322.43585	470.27658	-927.04321	67.13473	70.29517	-943.99414	302.89136	104.44456
864	7.192	-834.21045	138.84311	1410.29626	-1012.74536	1.35299	909.73022	-993.03796	316.02478	890.25964	-807.69092	164.49577	864.08209	-980.66541	19.12775	448.62845	-1077.38696	321.50510	471.23099	-927.00757	67.18980	70.29777	-956.64282	303.95251	102.93686
865	7.200	-836.40088	138.94458	1410.37988	-1013.99805	1.05943	909.64600	-995.67297	315.86255	890.49799	-809.61499	165.12299	864.01984	-981.17004	19.12445	448.56775	-1082.83423	320.57874	472.17258	-926.97144	67.23760	70.30144	-969.27637	305.04901	101.60271
866	7.208	-838.58936	139.08815	1410.45117	-1015.23730	0.77230	909.56409	-998.34680	315.70670	890.72009	-811.55371	165.79022	863.96716	-981.66589	19.13114	448.51007	-1088.17261	319.65106	473.09534	-926.93628	67.28093	70.30610	-981.89038	306.18094	100.44193
867	7.217	-840.77515	139.27072	1410.50830	-1016.45801	0.48775	909.48138	-1001.06042	315.55289	890.91962	-813.50562	166.49728	863.92200	-982.15588	19.14551	448.45105	-1093.39795	318.71820	473.99689	-926.90430	67.32579	70.31388	-994.47876	307.34909	99.45328
868	7.225	-842.95801	139.49124	1410.55164	-1017.65552	0.20313	909.39630	-1003.81311	315.39642	891.09192	-815.47021	167.24463	863.88135	-982.64392	19.16502	448.38828	-1098.50781	317.77988	474.87823	-926.87671	67.37827	70.32846	-1007.03589	308.55527	98.63414
869	7.233	-845.13940	139.75101	1410.58105	-1018.82837	-0.08176	909.30902	-1006.60486	315.23355	891.23541	-817.44824	168.03247	863.84210	-983.13293	19.18664	448.32257	-1103.50171	316.83859	475.74146	-926.85474	67.44250	70.35258	-1019.55347	309.79886	97.97925
870	7.242	-847.32178	140.05368	1410.59619	-1019.97632	-0.36435	909.22083	-1009.43396	315.06265	891.35138	-819.44067	168.85962	863.80133	-983.62732	19.20849	448.25684	-1108.37988	315.89508	476.58438	-926.83911	67.52065	70.38680	-1032.02197	311.07394	97.47981
871	7.250	-849.50781	140.40466	1410.59619	-1021.09961	-0.64077	909.13324	-1012.29919	314.88339	891.44299	-821.44897	169.72293	863.75598	-984.13049	19.23105	448.19290	-1113.14624	314.94574	477.39783	-926.83057	67.61317	70.42967	-1044.43042	312.37015	97.12469
872	7.258	-851.70044	140.81021	1410.58154	-1022.19946	-0.90699	909.04724	-1015.20081	314.69543	891.51318	-823.47681	170.61691	863.70270	-984.64343	19.25537	448.13098	-1117.80566	313.98776	478.17148	-926.82910	67.71838	70.47807	-1056.76611	313.67520	96.90276
873	7.267	-853.90015	141.27597	1410.55457	-1023.27954	-1.15920	908.96295	-1018.13953	314.49802	891.56281	-825.52686	171.53485	863.63934	-985.16760	19.28155	448.07101	-1122.36060	313.02518	478.90015	-926.83521	67.83340	70.52772	-1069.01514	314.97516	96.80481
874	7.275	-856.10889	141.80550	1410.51794	-1024.34644	-1.39553	908.87982	-1021.11731	314.29077	891.59088	-827.60327	172.47137	863.56604	-985.70520	19.30965	448.01291	-1126.81104	312.06943	479.58322	-926.84814	67.95544	70.57446	-1081.15967	316.25473	96.82396
875	7.283	-858.32910	142.39917	1410.47473	-1025.41064	-1.61833	908.79712	-1024.13635	314.07535	891.59528	-829.71118	173.42299	863.48419	-986.25769	19.34088	447.95621	-1131.15698	311.13794	480.22192	-926.86597	68.08150	70.61542	-1093.17896	317.49942	96.95480
876	7.292	-860.56445	143.05550	1410.42834	-1026.48486	-1.83300	908.71417	-1027.19958	313.85580	891.57410	-831.85571	174.38757	863.39587	-986.82458	19.37717	447.90070	-1135.39868	310.25174	480.81882	-926.88721	68.20725	70.64990	-1105.04956	318.69650	97.19298
877	7.300	-862.81909	143.77393	1410.37927	-1027.58301	-2.04366	908.62994	-1030.30896	313.63669	891.52527	-834.04321	175.36414	863.30487	-987.40491	19.42111	447.84625	-1139.53906	309.43045	481.37766	-926.90894	68.32751	70.67937	-1116.74658	319.83517	97.53459
878	7.308	-865.09717	144.55579	1410.32458	-1028.71753	-2.25051	908.54321	-1033.46570	313.42151	891.44702	-836.27905	176.35324	863.21631	-987.99622	19.47629	447.79126	-1143.58374	308.68713	481.90234	-926.92651	68.43823	70.70631	-1128.24487	320.90598	97.97447
879	7.317	-867.40088	145.40262	1410.26062	-1029.89917	-2.45044	908.45361	-1036.66956	313.21350	891.33862	-838.56665	177.35663	863.13531	-988.59607	19.54547	447.73315	-1147.54248	308.02838	482.39685	-926.93872	68.53777	70.73282	-1139.51880	321.90045	98.50502
880	7.325	-869.73096	146.31453	1410.18494	-1031.13599	-2.63881	908.36176	-1039.91833	313.01581	891.20178	-840.90674	178.37566	863.06586	-989.20422	19.62871	447.66977	-1151.42578	307.45743	482.86658	-926.94360	68.62651	70.76004	-1150.54248	322.81140	99.11626
881	7.333	-872.08716	147.28990	1410.09485	-1032.43433	-2.81065	908.26862	-1043.20837	312.83060	891.03979	-843.29834	179.41058	863.01111	-989.82288	19.72442	447.60107	-1155.24146	306.97501	483.31787	-926.94287	68.70558	70.78832	-1161.28955	323.63461	99.79659
882	7.342	-874.47168	148.32629	1409.98730	-1033.79761	-2.96128	908.17389	-1046.53430	312.65826	890.85590	-845.74023	180.46158	862.97314	-990.45569	19.83131	447.52921	-1158.99487	306.57834	483.75424	-926.93652	68.77586	70.81770	-1171.73462	324.36935	100.53288
883	7.350	-876.88794	149.42084	1409.86060	-1035.22754	-3.08669	908.07666	-1049.89124	312.49872	890.65283	-848.22998	181.52943	862.95227	-991.10706	19.94834	447.45706	-1162.69067	306.25995	484.17383	-926.92554	68.83820	70.84846	-1181.85278	325.01846	101.31042
884	7.358	-879.33960	150.57053	1409.71533	-1036.72095	-3.18315	907.97681	-1053.27478	312.35315	890.43250	-850.76489	182.61565	862.94568	-991.78064	20.07440	447.38751	-1166.33496	306.00842	484.56989	-926.91187	68.89380	70.88129	-1191.62427	325.58917	102.11383
885	7.367	-881.83057	151.77292	1409.55127	-1038.27173	-3.24617	907.87427	-1056.68176	312.22433	890.19641	-853.34351	183.72125	862.94757	-992.47888	20.20918	447.32388	-1169.93311	305.81100	484.93353	-926.89673	68.94379	70.91655	-1201.03394	326.09229	102.92868
886	7.375	-884.36377	153.02661	1409.36816	-1039.87207	-3.26918	907.76764	-1060.11096	312.11627	889.94556	-855.96606	184.84541	862.95105	-993.20300	20.35398	447.26996	-1173.48901	305.65576	485.25519	-926.88110	68.98911	70.95432	-1210.07129	326.53986	103.74232
887	7.383	-886.94116	154.33084	1409.16638	-1041.51343	-3.24195	907.65326	-1063.56140	312.03284	889.68024	-858.63306	185.98563	862.95056	-993.95447	20.51147	447.22894	-1177.00562	305.53220	485.52551	-926.86523	69.03160	70.99501	-1218.73242	326.94324	104.54335
888	7.392	-889.56445	155.68402	1408.94751	-1043.18799	-3.15218	907.52722	-1067.03333	311.97610	889.40039	-861.34644	187.13895	862.94177	-994.73547	20.68508	447.20239	-1180.48486	305.43201	485.73572	-926.84839	69.07513	71.03973	-1227.01489	327.31192	105.31895
889	7.400	-892.23486	157.08246	1408.71338	-1044.89160	-2.99446	907.38824	-1070.52893	311.94504	889.10547	-864.10767	188.30360	862.92145	-995.54871	20.87845	447.18997	-1183.92554	305.35059	485.87860	-926.82959	69.12479	71.08986	-1234.92041	327.65350	106.05411
890	7.408	-894.95264	158.52046	1408.46594	-1046.62842	-2.77658	907.23987	-1074.04993	311.93707	888.79486	-866.91724	189.47946	862.88696	-996.39856	21.09548	447.18875	-1187.32471	305.28833	485.94904	-926.81006	69.18501	71.14621	-1242.45313	327.97504	106.73438
891	7.417	-897.72021	159.99153	1408.20752	-1048.40771	-2.51198	907.08801	-1077.59998	311.95041	888.46844	-869.77539	190.66760	862.83630	-997.29138	21.34102	447.19250	-1190.67603	305.25101	485.94415	-926.78931	69.25864	71.20815	-1249.61719	328.28250	107.34788
892	7.425	-900.54102	161.48941	1407.94177	-1050.23755	-2.20974	906.93738	-1081.18201	311.98560	888.12616	-872.68164	191.86984	862.76782	-998.23279	21.62056	447.19208	-1193.97192	305.24905	485.86206	-926.76855	69.34748	71.27398	-1256.41821	328.57800	107.88422
893	7.433	-903.41919	163.00847	1407.67139	-1052.12622	-1.87243	906.78955	-1084.79895	312.04474	887.76733	-875.63818	193.08818	862.68079	-999.22937	21.93832	447.17703	-1197.20435	305.29453	485.69986	-926.75000	69.45320	71.34210	-1262.86157	328.85876	108.33215
894	7.442	-906.35718	164.54376	1407.39551	-1054.08008	-1.49833	906.64282	-1088.45471	312.13037	887.39130	-878.64771	194.32465	862.57623	-1000.28552	22.29460	447.13947	-1200.36743	305.39658	485.45270	-926.73706	69.57745	71.41143	-1268.95313	329.11703	108.67825
895	7.450	-909.35474	166.09204	1407.10925	-1056.10449	-1.08424	906.49310	-1092.15271	312.24524	886.99677	-881.71387	195.58145	862.45667	-1001.40198	22.68610	447.07715	-1203.45874	305.56046	485.11627	-926.73267	69.72082	71.48112	-1274.69775	329.34280	108.90774
896	7.458	-912.40918	167.65302	1406.80737	-1058.20313	-0.62803	906.33594	-1095.89661	312.39340	886.58234	-884.84033	196.86151	862.32574	-1002.57605	23.11025	446.99353	-1206.47656	305.79227	484.69156	-926.74243	69.88127	71.55011	-1280.09839	329.52725	109.00662
897	7.467	-915.51855	169.22751	1406.48682	-1060.37866	-0.12902	906.16772	-1099.68933	312.58038	886.14587	-888.03149	198.16867	862.18762	-1003.80432	23.56871	446.89539	-1209.41748	306.10205	484.18491	-926.77051	70.05373	71.61710	-1285.15601	329.66489	108.96324
898	7.475	-918.68164	170.81531	1406.14673	-1062.63403	0.41337	905.98572	-1103.53357	312.81088	885.68512	-891.29028	199.50711	862.04590	-1005.08191	24.06566	446.79022	-1212.27979	306.49841	483.60226	-926.81934	70.23111	71.68176	-1289.86938	329.75223	108.76924
899	7.483	-921.89771	172.41632	1405.78833	-1064.97217	1.00049	905.78754	-1107.43225	313.08746	885.19757	-894.61914	200.87959	861.90295	-1006.40613	24.60237	446.68375	-1215.06519	306.97964	482.94293	-926.88867	70.40614	71.74583	-1294.23657	329.78586	108.41910
900	7.492	-925.16626	174.03259	1405.41272	-1067.39600	1.63470	905.57080	-1111.38879	313.41205	884.68134	-898.02075	202.28607	861.75916	-1007.78259	25.17477	446.57755	-1217.77856	307.53314	482.20007	-926.97388	70.57322	71.81217	-1298.25513	329.76300	107.90854
901	7.500	-928.48657	175.66829	1405.01697	-1069.90894	2.31916	905.33374	-1115.40735	313.78714	884.13605	-901.50024	203.72429	861.61200	-1009.22009	25.77683	446.46869	-1220.42407	308.14261	481.36530	-927.07056	70.72946	71.88307	-1301.92334	329.68396	107.23456
902	7.508	-931.85864	177.32759	1404.59314	-1072.51489	3.05750	905.07556	-1119.49231	314.21643	883.56189	-905.06226	205.19196	861.45667	-1010.72644	26.40362	446.35202	-1223.00366	308.79395	480.43219	-927.17627	70.87441	71.95972	-1305.23926	329.55276	106.39575
903	7.517	-935.28345	179.01353	1404.13232	-1075.21948	3.85366	904.79706	-1123.64734	314.70419	882.95880	-908.71191	206.68790	861.28699	-1012.30969	27.05162	446.22302	-1225.51685	309.47577	479.39713	-927.29077	71.00951	72.04272	-1308.20044	329.37595	105.39107
904	7.525	-938.76416	180.72739	1403.63025	-1078.02979	4.71172	904.49902	-1127.87732	315.25537	882.32666	-912.45361	208.21191	861.09772	-1013.97913	27.71990	446.07849	-1227.96362	310.17880	478.25867	-927.41455	71.13758	72.13239	-1310.80542	329.16013	104.21931
905	7.533	-942.30396	182.46820	1403.08813	-1080.95166	5.63483	904.18219	-1132.18616	315.87469	881.66571	-916.29028	209.76456	860.88464	-1015.74377	28.41100	445.91602	-1230.34375	310.89514	477.01645	-927.54858	71.26212	72.22868	-1313.05566	328.91046	102.88072
906	7.542	-945.90405	184.23337	1402.50940	-1083.98975	6.62416	903.84546	-1136.57971	316.56656	880.97681	-920.22461	211.34738	860.64490	-1017.60852	29.12892	445.73471	-1232.65894	311.61865	475.67090	-927.69067	71.38696	72.33132	-1314.95630	328.63034	101.37869
907	7.550	-949.56519	186.02077	1401.89783	-1087.14673	7.67881	903.48621	-1141.06213	317.33398	880.26031	-924.25854	212.96309	860.37604	-1019.57605	29.87619	445.53561	-1234.91113	312.34610	474.22394	-927.83960	71.51599	72.43983	-1316.52148	328.32312	99.72158
908	7.558	-953.28491	187.83093	1401.25476	-1090.42480	8.79667	903.10065	-1145.63635	318.17661	879.51563	-928.39355	214.61484	860.07593	-1021.64709	30.65372	445.31995	-1237.10229	313.07709	472.67999	-927.99487	71.65237	72.55365	-1317.77295	327.99353	97.92484
909	7.567	-957.06079	189.66734	1400.57813	-1093.82471	9.97573	902.68481	-1150.30286	319.09070	878.74176	-932.62939	216.30594	859.74292	-1023.82190	31.46362	445.08719	-1239.23389	313.81284	471.04672	-928.15820	71.79752	72.67253	-1318.74585	327.64865	96.01321
910	7.575	-960.89014	191.53543	1399.86389	-1097.34595	11.21389	902.23602	-1155.06189	320.07162	877.93976	-936.96484	218.03909	859.37585	-1026.09949	32.31067	444.83536	-1241.30786	314.55637	469.33740	-928.33228	71.95047	72.79795	-1319.48877	327.29861	94.02168
911	7.583	-964.77075	193.44058	1399.11121	-1100.98755	12.50713	901.75287	-1159.91174	321.11563	877.11438	-941.39941	219.81580	858.97528	-1028.47791	33.19963	444.56387	-1243.32861	315.31360	467.57321	-928.52051	72.10861	72.93346	-1320.06567	326.95685	91.99522
912	7.592	-968.70044	195.38565	1398.32458	-1104.74731	13.84874	901.23499	-1164.84827	322.22006	876.27618	-945.93115	221.63594	858.54474	-1030.95251	34.13288	444.27454	-1245.30396	316.09332	465.78369	-928.72314	72.26948	73.08301	-1320.55518	326.64059	89.98814
913	7.600	-972.67798	197.37018	1397.51501	-1108.62305	15.23114	900.68195	-1169.86511	323.38245	875.44250	-950.55566	223.49718	858.09186	-1033.51868	35.11075	443.96918	-1247.24805	316.90692	464.00677	-928.93726	72.43231	73.24915	-1321.05005	326.36960	88.06145
914	7.608	-976.70288	199.39214	1396.69910	-1112.61108	16.64898	900.09283	-1174.95081	324.59940	874.63715	-955.26587	225.39441	857.62781	-1036.17273	36.13340	443.64825	-1249.18384	317.76855	462.28870	-929.16260	72.59856	73.43221	-1321.64746	326.16339	86.27697
915	7.617	-980.77515	201.44975	1395.89941	-1116.70532	18.10043	899.46710	-1180.09094	325.86731	873.88983	-960.05029	227.32013	857.16858	-1038.91272	37.20270	443.31226	-1251.14258	318.69571	460.68256	-929.39844	72.77112	73.63065	-1322.43701	326.03912	84.68748
916	7.625	-984.89526	203.54181	1395.14148	-1120.89575	19.58527	898.80591	-1185.26721	327.18491	873.23608	-964.89258	229.26501	856.73474	-1041.73792	38.32207	442.96207	-1253.16626	319.70773	459.24249	-929.64673	72.95251	73.84375	-1323.48096	326.01004	83.32491
917	7.633	-989.06445	205.66632	1394.44836	-1125.16992	21.10335	898.11310	-1190.45886	328.55377	872.71515	-969.77515	231.21857	856.34900	-1044.64905	39.49346	442.59775	-1255.30884	320.82031	458.01419	-929.91138	73.14406	74.07551	-1324.79688	326.08356	82.19218
918	7.642	-993.28052	207.81982	1393.83618	-1129.51270	22.65520	897.39398	-1195.64465	329.97574	872.36365	-974.67896	233.16957	856.03015	-1047.64783	40.71430	442.21829	-1257.63599	322.03879	457.02441	-930.19849	73.34702	74.33507	-1326.35449	326.26013	81.26503
919	7.650	-997.53931	209.99783	1393.31238	-1133.90820	24.24202	896.65436	-1200.80481	331.45135	872.20801	-979.58618	235.10806	855.78925	-1050.73547	41.97728	441.82236	-1260.21606	323.35611	456.27597	-930.51514	73.56258	74.63372	-1328.08740	326.53360	80.50289
920	7.658	-1001.83447	212.19568	1392.87830	-1138.34106	25.86462	895.90002	-1205.92322	332.98047	872.26050	-984.47949	237.02774	855.62714	-1053.91345	43.27172	441.40906	-1263.10815	324.75589	455.75031	-930.86841	73.79018	74.98148	-1329.91553	326.89285	79.86170
921	7.667	-1006.15894	214.40814	1392.53125	-1142.79492	27.52401	895.13629	-1210.98718	334.56281	872.51941	-989.34521	238.92760	855.53510	-1057.18103	44.58540	440.97821	-1266.34717	326.21713	455.41711	-931.26221	74.02802	75.38516	-1331.76587	327.32355	79.30362
922	7.675	-1010.50464	216.62878	1392.26721	-1147.25317	29.22257	894.36890	-1215.99036	336.19754	872.97125	-994.17529	240.81339	855.49615	-1060.53308	45.90641	440.53085	-1269.93628	327.71960	455.24445	-931.69727	74.27608	75.84818	-1333.58081	327.80887	78.80266
923	7.683	-1014.86426	218.85075	1392.08130	-1151.70020	30.96292	893.60425	-1220.93469	337.88373	873.59375	-998.96606	242.69821	855.48895	-1063.96350	47.22390	440.07205	-1273.84131	329.24774	455.20361	-932.17334	74.53769	76.37238	-1335.31738	328.33035	78.34495
924	7.692	-1019.23242	221.06870	1391.96826	-1156.12134	32.74549	892.84888	-1225.82825	339.61960	874.35876	-1003.71753	244.60114	855.49127	-1067.46448	48.52813	439.61255	-1277.99756	330.79211	455.26834	-932.68921	74.81791	76.96082	-1336.94312	328.86862	77.92538
925	7.700	-1023.60474	223.27953	1391.92163	-1160.50391	34.56853	892.10938	-1230.68152	341.40115	875.23480	-1008.43286	246.54356	855.48474	-1071.02991	49.81165	439.16605	-1282.31665	332.34787	455.41357	-933.24243	75.12127	77.61818	-1338.43115	329.40491	77.54376
926	7.708	-1027.97754	225.48172	1391.93433	-1164.83740	36.43071	891.39331	-1235.50623	343.22147	876.18842	-1013.11914	248.54495	855.45898	-1074.65198	51.07025	438.74603	-1286.70068	333.91098	455.61615	-933.82959	75.45239	78.34972	-1339.75977	329.92261	77.20103
927	7.717	-1032.34717	227.67459	1391.99963	-1169.11353	38.33115	890.71161	-1240.31384	345.07245	877.18756	-1017.78540	250.62042	855.41388	-1078.32263	52.30151	438.36621	-1291.04761	335.47635	455.85654	-934.44629	75.81784	79.16111	-1340.91553	330.40866	76.89657
928	7.725	-1036.70923	229.85796	1392.11157	-1173.32788	40.26649	890.07916	-1245.11560	346.94684	878.20459	-1022.43896	252.77997	855.36078	-1082.03284	53.50237	438.04224	-1295.25684	337.03809	456.11865	-935.09131	76.22465	80.06013	-1341.89648	330.85361	76.62765
929	7.733	-1041.06030	232.03130	1392.26526	-1177.47925	42.23067	889.51385	-1249.91833	348.83789	879.21582	-1027.08496	255.02840	855.31940	-1085.77625	54.66817	437.79126	-1299.23682	338.59058	456.38675	-935.76660	76.67713	81.05763	-1342.70850	331.24924	76.39001
930	7.742	-1045.39600	234.19337	1392.45801	-1181.57178	44.21886	889.03345	-1254.72327	350.73782	880.20056	-1031.72461	257.36560	855.31445	-1089.55115	55.79327	437.62967	-1302.91284	340.12927	456.64288	-936.47388	77.17699	82.16538	-1343.36328	331.58798	76.17834
931	7.750	-1049.70996	236.34290	1392.68787	-1185.61157	46.22976	888.65387	-1259.52722	352.63815	881.14056	-1036.35620	259.78583	855.37225	-1093.35803	56.87163	437.57080	-1306.23340	341.65320	456.86789	-937.21558	77.72423	83.39275	-1343.87549	331.86591	75.98718
932	7.758	-1053.99341	238.47975	1392.95398	-1189.60620	48.26270	888.38873	-1264.32288	354.53253	882.02032	-1040.97290	262.27603	855.51587	-1097.20056	57.89598	437.62320	-1309.17090	343.16711	457.04547	-937.99438	78.31636	84.74586	-1344.26270	332.08582	75.81219
933	7.767	-1058.23853	240.60556	1393.25464	-1193.56250	50.31467	888.24890	-1269.09851	356.41827	882.82849	-1045.56470	264.81445	855.75989	-1101.08386	58.85755	437.78909	-1311.72290	344.67923	457.16595	-938.81250	78.94783	86.22813	-1344.54272	332.25726	75.65066
934	7.775	-1062.44043	242.72342	1393.58740	-1197.48682	52.38168	888.24109	-1273.83826	358.29538	883.55817	-1050.11646	267.37277	856.10852	-1105.01599	59.74715	438.06433	-1313.91138	346.19690	457.22723	-939.67285	79.61086	87.83972	-1344.73364	332.39398	75.50111
935	7.783	-1066.59521	244.83727	1393.94922	-1201.38428	54.46007	888.36572	-1278.52356	360.16534	884.20648	-1054.60938	269.91968	856.55750	-1109.00964	60.55555	438.43933	-1315.77979	347.72324	457.23291	-940.57959	80.29671	89.57704	-1344.85303	332.51218	75.36269
936	7.792	-1070.70117	246.95123	1394.33752	-1205.26172	56.54378	888.61713	-1283.12878	362.03098	884.77301	-1059.02222	272.42300	857.09741	-1113.07922	61.27116	438.90076	-1317.38818	349.25610	457.18958	-941.53857	80.99779	91.43314	-1344.91895	332.62900	75.23338
937	7.800	-1074.75732	249.06900	1394.75000	-1209.12524	58.62228	888.98425	-1287.62488	363.89664	885.26001	-1063.33545	274.85095	857.71436	-1117.24329	61.87895	439.43262	-1318.80737	350.78836	457.10550	-942.55762	81.70932	93.39934	-1344.95020	332.75980	75.10895
938	7.808	-1078.76270	251.19342	1395.18481	-1212.97998	60.68295	889.45306	-1291.98206	365.76804	885.67151	-1067.52930	277.17374	858.39008	-1121.52209	62.36385	440.01712	-1320.11450	352.30814	456.99066	-943.64526	82.42941	95.46702	-1344.96509	332.91510	74.98411
939	7.817	-1082.71777	253.32552	1395.64099	-1216.82837	62.71589	890.00757	-1296.17395	367.65134	886.01208	-1071.58667	279.36581	859.10284	-1125.93738	62.71427	440.63550	-1321.38599	353.80014	456.85629	-944.80835	83.15868	97.62917	-1344.97949	333.09772	74.85426
940	7.825	-1086.62598	255.46378	1396.11829	-1220.66968	64.71754	890.62939	-1300.17883	369.55219	886.28632	-1075.49292	281.40741	859.82867	-1130.51184	62.92175	441.27051	-1322.68726	355.24835	456.71371	-946.05322	83.89999	99.88137	-1345.00684	333.30276	74.71616
941	7.833	-1090.49219	257.60468	1396.61646	-1224.49854	66.69041	891.29773	-1303.97961	371.47491	886.49780	-1079.23926	283.28369	860.54156	-1135.26746	62.98028	441.90692	-1324.06567	356.63983	456.57254	-947.38647	84.65721	102.22227	-1345.05444	333.52066	74.56966
942	7.842	-1094.32178	259.74396	1397.13501	-1228.30664	68.63944	891.99255	-1307.56506	373.42090	886.64960	-1082.82080	284.98477	861.21429	-1140.22571	62.88845	442.53000	-1325.54883	357.96729	456.43973	-948.81763	85.43295	104.65348	-1345.12598	333.74048	74.41967
943	7.850	-1098.11890	261.87799	1397.67249	-1232.08350	70.56738	892.69849	-1310.93127	375.38800	886.74567	-1086.23828	286.50861	861.82092	-1145.40442	62.65193	443.12408	-1327.14404	359.22855	456.31995	-950.35962	86.22725	107.17848	-1345.21948	333.95239	74.27441
944	7.858	-1101.88745	264.00424	1398.22681	-1235.81812	72.47282	893.40540	-1314.08215	377.37152	886.79205	-1089.49756	287.86374	862.33984	-1150.81604	62.28180	443.67554	-1328.84375	360.42392	456.21512	-952.02686	87.03774	109.80012	-1345.33130	334.14862	74.14085
945	7.867	-1105.63037	266.12170	1398.79578	-1239.49976	74.35224	894.10803	-1317.03088	379.36502	886.79614	-1092.60913	289.06845	862.75720	-1156.46570	61.79120	444.17691	-1330.62744	361.55600	456.12427	-953.83252	87.86051	112.51920	-1345.45508	334.32333	74.02156
946	7.875	-1109.35034	268.23007	1399.37756	-1243.12231	76.20297	894.80469	-1319.79846	381.36099	886.76642	-1095.58716	290.14728	863.06860	-1162.34631	61.19418	444.62830	-1332.46899	362.63181	456.04355	-955.78564	88.69054	115.33441	-1345.58472	334.47238	73.91482
947	7.883	-1113.05225	270.32938	1399.97034	-1246.68262	78.02413	895.49561	-1322.41345	383.35294	886.71295	-1098.45068	291.12704	863.27832	-1168.44006	60.50623	445.03546	-1334.34106	363.66321	455.96753	-957.88525	89.52161	118.24100	-1345.71460	334.59381	73.81632
948	7.892	-1116.73926	272.42047	1400.57166	-1250.18481	79.81698	896.18195	-1324.91150	385.33731	886.64526	-1101.22559	292.03418	863.39825	-1174.71545	59.74490	445.40698	-1336.22095	364.66428	455.89166	-960.11646	90.34830	121.22743	-1345.84155	334.68961	73.72136
949	7.900	-1120.41577	274.50558	1401.17883	-1253.64087	81.58649	896.86523	-1327.33044	387.31351	886.57037	-1103.94141	292.89368	863.44928	-1181.12488	58.93069	445.75299	-1338.09741	365.64807	455.81366	-962.45020	91.16856	124.27324	-1345.96436	334.76559	73.62669
950	7.908	-1124.08667	276.58777	1401.78931	-1257.07080	83.34260	897.54718	-1329.70959	389.28415	886.49231	-1106.62720	293.72961	863.46240	-1187.60608	58.08834	446.08530	-1339.96899	366.62442	455.73358	-964.83984	91.98441	127.35062	-1346.08423	334.83069	73.53139
951	7.917
952	7.925
953	7.933
954	7.942
955	7.950
956	7.958
957	7.967
958	7.975
959	7.983
960	7.992
961	8.000
962	8.008
963	8.017
964	8.025
965	8.033
966	8.042
967	8.050
968	8.058
969	8.067
970	8.075
971	8.083
972	8.092
973	8.100
974	8.108
975	8.117
976	8.125
977	8.133
978	8.142
979	8.150
980	8.158
981	8.167
982	8.175
983	8.183
984	8.192
985	8.200
986	8.208
987	8.217
988	8.225
989	8.233
990	8.242
991	8.250
992	8.258
993	8.267
994	8.275
995	8.283
996	8.292
997	8.300
998	8.308
999	8.317
1000	8.325
1001	8.333
1002	8.342
1003	8.350
1004	8.358
1005	8.367
1006	8.375
1007	8.383
1008	8.392
1009	8.400
1010	8.408
1011	8.417
1012	8.425
1013	8.433
1014	8.442
1015	8.450
1016	8.458
1017	8.467
1018	8.475
1019	8.483
1020	8.492
1021	8.500
1022	8.508
1023	8.517
1024	8.525
1025	8.533
1026	8.542
1027	8.550
1028	8.558
1029	8.567
1030	8.575
1031	8.583
1032	8.592
1033	8.600
1034	8.608
1035	8.617
1036	8.625
1037	8.633
1038	8.642
1039	8.650
1040	8.658
1041	8.667
1042	8.675
1043	8.683
1044	8.692
1045	8.700
1046	8.708
1047	8.717
1048	8.725
1049	8.733
1050	8.742
1051	8.750
1052	8.758
1053	8.767
1054	8.775
1055	8.783
1056	8.792
1057	8.800
1058	8.808
1059	8.817
1060	8.825
1061	8.833
1062	8.842
1063	8.850
1064	8.858
1065	8.867
1066	8.875
1067	8.883
1068	8.892
1069	8.900
1070	8.908
1071	8.917
1072	8.925
1073	8.933
1074	8.942
1075	8.950
1076	8.958
1077	8.967
1078	8.975
1079	8.983
1080	8.992
1081	9.000
1082	9.008
1083	9.017
1084	9.025
1085	9.033
1086	9.042
1087	9.050
1088	9.058
1089	9.067
1090	9.075
1091	9.083
1092	9.092
1093	9.100
1094	9.108
1095	9.117
1096	9.125
1097	9.133
1098	9.142
1099	9.150
1100	9.158
1101	9.167
1102	9.175
1103	9.183
1104	9.192
1105	9.200
1106	9.208
1107	9.217
1108	9.225
1109	9.233
1110	9.242
1111	9.250
1112	9.258
1113	9.267
1114	9.275
1115	9.283
1116	9.292
1117	9.300
1118	9.308
1119	9.317
1120	9.325
1121	9.333
1122	9.342
1123	9.350
1124	9.358
1125	9.367
1126	9.375
1127	9.383
1128	9.392
1129	9.400
1130	9.408
1131	9.417
1132	9.425
1133	9.433
1134	9.442
1135	9.450
1136	9.458
1137	9.467
1138	9.475
1139	9.483
1140	9.492
1141	9.500
1142	9.508
1143	9.517
1144	9.525
1145	9.533
1146	9.542
1147	9.550
1148	9.558
1149	9.567
1150	9.575
1151	9.583
1152	9.592
1153	9.600
1154	9.608
1155	9.617
1156	9.625
1157	9.633
1158	9.642
1159	9.650
1160	9.658
1161	9.667
1162	9.675
1163	9.683
1164	9.692
1165	9.700
1166	9.708
1167	9.717
1168	9.725
1169	9.733
1170	9.742
1171	9.750
1172	9.758
1173	9.767
1174	9.775
1175	9.783
1176	9.792
1177	9.800
1178	9.808
1179	9.817
1180	9.825
1181	9.833
1182	9.842
1183	9.850
1184	9.858
1185	9.867
1186	9.875
1187	9.883
1188	9.892
1189	9.900
1190	9.908
1191	9.917
1192	9.925
1193	9.933
1194	9.942
1195	9.950
1196	9.958
1197	9.967
1198	9.975
1199	9.983
1200	9.992
1201	10.000
1202	10.008
1203	10.017
1204	10.025
1205	10.033
1206	10.042
1207	10.050
1208	10.058
1209	10.067
1210	10.075
1211	10.083
1212	10.092
1213	10.100
1214	10.108
1215	10.117
1216	10.125
1217	10.133
1218	10.142
1219	10.150
1220	10.158
1221	10.167
1222	10.175
1223	10.183
1224	10.192
1225	10.200
1226	10.208
1227	10.217
1228	10.225
1229	10.233
1230	10.242
1231	10.250
1232	10.258
1233	10.267
1234	10.275
1235	10.283
1236	10.292
1237	10.300
1238	10.308
1239	10.317
1240	10.325
1241	10.333
1242	10.342
1243	10.350
1244	10.358
1245	10.367
1246	10.375
1247	10.383
1248	10.392
1249	10.400
1250	10.408
1251	10.417
1252	10.425
1253	10.433
1254	10.442
1255	10.450
1256	10.458
1257	10.467
1258	10.475
1259	10.483
1260	10.492
1261	10.500
1262	10.508
1263	10.517
1264	10.525
1265	10.533
1266	10.542
1267	10.550
1268	10.558
1269	10.567
1270	10.575
1271	10.583
1272	10.592
1273	10.600
1274	10.608
1275	10.617
1276	10.625
1277	10.633
1278	10.642
1279	10.650
1280	10.658
1281	10.667
1282	10.675
1283	10.683
1284	10.692
1285	10.700
1286	10.708
1287	10.717
1288	10.725
1289	10.733
1290	10.742
1291	10.750
1292	10.758
1293	10.767
1294	10.775
1295	10.783
1296	10.792
1297	10.800
1298	10.808
1299	10.817
1300	10.825
1301	10.833
1302	10.842
1303	10.850
1304	10.858
1305	10.867
1306	10.875
1307	10.883
1308	10.892
1309	10.900
1310	10.908
1311	10.917
1312	10.925
1313	10.933
1314	10.942
1315	10.950
1316	10.958
1317	10.967
1318	10.975
1319	10.983
1320	10.992
1321	11.000
1322	11.008
1323	11.017
1324	11.025
1325	11.033
1326	11.042
1327	11.050
1328	11.058
1329	11.067
1330	11.075
1331	11.083
1332	11.092
1333	11.100
1334	11.108
1335	11.117
1336	11.125
1337	11.133
1338	11.142
1339	11.150
1340	11.158
1341	11.167
1342	11.175
1343	11.183
1344	11.192
1345	11.200
1346	11.208
1347	11.217
1348	11.225
1349	11.233
1350	11.242
1351	11.250
1352	11.258
1353	11.267
1354	11.275
1355	11.283
1356	11.292
1357	11.300
1358	11.308
1359	11.317
1360	11.325
1361	11.333
1362	11.342
1363	11.350
1364	11.358
1365	11.367
1366	11.375
1367	11.383
1368	11.392
1369	11.400
1370	11.408
1371	11.417
1372	11.425
1373	11.433
1374	11.442
1375	11.450
1376	11.458
1377	11.467
1378	11.475
1379	11.483
1380	11.492
1381	11.500
1382	11.508
1383	11.517
1384	11.525
1385	11.533
1386	11.542
1387	11.550
1388	11.558
1389	11.567
1390	11.575
1391	11.583
1392	11.592
1393	11.600
1394	11.608
1395	11.617
1396	11.625
1397	11.633
1398	11.642
1399	11.650
1400	11.658
1401	11.667
1402	11.675
1403	11.683
1404	11.692
1405	11.700
1406	11.708
1407	11.717
1408	11.725
1409	11.733
1410	11.742
1411	11.750
1412	11.758
1413	11.767
1414	11.775
1415	11.783
1416	11.792
1417	11.800
1418	11.808
1419	11.817
1420	11.825
1421	11.833
1422	11.842
1423	11.850
1424	11.858
1425	11.867
1426	11.875
1427	11.883
1428	11.892
1429	11.900
1430	11.908
1431	11.917
1432	11.925
1433	11.933
1434	11.942
1435	11.950
1436	11.958
1437	11.967
1438	11.975
1439	11.983
1440	11.992
1441	12.000
1442	12.008
1443	12.017
1444	12.025
1445	12.033
1446	12.042
1447	12.050
1448	12.058
1449	12.067
1450	12.075
1451	12.083
1452	12.092
1453	12.100
1454	12.108
1455	12.117
1456	12.125
1457	12.133
1458	12.142
1459	12.150
1460	12.158
1461	12.167
1462	12.175
1463	12.183
1464	12.192
1465	12.200
1466	12.208
1467	12.217
1468	12.225
1469	12.233
1470	12.242
1471	12.250
1472	12.258
1473	12.267
1474	12.275
1475	12.283
1476	12.292
1477	12.300
1478	12.308
1479	12.317
1480	12.325
1481	12.333
1482	12.342
1483	12.350
1484	12.358
1485	12.367
1486	12.375
1487	12.383
1488	12.392
1489	12.400
1490	12.408
1491	12.417
1492	12.425
