# Supplementary material for: Musculoskeletal modeling and humanoid control of robots based on human gait data
Source: PeerJ Comput Sci. 2021 Aug 9;7:e657. doi: 10.7717/peerj-cs.657 (PMC8372000; doi:10.7717/peerj-cs.657)
Supplement: Supplemental Information 2 [file peerj-cs-07-657-s002.zip › position/Cap23.trc]

PathFileType	4	(X/Y/Z)	E:\20201110\Cap23.trc
DataRate	CameraRate	NumFrames	NumMarkers	Units	OrigDataRate	OrigDataStartFrame	OrigNumFrames
120.00	120.00	1189	8	mm	120.00	1	1189
Frame#	Time	head			hip_L			hip_R			hip			knee_L			knee_R			ank_L			ank_R
		X1	Y1	Z1	X2	Y2	Z2	X3	Y3	Z3	X4	Y4	Z4	X5	Y5	Z5	X6	Y6	Z6	X7	Y7	Z7	X8	Y8	Z8
1	0.000
2	0.008
3	0.017
4	0.025
5	0.033
6	0.042
7	0.050
8	0.058
9	0.067
10	0.075
11	0.083
12	0.092
13	0.100
14	0.108
15	0.117
16	0.125
17	0.133
18	0.142
19	0.150
20	0.158
21	0.167
22	0.175
23	0.183
24	0.192
25	0.200
26	0.208
27	0.217
28	0.225
29	0.233
30	0.242
31	0.250
32	0.258
33	0.267
34	0.275
35	0.283
36	0.292
37	0.300
38	0.308
39	0.317
40	0.325
41	0.333
42	0.342
43	0.350
44	0.358
45	0.367
46	0.375
47	0.383
48	0.392
49	0.400
50	0.408
51	0.417
52	0.425
53	0.433
54	0.442
55	0.450
56	0.458
57	0.467
58	0.475
59	0.483
60	0.492
61	0.500
62	0.508
63	0.517
64	0.525
65	0.533
66	0.542
67	0.550
68	0.558
69	0.567
70	0.575
71	0.583
72	0.592
73	0.600
74	0.608
75	0.617
76	0.625
77	0.633
78	0.642
79	0.650
80	0.658
81	0.667
82	0.675
83	0.683
84	0.692
85	0.700
86	0.708
87	0.717
88	0.725
89	0.733
90	0.742
91	0.750
92	0.758
93	0.767
94	0.775
95	0.783
96	0.792
97	0.800
98	0.808
99	0.817
100	0.825
101	0.833
102	0.842
103	0.850
104	0.858
105	0.867
106	0.875
107	0.883
108	0.892
109	0.900
110	0.908
111	0.917
112	0.925
113	0.933
114	0.942
115	0.950
116	0.958
117	0.967
118	0.975
119	0.983
120	0.992
121	1.000
122	1.008
123	1.017
124	1.025
125	1.033
126	1.042
127	1.050
128	1.058
129	1.067
130	1.075
131	1.083
132	1.092
133	1.100
134	1.108
135	1.117
136	1.125
137	1.133
138	1.142
139	1.150
140	1.158
141	1.167
142	1.175
143	1.183
144	1.192
145	1.200
146	1.208
147	1.217
148	1.225
149	1.233
150	1.242
151	1.250
152	1.258
153	1.267
154	1.275
155	1.283
156	1.292
157	1.300
158	1.308
159	1.317
160	1.325
161	1.333
162	1.342
163	1.350
164	1.358
165	1.367
166	1.375
167	1.383
168	1.392
169	1.400
170	1.408
171	1.417
172	1.425
173	1.433
174	1.442
175	1.450
176	1.458
177	1.467
178	1.475
179	1.483
180	1.492
181	1.500
182	1.508
183	1.517
184	1.525
185	1.533
186	1.542
187	1.550
188	1.558
189	1.567
190	1.575
191	1.583
192	1.592
193	1.600
194	1.608
195	1.617
196	1.625
197	1.633
198	1.642
199	1.650
200	1.658
201	1.667
202	1.675
203	1.683
204	1.692
205	1.700
206	1.708
207	1.717
208	1.725
209	1.733
210	1.742
211	1.750
212	1.758
213	1.767
214	1.775
215	1.783
216	1.792
217	1.800
218	1.808
219	1.817
220	1.825
221	1.833
222	1.842
223	1.850
224	1.858
225	1.867
226	1.875
227	1.883
228	1.892
229	1.900
230	1.908
231	1.917
232	1.925
233	1.933
234	1.942
235	1.950
236	1.958
237	1.967
238	1.975
239	1.983
240	1.992
241	2.000
242	2.008
243	2.017
244	2.025
245	2.033
246	2.042
247	2.050
248	2.058
249	2.067
250	2.075
251	2.083
252	2.092
253	2.100
254	2.108
255	2.117
256	2.125
257	2.133
258	2.142
259	2.150
260	2.158
261	2.167
262	2.175
263	2.183
264	2.192
265	2.200
266	2.208
267	2.217
268	2.225
269	2.233
270	2.242
271	2.250
272	2.258
273	2.267
274	2.275
275	2.283
276	2.292
277	2.300
278	2.308
279	2.317
280	2.325
281	2.333
282	2.342
283	2.350
284	2.358
285	2.367
286	2.375
287	2.383
288	2.392
289	2.400
290	2.408
291	2.417
292	2.425
293	2.433
294	2.442
295	2.450
296	2.458
297	2.467
298	2.475
299	2.483
300	2.492
301	2.500
302	2.508
303	2.517
304	2.525
305	2.533
306	2.542
307	2.550
308	2.558
309	2.567
310	2.575
311	2.583
312	2.592
313	2.600
314	2.608
315	2.617
316	2.625
317	2.633
318	2.642
319	2.650
320	2.658
321	2.667
322	2.675
323	2.683
324	2.692
325	2.700
326	2.708
327	2.717
328	2.725
329	2.733
330	2.742
331	2.750
332	2.758
333	2.767
334	2.775
335	2.783
336	2.792
337	2.800
338	2.808
339	2.817
340	2.825
341	2.833
342	2.842
343	2.850
344	2.858
345	2.867
346	2.875
347	2.883
348	2.892
349	2.900
350	2.908	1730.47827	225.90987	1378.93176	1565.04773	53.72562	876.80383	1520.70544	367.63312	875.87378	1732.18152	251.97289	842.59863	1615.35327	19.57100	423.21771	1500.18188	350.27191	443.56216	1911.73010	53.23242	172.61105	1480.71216	316.20599	61.27804
351	2.917	1725.65735	227.90370	1379.42358	1559.43921	55.46733	876.75995	1516.97070	369.42673	875.97131	1728.13403	252.61934	842.73523	1603.83997	19.61415	423.91629	1497.86523	351.00629	443.45581	1902.57068	54.95799	177.21695	1480.75146	316.36679	61.05575
352	2.925	1720.84949	229.88293	1379.92676	1553.88708	57.17243	876.79425	1513.25964	371.19336	876.07550	1724.09521	253.23575	842.88654	1592.37878	19.68202	424.65652	1495.56653	351.72461	443.36008	1893.32300	56.71866	181.65706	1480.66431	316.15714	61.17994
353	2.933	1716.06787	231.83530	1380.45032	1548.44373	58.80772	876.97241	1509.59387	372.91074	876.18939	1720.07300	253.79720	843.06348	1581.01794	19.79920	425.47485	1493.30701	352.41208	443.27924	1883.90308	58.53865	185.76927	1480.58655	316.20044	60.70729
354	2.942	1711.32520	233.75150	1381.00146	1543.14368	60.35134	877.33759	1505.99146	374.56418	876.31213	1716.07483	254.28691	843.27167	1569.79785	19.99008	426.39789	1491.11084	353.05652	443.21173	1874.23413	60.42551	189.40161	1480.27771	316.41800	60.52699
355	2.950	1706.63245	235.62378	1381.58508	1537.99646	61.79541	877.90839	1502.46741	376.14709	876.44031	1712.10852	254.69588	843.51233	1558.74829	20.27847	427.44019	1489.00354	353.65009	443.15482	1864.25110	62.37083	192.42123	1480.04321	316.51407	60.61658
356	2.958	1701.99780	237.44429	1382.20435	1532.99304	63.14222	878.68402	1499.03369	377.65918	876.56866	1708.18152	255.02023	843.78326	1547.89014	20.68644	428.60376	1487.00769	354.19022	443.10690	1853.90198	64.35518	194.72180	1479.97314	316.85852	60.54655
357	2.967	1697.42676	239.20456	1382.85962	1528.11169	64.40028	879.64850	1495.70105	379.10419	876.69037	1704.30029	255.25803	844.08063	1537.23535	21.23256	429.87802	1485.14014	354.68073	443.06784	1843.14966	66.35410	196.22668	1479.74719	316.88861	60.61924
358	2.975	1692.92175	240.89636	1383.54944	1523.32166	65.58199	880.77216	1492.47998	380.48911	876.79669	1700.47070	255.40697	844.39978	1526.78955	21.93003	431.24112	1483.40820	355.13013	443.03818	1831.97144	68.34230	196.88861	1479.73633	316.88721	60.59792
359	2.983	1688.48279	242.51331	1384.27026	1518.58398	66.70332	882.01086	1489.38062	381.82440	876.87885	1696.69849	255.46396	844.73676	1516.55273	22.78644	432.66367	1481.80884	355.54730	443.01776	1820.35583	70.29586	196.68768	1479.85217	316.53500	60.76896
360	2.992	1684.10840	244.05173	1385.01624	1513.85693	67.78552	883.30847	1486.41101	383.12289	876.93030	1692.98853	255.42519	845.08850	1506.52039	23.80484	434.11478	1480.32886	355.93796	443.00516	1808.29932	72.19328	195.62825	1479.91870	316.59915	60.60151
361	3.000	1679.79724	245.51070	1385.78137	1509.11023	68.85275	884.60986	1483.57654	384.39716	876.94757	1689.34473	255.28702	845.45306	1496.68408	24.98320	435.56827	1478.94763	356.30432	442.99814	1795.80225	74.01625	193.73595	1480.04639	316.53983	60.58604
362	3.008	1675.54846	246.89189	1386.55994	1504.33740	69.92431	885.87909	1480.87817	385.65680	876.92926	1685.76953	255.04762	845.82861	1487.03418	26.31315	437.00510	1477.63965	356.64560	442.99356	1782.86694	75.75085	191.05573	1480.20410	316.56140	60.58819
363	3.017	1671.36121	248.19971	1387.34729	1499.55359	71.01156	887.10144	1478.31421	386.90570	876.87469	1682.26611	254.70799	846.21301	1477.56152	27.78041	438.41174	1476.38025	356.95935	442.98645	1769.49719	77.38750	187.64900	1480.31738	316.24939	60.44961
364	3.025	1667.23315	249.44101	1388.13977	1494.78027	72.12237	888.27063	1475.88074	388.14194	876.78394	1678.83765	254.27176	846.60248	1468.25916	29.36626	439.77823	1475.14954	357.24512	442.97217	1755.69922	78.91828	183.59146	1480.41638	316.12521	60.47041
365	3.033	1663.16150	250.62447	1388.93420	1490.03772	73.26430	889.37860	1473.57043	389.35992	876.65924	1675.48743	253.74469	846.99127	1459.12207	31.04865	441.09863	1473.93311	357.50720	442.94931	1741.48376	80.33467	178.97169	1480.37451	316.02698	60.51311
366	3.042	1659.14246	251.75798	1389.72693	1485.34497	74.44346	890.41547	1471.37146	390.55304	876.50604	1672.21594	253.13467	847.37146	1450.14758	32.80351	442.37180	1472.72217	357.75314	442.91840	1726.86731	81.62799	173.88818	1480.56018	315.76852	60.43514
367	3.050	1655.17078	252.84520	1390.51123	1480.72156	75.66142	891.37250	1469.26697	391.71439	876.33179	1669.01941	252.45190	847.73364	1441.33447	34.60787	443.60010	1471.51318	357.99054	442.87848	1711.87170	82.79121	168.44412	1480.38672	315.70969	60.55795
368	3.058	1651.23853	253.88327	1391.27429	1476.18750	76.90949	892.24652	1467.23572	392.83652	876.14337	1665.88989	251.70979	848.06799	1432.68274	36.44238	444.78815	1470.30627	358.22464	442.82721	1696.52356	83.82047	162.74207	1480.45349	315.59073	60.44643
369	3.067	1647.33386	254.86467	1391.99731	1471.76025	78.16404	893.04150	1465.25378	393.91129	875.94586	1662.81592	250.92514	848.36743	1424.19421	38.29176	445.94354	1469.10364	358.45703	442.76251	1680.85291	84.71615	156.88036	1480.41980	315.67126	60.68082
370	3.075	1643.44214	255.78125	1392.65942	1467.44946	79.39117	893.76520	1463.29651	394.92984	875.74237	1659.78455	250.11687	848.62976	1415.86975	40.14481	447.07748	1467.90845	358.68512	442.68314	1664.89063	85.48405	150.95183	1480.39624	315.51682	60.76681
371	3.083	1639.55078	256.62729	1393.24414	1463.25623	80.55851	894.42487	1461.33826	395.88416	875.53583	1656.78308	249.30449	848.85718	1407.70825	41.99508	448.20313	1466.72388	358.90317	442.58887	1648.66699	86.13627	145.04204	1480.58301	315.34183	60.60243
372	3.092	1635.65125	257.39954	1393.74207	1459.17358	81.64299	895.02612	1459.35449	396.76883	875.32874	1653.80005	248.50690	849.05469	1399.70483	43.84048	449.33142	1465.55225	359.10440	442.48190	1632.21069	86.69044	139.22523	1480.28418	315.41406	60.88165
373	3.100	1631.73901	258.09674	1394.15088	1455.19006	82.63138	895.57367	1457.32349	397.58130	875.12299	1650.82581	247.74062	849.22894	1391.85144	45.68063	450.46750	1464.39514	359.28351	442.36627	1615.54724	87.16656	133.56100	1480.38318	315.41132	60.90864
374	3.108	1627.81116	258.72003	1394.47571	1451.29236	83.51733	896.07190	1455.23047	398.32040	874.91895	1647.85242	247.01759	849.38806	1384.13721	47.51403	451.61029	1463.25244	359.43713	442.24609	1598.70068	87.58213	128.09433	1480.37451	315.34991	61.03807
375	3.117	1623.86768	259.27094	1394.72778	1447.46729	84.30002	896.52460	1453.06714	398.98663	874.71619	1644.87427	246.34459	849.53992	1376.54858	49.33630	452.75516	1462.12280	359.56265	442.12439	1581.69360	87.94762	122.85947	1480.20789	315.25708	61.32384
376	3.125	1619.91309	259.75040	1394.92297	1443.70215	84.98518	896.93524	1450.83118	399.58331	874.51514	1641.88794	245.72437	849.69080	1369.07117	51.13974	453.89673	1461.00464	359.65738	442.00281	1564.54883	88.26370	117.88568	1480.06689	315.25513	61.47754
377	3.133	1615.95679	260.16025	1395.08093	1439.98438	85.58500	897.30701	1448.52429	400.11597	874.31738	1638.89258	245.15732	849.84418	1361.68933	52.91455	455.03131	1459.89746	359.72043	441.88156	1547.29358	88.52197	113.20151	1480.09265	314.79614	61.29433
378	3.142	1612.01025	260.50317	1395.22229	1436.30103	86.11577	897.64313	1446.15173	400.59116	874.12433	1635.88843	244.64207	850.00214	1354.38879	54.65115	456.15884	1458.80078	359.75537	441.76117	1529.96240	88.70883	108.83435	1480.09265	314.79614	61.29433
379	3.150	1608.08228	260.78119	1395.36316	1432.64038	86.59487	897.94794	1443.72070	401.01685	873.93665	1632.87585	244.17514	850.16583	1347.16040	56.34180	457.28329	1457.71289	359.77112	441.64401	1512.59558	88.81001	104.80745	1480.01123	314.50012	61.20729
380	3.158	1604.17676	260.99545	1395.51208	1428.99231	87.03876	898.22607	1441.24048	401.40286	873.75433	1629.85547	243.75044	850.33582	1340.00195	57.98094	458.41074	1456.63159	359.77841	441.53271	1495.23340	88.81369	101.13770	1479.96667	314.42709	61.30159
381	3.167	1600.29382	261.14694	1395.67139	1425.34839	87.46170	898.48163	1438.72314	401.76013	873.57623	1626.82849	243.35927	850.51166	1332.91821	59.56417	459.54672	1455.55432	359.78464	441.42685	1477.91260	88.71246	97.83532	1479.88086	314.63028	61.53894
382	3.175	1596.43066	261.23654	1395.83960	1421.70105	87.87534	898.71637	1436.18311	402.09900	873.40039	1623.79712	242.99106	850.69244	1325.91833	61.08762	460.69482	1454.47827	359.79163	441.32364	1460.66553	88.50398	94.90474	1479.98120	314.28107	61.77450
383	3.183	1592.58264	261.26517	1396.01331	1418.04419	88.28870	898.92987	1433.63513	402.42926	873.22577	1620.76294	242.63428	850.87616	1319.01367	62.54879	461.85596	1453.40100	359.79745	441.22046	1443.52295	88.18995	92.34684	1479.91003	314.30316	61.28650
384	3.192	1588.74487	261.23349	1396.18872	1414.37378	88.70871	899.12170	1431.09338	402.76031	873.05341	1617.72668	242.27731	851.06012	1312.21619	63.94674	463.02792	1452.31885	359.79968	441.11694	1426.51489	87.77558	90.15939	1479.91003	314.30316	61.28650
385	3.200	1584.91235	261.14182	1396.36267	1410.68665	89.14095	899.29297	1428.57019	403.10025	872.88458	1614.68774	241.90967	851.24078	1305.53748	65.28040	464.20657	1451.22729	359.79782	441.01544	1409.66870	87.27018	88.33446	1479.91943	314.08704	61.17754
386	3.208	1581.08069	260.99066	1396.53271	1406.97900	89.58969	899.44629	1426.07544	403.45401	872.71869	1611.64502	241.52299	851.41425	1298.98853	66.54741	465.38672	1450.12085	359.79364	440.91959	1393.00684	86.68634	86.85815	1479.99609	314.21088	61.38525
387	3.217	1577.24536	260.78128	1396.69836	1403.24707	90.05830	899.58435	1423.61572	403.82367	872.55511	1608.59729	241.11156	851.57635	1292.57813	67.74434	466.56256	1448.99561	359.78882	440.83154	1376.54712	86.03793	85.71416	1479.88855	314.01221	61.27119
388	3.225	1573.40259	260.51584	1396.86096	1399.48657	90.54935	899.70868	1421.19421	404.20859	872.39362	1605.54224	240.67155	851.72375	1286.31445	68.86676	467.72885	1447.84912	359.78339	440.75089	1360.30273	85.33949	84.88478	1479.83240	313.94635	61.23982
389	3.233	1569.54871	260.19675	1397.02185	1395.69287	91.06342	899.81927	1418.81079	404.60495	872.23230	1602.47412	240.19981	851.85449	1280.20422	69.91022	468.88126	1446.68005	359.77652	440.67648	1344.28406	84.60649	84.34932	1479.86926	313.97064	61.28615
390	3.242	1565.67969	259.82629	1397.18127	1391.85962	91.59820	899.91602	1416.46216	405.00754	872.06799	1599.38513	239.69371	851.96783	1274.25024	70.87242	470.01523	1445.48608	359.76782	440.60760	1328.50134	83.85585	84.08475	1479.95422	313.30237	60.82008
391	3.250	1561.79199	259.40613	1397.33850	1387.97949	92.14990	899.99878	1414.14038	405.41190	871.89899	1596.26636	239.15222	852.06366	1268.44885	71.75433	471.12433	1444.26392	359.75665	440.54355	1312.96716	83.10556	84.06770	1479.99768	313.21283	60.89140
392	3.258	1557.88318	258.93661	1397.49084	1384.04492	92.71464	900.06689	1411.83423	405.81406	871.72546	1593.10962	238.57660	852.14252	1262.79053	72.56024	472.20053	1443.01074	359.73938	440.48242	1297.69641	82.37169	84.27495	1479.97754	313.04669	60.70448
393	3.267	1553.95264	258.41757	1397.63489	1380.05103	93.28777	900.11963	1409.53076	406.20929	871.54779	1589.90710	237.96996	852.20496	1257.26294	73.29884	473.23376	1441.72437	359.70837	440.42148	1282.70435	81.66541	84.68347	1480.10315	313.03351	60.91500
394	3.275	1550.00024	257.84918	1397.76624	1375.99561	93.86309	900.15698	1407.21582	406.59174	871.36584	1586.65198	237.33636	852.25134	1251.85461	73.98421	474.21152	1440.40210	359.65448	440.35840	1268.00757	80.99242	85.27271	1479.89392	313.05090	61.02351
395	3.283	1546.02551	257.23215	1397.88110	1371.88049	94.43295	900.17847	1404.87415	406.95499	871.18036	1583.33838	236.68059	852.28168	1246.55664	74.63275	475.12241	1439.03894	359.57083	440.29205	1253.62524	80.35201	86.02702	1479.82837	312.99841	61.25275
396	3.292	1542.02686	256.56674	1397.97571	1367.70947	94.98885	900.18274	1402.49048	407.29251	870.99231	1579.96240	236.00800	852.29681	1241.36206	75.25693	475.96219	1437.62842	359.45395	440.22141	1239.57959	79.73727	86.93467	1480.24609	313.26727	61.04765
397	3.300	1538.00305	255.85220	1398.04639	1363.48682	95.52208	900.16748	1400.05103	407.59827	870.80109	1576.52283	235.32358	852.29852	1236.26477	75.86249	476.73392	1436.16431	359.30237	440.14383	1225.89404	79.13879	87.98418	1480.12683	313.18250	61.33819
398	3.308	1533.95337	255.08707	1398.08960	1359.21692	96.02460	900.12933	1397.54443	407.86734	870.60553	1573.02051	234.63066	852.28796	1231.25806	76.44982	477.44305	1434.64026	359.11627	440.05637	1212.59155	78.54913	89.16091	1480.04431	312.96423	61.33812
399	3.317	1529.87769	254.27031	1398.10217	1354.90320	96.48996	900.06305	1394.96277	408.09561	870.40405	1569.45715	233.93076	852.26495	1226.33521	77.01520	478.09421	1433.05103	358.89838	439.95764	1199.69336	77.96554	90.44419	1479.72974	312.95001	61.50573
400	3.325	1525.77600	253.40205	1398.08118	1350.54919	96.91375	899.96191	1392.30164	408.27924	870.19397	1565.83496	233.22415	852.22784	1221.48950	77.55200	478.69031	1431.39307	358.65320	439.84790	1187.21753	77.39008	91.80752	1479.58923	312.78656	61.71456
401	3.333	1521.64709	252.48375	1398.02429	1346.15894	97.29372	899.81873	1389.55750	408.41635	869.97260	1562.15552	232.51038	852.17438	1216.71399	78.05336	479.23245	1429.66455	358.38507	439.72711	1175.18054	76.82799	93.22160	1479.62329	312.60049	61.70963
402	3.342	1517.48828	251.51743	1397.92957	1341.73682	97.62978	899.62720	1386.72656	408.50735	869.73895	1558.41870	231.78868	852.10254	1212.00000	78.51403	479.71991	1427.86499	358.09808	439.59537	1163.59729	76.28632	94.65672	1479.62231	312.33490	61.74302
403	3.350	1513.29614	250.50510	1397.79517	1337.28650	97.92311	899.38312	1383.80640	408.55322	869.49194	1554.62341	231.05835	852.01062	1207.33740	78.93016	480.15091	1425.99548	357.79562	439.45340	1152.48218	75.77251	96.08274	1479.39722	312.17065	62.01171
404	3.358	1509.06763	249.44885	1397.61938	1332.81030	98.17447	899.08575	1380.79602	408.55463	869.22882	1550.76880	230.31902	851.89734	1202.71497	79.29855	480.52332	1424.05786	357.47977	439.30273	1141.84888	75.29303	97.46899	1479.30310	312.00241	61.92799
405	3.367	1504.79968	248.35089	1397.40149	1328.30933	98.38342	898.73669	1377.69556	408.51196	868.94531	1546.85437	229.57069	851.76111	1198.12256	79.61653	480.83484	1422.05396	357.15088	439.14468	1131.71045	74.85273	98.78520	1479.16760	311.96594	62.09821
406	3.375	1500.48975	247.21301	1397.14172	1323.78369	98.54937	898.33844	1374.50562	408.42593	868.63855	1542.88025	228.81410	851.59894	1193.55115	79.88162	481.08292	1419.98438	356.80765	438.97906	1122.07971	74.45540	100.00227	1479.00171	311.75449	62.20430
407	3.383	1496.13550	246.03659	1396.84106	1319.23206	98.67305	897.89423	1371.22632	408.29779	868.30786	1538.84619	228.05109	851.40680	1188.99219	80.09132	481.26398	1417.84863	356.44839	438.80350	1112.96777	74.10430	101.09129	1478.75928	311.71463	62.29763
408	3.392	1491.73450	244.82274	1396.50183	1314.65112	98.75656	897.40796	1367.85608	408.13013	867.95422	1534.75098	227.28416	851.18097	1184.43799	80.24333	481.37231	1415.64478	356.07358	438.61346	1104.38220	73.80197	102.02332	1478.65308	311.53247	62.36247
409	3.400	1487.28418	243.57239	1396.12610	1310.03479	98.80180	896.88403	1364.39233	407.92648	867.57916	1530.59290	226.51559	850.91876	1179.88403	80.33527	481.39929	1413.37000	355.68628	438.40283	1096.32642	73.54897	102.77164	1478.45544	311.54459	62.48880
410	3.408	1482.78284	242.28680	1395.71594	1305.37573	98.80994	896.32648	1360.83350	407.69025	867.18414	1526.36926	225.74696	850.61884	1175.33008	80.36456	481.33414	1411.02063	355.28912	438.16547	1088.79980	73.34239	103.31560	1478.44556	311.50369	62.57128
411	3.417	1478.22925	240.96849	1395.27283	1300.66699	98.78198	895.73895	1357.17993	407.42358	866.76831	1522.07690	224.97908	850.28131	1170.77881	80.32954	481.16571	1408.59241	354.88116	437.89716	1081.79956	73.17635	103.64240	1478.38867	311.25385	62.61971
412	3.425	1473.62183	239.62149	1394.79797	1295.90088	98.71870	895.12500	1353.43396	407.12778	866.32813	1517.71240	224.21162	849.90753	1166.23669	80.23071	480.88306	1406.07922	354.45758	437.59589	1075.31982	73.04410	103.74619	1478.22375	311.08130	62.77966
413	3.433	1468.95850	238.25064	1394.29224	1291.07019	98.61938	894.48865	1349.59912	406.80438	865.85913	1513.27209	223.44279	849.49976	1161.71570	80.07070	480.47534	1403.47314	354.01205	437.26004	1069.34998	72.93898	103.62630	1478.09949	310.94690	62.92642
414	3.442	1464.23889	236.85989	1393.75598	1286.16711	98.48222	893.83429	1345.67981	406.45499	865.35925	1508.75281	222.66870	849.06201	1157.23364	79.85353	479.93204	1400.76440	353.53909	436.88773	1063.87292	72.85454	103.28561	1477.94409	310.46875	62.99916
415	3.450	1459.46460	235.45108	1393.18884	1281.18323	98.30604	893.16571	1341.67896	406.07898	864.82819	1504.15198	221.88292	848.60004	1152.81274	79.58417	479.24384	1397.94287	353.03519	436.47708	1058.86462	72.78479	102.72823	1477.56836	310.21683	63.16390
416	3.458	1454.63843	234.02382	1392.59106	1276.10986	98.09117	892.48486	1337.59827	405.67151	864.26495	1499.46655	221.07732	848.11969	1148.47546	79.26868	478.40384	1394.99756	352.49771	436.02618	1054.29541	72.72391	101.95730	1477.42761	309.63055	63.06059
417	3.467	1449.76270	232.57562	1391.96228	1270.93811	97.83879	891.79169	1333.43787	405.22552	863.66711	1494.69238	220.24382	847.62469	1144.24316	78.91375	477.40784	1391.91895	351.92334	435.53305	1050.13440	72.66624	100.97482	1477.15442	309.34283	63.09977
418	3.475	1444.83997	231.10234	1391.30188	1265.65857	97.54951	891.08533	1329.19739	404.73645	863.03284	1489.82410	219.37544	847.11591	1140.13623	78.52573	476.25336	1388.69934	351.30920	434.99652	1046.35474	72.60693	99.78391	1476.86804	309.32867	63.19441
419	3.483	1439.87195	229.59959	1390.60828	1260.26306	97.22289	890.36414	1324.87524	404.20380	862.36218	1484.85608	218.46570	846.59229	1136.17285	78.10938	474.93845	1385.33582	350.65588	434.41840	1042.93616	72.54207	98.39021	1476.39417	309.08481	63.10101
420	3.492	1434.85999	228.06425	1389.87854	1254.74683	96.85820	889.62445	1320.46960	403.62888	861.65558	1479.78259	217.50827	846.05206	1132.36682	77.66666	473.46173	1381.83142	349.96735	433.80273	1039.86597	72.46891	96.79990	1476.14539	309.06104	63.28974
421	3.500	1429.80518	226.49443	1389.10864	1249.10742	96.45547	888.86005	1315.97803	403.01193	860.91211	1474.59888	216.49722	845.49323	1128.72693	77.19664	471.82291	1378.19641	349.24783	433.15372	1037.13745	72.38705	95.01662	1475.93872	308.63303	63.49385
422	3.508	1424.70850	224.88823	1388.29431	1243.34473	96.01535	888.06165	1311.39832	402.35062	860.13031	1469.30176	215.42749	844.91272	1125.25500	76.69717	470.02267	1374.44678	348.50085	432.47488	1034.74817	72.29808	93.04183	1475.47668	308.40424	63.78907
423	3.517	1419.57092	223.24295	1387.43127	1237.45972	95.53832	887.21777	1306.72791	401.64026	859.30902	1463.88928	214.29504	844.30634	1121.94580	76.16658	468.06354	1370.60132	347.73065	431.76965	1032.69861	72.20355	90.87778	1475.07947	308.03632	64.11541
424	3.525	1414.39282	221.55518	1386.51587	1231.45471	95.02347	886.31805	1301.96472	400.87500	858.44812	1458.36108	213.09686	843.66858	1118.78784	75.60353	465.95126	1366.67944	346.94305	431.04187	1030.98828	72.10305	88.53125	1474.38611	307.51956	64.07245
425	3.533	1409.17407	219.82155	1385.54578	1225.33289	94.46742	885.35577	1297.10632	400.04886	857.54834	1452.71680	211.83099	842.99377	1115.76563	75.00613	463.69507	1362.69995	346.14490	430.29651	1029.61035	71.99299	86.01814	1474.14563	307.34656	64.43037
426	3.542	1403.91492	218.03888	1384.52087	1219.09717	93.86478	884.32947	1292.14941	399.15750	856.61237	1446.95703	210.49677	842.27759	1112.86169	74.37206	461.30807	1358.68066	345.34271	429.53952	1028.54626	71.86658	83.36671	1473.68042	307.13123	64.60464
427	3.550	1398.61609	216.20470	1383.44409	1212.75134	93.20972	883.24377	1287.09009	398.20047	855.64520	1441.08386	209.09460	841.51862	1110.05688	73.69803	458.80884	1354.63843	344.54187	428.77722	1027.75879	71.71637	80.61803	1473.31543	306.66611	64.85146
428	3.558	1393.27869	214.31764	1382.32336	1206.30151	92.49681	882.11084	1281.92358	397.18079	854.65295	1435.10144	207.62552	840.72003	1107.33191	72.97860	456.22354	1350.58655	343.74680	428.01712	1027.18579	71.53702	77.82642	1472.91052	306.51474	65.29478
429	3.567	1387.90283	212.37738	1381.17188	1199.75610	91.72160	880.95282	1276.64502	396.10168	853.64154	1429.01709	206.09116	839.89075	1104.66797	72.20584	453.58691	1346.53308	342.96143	427.26895	1026.73706	71.32558	75.06074	1472.33337	306.43085	65.69781
430	3.575	1382.48755	210.38458	1380.00830	1193.12695	90.88107	879.80127	1271.25012	394.96521	852.61664	1422.84033	204.49521	839.04504	1102.04749	71.36945	450.94366	1342.48206	342.18802	426.54507	1026.29614	71.07943	72.40367	1472.00574	306.14066	65.99701
431	3.583	1377.03125	208.34123	1378.85754	1186.43054	89.97383	878.69574	1265.73474	393.77399	851.58618	1416.58350	202.84550	838.20154	1099.45239	70.45589	448.34998	1338.43335	341.42493	425.85965	1025.72705	70.79311	69.94597	1471.44568	305.99243	66.49102
432	3.592	1371.53223	206.25073	1377.74902	1179.68909	89.00011	877.68091	1260.09399	392.53290	850.56219	1410.26099	201.15482	837.38293	1096.86243	69.44832	445.87302	1334.38257	340.66565	425.22803	1024.89160	70.45447	67.77309	1470.89648	305.87695	66.95138
433	3.600	1365.98828	204.11816	1376.71497	1172.93018	87.96104	876.80402	1254.32373	391.24826	849.56226	1403.88818	199.44093	836.61639	1094.24951	68.33001	443.58640	1330.31982	339.89926	424.66571	1023.67700	70.04259	65.94260	1470.40027	305.68219	67.42987
434	3.608	1360.39807	201.95105	1375.78564	1166.18420	86.85729	876.10944	1248.42273	389.92514	848.60931	1397.48071	197.72551	835.93427	1091.57043	67.09044	441.56155	1326.22986	339.11334	424.18668	1022.03784	69.53234	64.46309	1469.99194	305.69128	68.32701
435	3.617	1354.76306	199.75887	1374.98560	1159.47986	85.68684	875.63257	1242.39172	388.56519	847.72876	1391.05505	196.03175	835.37231	1088.76038	65.73067	439.85602	1322.09216	338.29755	423.80188	1020.02405	68.90913	63.29576	1469.42273	305.66934	69.02844
436	3.625	1349.09033	197.55112	1374.33105	1152.84192	84.44331	875.39697	1236.23340	387.16605	846.94446	1384.62756	194.38068	834.96588	1085.73413	64.26586	438.50208	1317.88293	337.44669	423.51959	1017.76672	68.18430	62.37968	1468.84436	305.39822	70.63686
437	3.633	1343.39319	195.33640	1373.83240	1146.29065	83.11581	875.41486	1229.95264	385.72217	846.27710	1378.21362	192.78734	834.74310	1082.39966	62.72449	437.50214	1313.57629	336.56305	423.34549	1015.42126	67.39550	61.65619	1468.17139	305.25418	71.46205
438	3.642	1337.68835	193.12331	1373.49646	1139.83984	81.69080	875.68927	1223.55676	384.22589	845.74420	1371.82605	191.25931	834.72021	1078.68433	61.14512	436.83408	1309.14795	335.65521	423.28253	1013.11731	66.59254	61.08097	1467.37097	305.02661	73.18168
439	3.650	1331.99243	190.92174	1373.33044	1133.49426	80.15599	876.21808	1217.05652	382.66873	845.36035	1365.47437	189.79712	834.90063	1074.55811	59.57116	436.46378	1304.57471	334.73486	423.33218	1010.94348	65.82494	60.62997	1466.78223	304.70490	74.77962
440	3.658	1326.31824	188.74318	1373.34155	1127.25073	78.50398	876.99670	1210.46558	381.04391	845.13757	1359.16345	188.39445	835.27771	1070.04590	58.04351	436.35867	1299.83264	333.81531	423.49734	1008.95618	65.13672	60.29635	1465.75891	304.52225	76.34990
441	3.667	1320.67529	186.59998	1373.53577	1121.09937	76.73444	878.01678	1203.79956	379.34698	845.08417	1352.89270	187.03818	835.83948	1065.22009	56.59324	436.49548	1294.89539	332.90976	423.78278	1007.19055	64.56139	60.07635	1464.81763	304.52896	78.50794
442	3.675	1315.07007	184.50330	1373.91394	1115.02698	74.85464	879.26154	1197.07593	377.57492	845.20532	1346.65601	185.70932	836.57281	1060.18774	55.23672	436.85626	1289.73523	332.02914	424.19220	1005.66858	64.11543	59.95759	1463.44995	304.47272	80.58961
443	3.683	1309.50781	182.46155	1374.46887	1109.01758	72.87858	880.70013	1190.31396	375.72586	845.50446	1340.44385	184.38483	837.46484	1055.07397	53.97364	437.41534	1284.32715	331.18155	424.72482	1004.39917	63.79623	59.91753	1462.27820	305.06760	83.02667
444	3.692	1303.99475	180.47957	1375.18469	1103.05371	70.82546	882.28656	1183.53320	373.80078	845.98334	1334.24561	183.03983	838.50220	1050.00659	52.78765	438.12851	1278.65161	330.37543	425.37436	1003.37488	63.58628	59.92860	1460.59863	305.60181	85.66734
445	3.700	1298.53748	178.55914	1376.03699	1097.11621	68.71697	883.96271	1176.75171	371.80429	846.64069	1328.05066	181.65091	839.66858	1045.09912	51.64923	438.93289	1272.69653	329.62302	426.12973	1002.57300	63.46036	59.96521	1458.81665	306.17917	88.38895
446	3.708	1293.14307	176.69994	1376.99524	1091.18726	66.57320	885.66577	1169.98706	369.74442	847.46930	1321.84998	180.19981	840.94330	1040.43872	50.52063	439.75812	1266.45691	328.94235	426.97711	1001.96558	63.39303	60.00937	1456.86914	306.39154	91.17297
447	3.717	1287.81677	174.89987	1378.02649	1085.25269	64.41032	887.33691	1163.25525	367.63101	848.45453	1315.63916	178.67575	842.30048	1036.08191	49.36437	440.54120	1259.93420	328.35681	427.90121	1001.52582	63.36260	60.05260	1454.60071	306.87936	94.30315
448	3.725	1282.56128	173.15451	1379.09827	1079.30469	62.24014	888.92828	1156.56897	365.47394	849.57465	1309.41846	177.07709	843.70947	1032.05640	48.15281	441.23691	1253.13477	327.89325	428.88409	1001.22644	63.35090	60.09367	1452.30090	307.84073	97.83652
449	3.733	1277.37671	171.45728	1380.18018	1073.34302	60.07020	890.40564	1149.93628	363.28220	850.80188	1303.19312	175.41205	845.13654	1028.36719	46.87303	441.81937	1246.06714	327.57843	429.90445	1001.03851	63.34371	60.13414	1449.72534	308.48486	101.32629
450	3.742	1272.26111	169.80008	1381.24597	1067.37549	57.90435	891.74719	1143.35962	361.06412	852.10321	1296.97253	173.69844	846.54688	1025.00049	45.52534	442.27667	1238.74023	327.43494	430.93719	1000.93237	63.33303	60.17457	1447.03174	308.52454	104.68073
451	3.750	1267.20984	168.17354	1382.27417	1061.41577	55.74387	892.94177	1136.83801	358.82831	853.44238	1290.76880	171.96075	847.90680	1021.92749	44.11758	442.60721	1231.16382	327.47873	431.95410	1000.88049	63.31674	60.21399	1444.00989	308.94485	108.40365
452	3.758	1262.21533	166.56755	1383.24695	1055.48120	53.58832	893.98834	1130.36865	356.58533	854.78265	1284.59607	170.22589	849.18542	1019.10583	42.65935	442.81931	1223.34814	327.72079	432.92661	1000.85864	63.29404	60.25031	1440.88794	309.21671	112.00168
453	3.767	1257.26697	164.97244	1384.14966	1049.59082	51.43608	894.89502	1123.94849	354.34930	856.09033	1278.46997	168.52003	850.35571	1016.48682	41.15910	442.92938	1215.30334	328.16888	433.83081	1000.84741	63.26135	60.27978	1437.77673	309.50864	115.56331
454	3.775	1252.35303	163.38022	1384.97083	1043.76355	49.28583	895.67670	1117.57446	352.13727	857.33734	1272.40601	166.86804	851.39484	1014.02271	39.62361	442.95734	1207.03931	328.82526	434.64896	1000.83264	63.21197	60.29685	1434.28149	309.62973	119.09901
455	3.783	1247.46204	161.78503	1385.70374	1038.01733	47.13813	896.35187	1111.24475	349.96683	858.50055	1266.41760	165.29132	852.28497	1011.67499	38.05820	442.92297	1198.56384	329.68237	435.36859	1000.80652	63.13854	60.29503	1430.67883	310.09406	122.98787
456	3.792	1242.58435	160.18274	1386.34583	1032.36841	44.99482	896.93756	1104.96045	347.85303	859.56104	1260.51660	163.80405	853.01459	1009.41656	36.46718	442.84479	1189.88171	330.72137	435.98129	1000.76532	63.03549	60.26830	1426.91211	309.67084	126.84921
457	3.800	1237.71179	158.57047	1386.89856	1026.83142	42.85836	897.44513	1098.72559	345.80615	860.50354	1254.71362	162.41129	853.57886	1007.23108	34.85492	442.73959	1180.99438	331.91373	436.48172	1000.70874	62.90082	60.21323	1422.89856	309.71033	130.74577
458	3.808	1232.83777	156.94731	1387.36707	1021.41644	40.73299	897.88177	1092.54773	343.83151	861.31799	1249.01758	161.11087	853.97949	1005.10962	33.22820	442.62149	1171.90100	333.22430	436.86761	1000.64044	62.73656	60.13132	1418.73193	309.36078	134.97774
459	3.817	1227.95776	155.31458	1387.76038	1016.12909	38.62571	898.25403	1086.43652	341.92999	862.00110	1243.43506	159.89572	854.22479	1003.04730	31.59977	442.50037	1162.59937	334.61292	437.13998	1000.56830	62.54766	60.03043	1414.09009	309.32590	139.05003
460	3.825	1223.06958	153.67487	1388.09021	1010.96936	36.54554	898.56879	1080.40332	340.09921	862.55774	1237.97070	158.75540	854.33032	1001.04041	29.99067	442.38034	1153.08667	336.03601	437.30408	1000.50293	62.34057	59.92324	1409.06042	308.68039	142.75087
461	3.833	1218.17310	152.03098	1388.37048	1005.93335	34.50196	898.83136	1074.45850	338.33536	863.00067	1232.62659	157.67720	854.31775	999.08472	28.42896	442.25931	1143.36035	337.45032	437.37082	1000.45404	62.12304	59.82269	1403.89355	308.10397	146.94456
462	3.842	1213.27002	150.38565	1388.61658	1001.01428	32.50376	899.04456	1068.60913	336.63580	863.34998	1227.40137	156.64883	854.21326	997.17633	26.94560	442.13010	1133.41968	338.81723	437.35904	1000.42731	61.90530	59.73789	1398.36218	307.73270	151.84756
463	3.850	1208.36316	148.74292	1388.84375	996.20441	30.55862	899.21014	1062.85669	335.00006	863.63153	1222.29114	155.66138	854.04504	995.31232	25.56974	441.98337	1123.26831	340.10452	437.29660	1000.42322	61.70131	59.67262	1392.40710	306.58945	156.22382
464	3.858	1203.45605	147.10912	1389.06580	991.49774	28.67222	899.33142	1057.19849	333.42889	863.87579	1217.29016	154.71103	853.84174	993.49194	24.32499	441.81116	1112.91406	341.28497	437.21887	1000.43817	61.52730	59.62637	1386.72693	305.88416	161.49379
465	3.867	1198.55103	145.49254	1389.29541	986.89258	26.84627	899.41547	1051.62805	331.92313	864.11499	1212.39185	153.79932	853.63037	991.71887	23.22690	441.60812	1102.37207	342.33481	437.16476	1000.46716	61.39805	59.59636	1380.08911	304.38589	166.20113
466	3.875	1193.65015	143.90205	1389.54382	982.39136	25.07757	899.47296	1046.13647	330.48376	864.38098	1207.58936	152.93301	853.43530	990.00165	22.28267	441.37234	1091.66943	343.23477	437.17355	1000.50592	61.32342	59.57918	1373.23999	302.97101	171.79082
467	3.883	1188.75537	142.34535	1389.82178	977.99951	23.36035	899.51575	1040.71143	329.11255	864.70349	1202.87634	152.12442	853.27777	988.35486	21.49215	441.10870	1080.84656	343.97116	437.28241	1000.55194	61.30735	59.57180	1366.01660	301.20953	176.55054
468	3.892	1183.87109	140.82805	1390.13879	973.72577	21.68973	899.55365	1035.33875	327.81122	865.10779	1198.24658	151.39107	853.17493	986.79352	20.84633	440.83301	1069.95459	344.53555	437.52383	1000.60303	61.34839	59.57214	1358.26624	299.54474	181.62404
469	3.900	1179.00354	139.35345	1390.50330	969.58331	20.06218	899.59155	1030.00293	326.57892	865.61243	1193.69495	150.75412	853.13879	985.31598	20.32552	440.56738	1059.04883	344.92307	437.92233	1000.65527	61.43961	59.57907	1350.02563	297.44421	185.97552
470	3.908	1174.16138	137.92288	1390.92090	965.58868	18.47343	899.62976	1024.68958	325.41180	866.22815	1189.21606	150.23648	853.17462	983.89276	19.90363	440.32977	1048.18408	345.13132	438.49292	1000.70215	61.56827	59.59238	1341.87183	295.91086	190.83582
471	3.917	1169.35266	136.53647	1391.39221	961.75787	16.91858	899.66547	1019.38586	324.30347	866.95844	1184.80444	149.86035	853.28125	982.48193	19.55712	440.12820	1037.40869	345.15973	439.24017	1000.73621	61.71854	59.61279	1332.86755	293.62381	194.47409
472	3.925	1164.58508	135.19432	1391.91260	958.10321	15.39462	899.69293	1014.08093	323.24521	867.80011	1180.45447	149.64355	853.45160	981.05060	19.27012	439.96219	1026.76355	345.00934	440.15695	1000.75134	61.87740	59.64131	1323.11145	291.41061	197.29710
473	3.933	1159.86548	133.89655	1392.47412	954.63245	13.90219	899.70453	1008.76709	322.22656	868.74365	1176.16138	149.59688	853.67383	979.58087	19.03298	439.82605	1016.27942	344.68286	441.22452	1000.74445	62.03809	59.67780	1312.82495	289.48663	199.02878
474	3.942	1155.20020	132.64253	1393.06799	951.34637	12.44487	899.69250	1003.44214	321.23685	869.77417	1171.92212	149.72333	853.93402	978.06708	18.83839	439.71255	1005.97461	344.18393	442.41541	1000.71527	62.19891	59.72047	1302.25366	287.57101	200.62569
475	3.950	1150.59546	131.43063	1393.68481	948.23517	11.02501	899.65082	998.10931	320.26721	870.87323	1167.73560	150.01805	854.21887	976.51373	18.67849	439.61600	995.85645	343.51685	443.69748	1000.66541	62.36024	59.76654	1291.31079	285.89191	200.99579
476	3.958	1146.05737	130.25951	1394.31262	945.27600	9.63817	899.57819	992.77448	319.31183	872.02020	1163.60107	150.46849	854.51672	974.93207	18.54361	439.53284	985.92407	342.68710	445.03693	1000.59735	62.52264	59.81227	1279.77209	284.64938	200.85294
477	3.967	1141.59045	129.12904	1394.93787	942.43799	8.27345	899.47858	987.44556	318.36771	873.19318	1159.51770	151.05496	854.81689	973.33655	18.42237	439.46191	976.17291	341.70230	446.39911	1000.51300	62.68594	59.85358	1268.11389	283.46954	199.86157
478	3.975	1137.19714	128.03998	1395.54736	939.69110	6.92172	899.35693	982.13269	317.43369	874.36963	1155.48291	151.75275	855.11017	971.74158	18.30336	439.40359	966.59814	340.57254	447.75070	1000.41461	62.84880	59.88738	1256.03455	282.52634	198.14075
479	3.983	1132.87769	126.99362	1396.12976	937.01117	5.58241	899.21521	976.84723	316.51047	875.52765	1151.49341	152.53448	855.38965	970.16028	18.17787	439.35739	957.19495	339.31015	449.06393	1000.30347	63.00975	59.91048	1243.51575	281.69794	195.64104
480	3.992	1128.63086	125.99232	1396.67688	934.37891	4.26403	899.05298	971.60077	315.60071	876.64783	1147.54663	153.37192	855.65192	968.60315	18.04178	439.31982	947.95624	337.92813	450.32034	1000.17859	63.16851	59.91788	1230.46692	281.05313	192.37697
481	4.000	1124.45398	125.03991	1397.18176	931.77710	2.98094	898.87000	966.40485	314.70877	877.71313	1143.63965	154.23792	855.89685	967.07758	17.89588	439.28433	938.87311	336.43887	451.51022	1000.03851	63.32497	59.90520	1216.93091	280.59546	188.38780
482	4.008	1120.34229	124.14124	1397.63928	929.19086	1.74847	898.66711	961.26898	313.83920	878.70880	1139.77002	155.10776	856.12598	965.58917	17.74326	439.24258	929.93854	334.85388	452.62854	999.88458	63.47787	59.87238	1203.21838	279.93369	183.93549
483	4.017	1116.29016	123.30099	1398.04565	926.60645	0.57901	898.44543	956.20007	312.99567	879.62213	1135.93433	155.96043	856.34192	964.14319	17.58648	439.18686	921.14978	333.18497	453.67093	999.72388	63.62402	59.82584	1188.81213	279.91968	178.92863
484	4.025	1112.29028	122.52232	1398.39856	924.01166	-0.51927	898.20703	951.20166	312.18161	880.44305	1132.12817	156.78018	856.54724	962.74457	17.42787	439.11255	912.50732	331.44635	454.63229	999.56934	63.75803	59.77781	1174.09192	279.79697	173.44225
485	4.033	1108.33618	121.80663	1398.69702	921.39630	-1.54293	897.95453	946.27393	311.40067	881.16437	1128.34717	157.55714	856.74432	961.39722	17.27091	439.01938	904.01459	329.65649	455.50879	999.43622	63.87416	59.74202	1159.12439	279.71759	167.64238
486	4.042	1104.42200	121.15401	1398.94214	918.75269	-2.49206	897.69128	941.41473	310.65729	881.78381	1124.58569	158.28645	856.93475	960.10358	17.11905	438.91196	895.67877	327.83832	456.29999	999.33636	63.96964	59.72832	1143.61304	280.12100	161.60898
487	4.050	1100.54272	120.56374	1399.13696	916.07538	-3.36813	897.42010	936.62018	309.95673	882.30505	1120.83838	158.96812	857.11871	958.86371	16.97423	438.79889	887.50946	326.01572	457.01035	999.27478	64.04546	59.74110	1127.72327	280.43674	155.09155
488	4.058	1096.69336	120.03436	1399.28577	913.36157	-4.17393	897.14325	931.88470	309.30411	882.73676	1117.10059	159.60712	857.29553	957.67279	16.83811	438.68976	879.51556	324.20892	457.64935	999.24988	64.10483	59.78041	1111.46790	280.76099	148.71260
489	4.067	1092.86914	119.56409	1399.39392	910.61066	-4.91417	896.86267	927.20062	308.70239	883.09082	1113.36902	160.21198	857.46423	956.51929	16.71443	438.59021	871.70441	322.43320	458.22974	999.25476	64.15231	59.84219	1094.81433	281.86981	142.28352
490	4.075	1089.06396	119.15170	1399.46655	907.82489	-5.59370	896.57910	922.55884	308.15094	883.38068	1109.64136	160.79318	857.62372	955.38477	16.60920	438.50052	864.08099	320.69971	458.76410	999.27832	64.19386	59.91888	1078.15186	282.58389	136.07019
491	4.083	1085.27124	118.79754	1399.50964	905.00891	-6.21604	896.29218	917.94983	307.64618	883.61951	1105.91577	161.36237	857.77338	954.24854	16.52890	438.41827	856.64722	319.01666	459.26279	999.30835	64.23615	60.00197	1061.08984	283.61267	129.47098
492	4.092	1081.48523	118.50293	1399.52808	902.16913	-6.78492	896.00128	913.36438	307.18243	883.81903	1102.19092	161.93192	857.91382	953.09070	16.47848	438.34021	849.40009	317.39096	459.73453	999.33429	64.28507	60.08533	1043.68884	284.83859	123.44466
493	4.100	1077.70093	118.26881	1399.52551	899.31226	-7.30621	895.70612	908.79340	306.75177	883.98840	1098.46570	162.51347	858.04620	951.89508	16.45979	438.26233	842.33038	315.82870	460.18747	999.34937	64.34431	60.16655	1026.32263	285.78479	117.48756
494	4.108	1073.91357	118.09445	1399.50427	896.44421	-7.78741	895.40802	904.22888	306.34482	884.13379	1094.73828	163.11633	858.17114	950.64923	16.47124	438.18100	835.42194	314.33392	460.63025	999.35010	64.41478	60.24616	1008.78809	286.81772	111.76781
495	4.117	1070.11914	117.97745	1399.46558	893.56921	-8.23622	895.10962	899.66479	305.95270	884.25867	1091.00635	163.74644	858.28821	949.34546	16.50900	438.09415	828.65302	312.90686	461.07181	999.33508	64.49490	60.32582	988.98590	287.80325	106.69581
496	4.125	1066.31567	117.91468	1399.41064	890.69055	-8.65987	894.81378	895.09796	305.56863	884.36383	1087.26660	164.40576	858.39612	947.98102	16.56790	438.00250	821.99792	311.54453	461.52051	999.30481	64.58148	60.40677	970.79181	289.06061	101.89938
497	4.133	1062.50391	117.90311	1399.34021	887.81152	-9.06363	894.52197	890.52802	305.18817	884.44818	1083.51685	165.09219	858.49371	946.55713	16.64188	437.90906	815.43030	310.24280	461.98499	999.26147	64.67058	60.49007	952.57452	290.04889	97.85364
498	4.142	1058.68701	117.93980	1399.25586	884.93378	-9.44881	894.23468	885.95648	304.80905	884.51001	1079.75610	165.80077	858.57898	945.07654	16.72618	437.81656	808.92511	308.99811	462.47543	999.20898	64.75885	60.57758	934.29303	291.21655	94.13854
499	4.150	1054.86963	118.02132	1399.15955	882.05603	-9.81403	893.95197	881.38617	304.43155	884.54761	1075.98547	166.52423	858.64868	943.54193	16.82024	437.72433	802.46161	307.80667	463.00299	999.15167	64.84538	60.67164	916.07532	292.38370	90.94209
500	4.158	1051.05493	118.14377	1399.05261	879.17505	-10.15871	893.67383	876.82043	304.05884	884.55988	1072.20740	167.25427	858.69861	941.95465	16.92783	437.62799	796.02545	306.66418	463.57703	999.09302	64.93199	60.77345	897.99823	293.75150	87.93633
501	4.167	1047.24390	118.30319	1398.93518	876.28723	-10.48403	893.39844	872.26202	303.69623	884.54803	1068.42432	167.98354	858.72485	940.31409	17.05405	437.52206	789.61023	305.56757	464.20288	999.03473	65.02229	60.88211	880.23865	294.95251	86.01865
502	4.175	1043.43481	118.49689	1398.80566	873.38855	-10.79056	893.12177	867.71228	303.35001	884.51544	1064.63745	168.70728	858.72351	938.62012	17.20165	437.40363	783.21698	304.51605	464.88040	998.97589	65.12067	60.99496	862.37769	296.01617	84.03096
503	4.183	1039.62378	118.72409	1398.66138	870.47437	-11.07639	892.83807	863.17108	303.02637	884.46674	1060.84497	169.42358	858.68976	936.87396	17.36932	437.27377	776.85223	303.51105	465.60492	998.91370	65.23129	61.10891	844.87830	297.02197	82.65112
504	4.192	1035.80750	118.98605	1398.50000	867.54047	-11.33764	892.54224	858.63660	302.72992	884.40601	1057.04248	170.13303	858.61816	935.07690	17.55351	437.13544	770.52515	302.55655	466.36975	998.84460	65.35714	61.22266	827.41382	298.30106	81.98286
505	4.200	1031.98413	119.28546	1398.32043	864.58356	-11.57030	892.23126	854.10492	302.46158	884.33594	1053.22412	170.83821	858.50494	933.22638	17.75224	436.98944	764.24432	301.65924	467.16821	998.76563	65.50035	61.33754	810.46777	298.95468	81.37324
506	4.208	1028.15259	119.62549	1398.12146	861.60065	-11.77132	891.90436	849.57013	302.21753	884.25659	1049.38391	171.54373	858.34979	931.31677	17.96744	436.83356	758.01721	300.82626	467.99310	998.67358	65.66292	61.45560	793.81000	299.80789	81.25778
507	4.217	1024.31042	120.00851	1397.90100	858.58905	-11.93785	891.56079	845.02496	301.99112	884.16614	1045.51538	172.25598	858.15485	929.34253	18.20403	436.66373	751.85034	300.06116	468.83444	998.56494	65.84634	61.57732	777.23688	300.53790	81.62415
508	4.225	1020.45416	120.43549	1397.65576	855.54675	-12.06807	891.19910	840.46069	301.77567	884.06207	1041.61182	172.98203	857.92334	927.30042	18.46780	436.47586	745.74847	299.36349	469.67868	998.43579	66.05085	61.70026	760.82159	301.22522	81.60815
509	4.233	1016.58044	120.90619	1397.38220	852.47253	-12.16331	890.81757	835.86847	301.56586	883.94110	1037.66650	173.72852	857.65796	925.18915	18.76476	436.26617	739.71368	298.73145	470.51025	998.28174	66.27605	61.81892	744.98248	301.92050	82.53038
510	4.242	1012.68658	121.42003	1397.07703	849.36511	-12.22746	890.41473	831.24060	301.35895	883.80005	1033.67383	174.50131	857.36078	923.00812	19.10089	436.03174	733.74585	298.16483	471.31326	998.09845	66.52170	61.92607	729.47583	302.44861	83.16735
511	4.250	1008.77167	121.97643	1396.73730	846.22168	-12.26385	889.98932	826.57025	301.15576	883.63647	1029.62817	175.30522	857.03314	920.75696	19.48053	435.77173	727.84265	297.66577	472.07217	997.88330	66.78711	62.01610	714.22913	302.80887	84.10903
512	4.258	1004.83630	122.57497	1396.36194	843.03790	-12.27415	889.54010	821.85156	300.96042	883.44885	1025.52588	176.14359	856.67560	918.43494	19.90469	435.48792	722.00031	297.23840	472.77289	997.63776	67.06931	62.08866	699.56079	303.64334	85.32568
513	4.267	1000.88226	123.21599	1395.95032	839.80865	-12.25899	889.06696	817.08051	300.77875	883.23486	1021.36432	177.01788	856.28821	916.04218	20.37089	435.18304	716.21240	296.88748	473.40244	997.36926	67.36316	62.14895	684.77948	304.00494	86.66369
514	4.275	996.91003	123.90043	1395.50122	836.52960	-12.21798	888.57062	812.25537	300.61786	882.98932	1017.14240	177.92780	855.87073	913.58032	20.87305	434.85876	710.47064	296.61569	473.94766	997.08966	67.66358	62.20448	670.86316	304.51666	88.65965
515	4.283	992.91815	124.62903	1395.01221	833.19775	-12.15014	888.05176	807.37720	300.48550	882.70471	1012.85999	178.87140	855.42218	911.05359	21.40212	434.51477	704.76575	296.42181	474.39645	996.81128	67.96701	62.26265	657.13708	305.20340	89.65043
516	4.292	988.90302	125.40179	1394.48071	829.81177	-12.05365	887.51031	802.44928	300.38885	882.37329	1008.51831	179.84547	854.94135	908.46747	21.94729	434.14905	699.08728	296.30173	474.74091	996.54382	68.27102	62.32925	643.58728	305.51935	91.25654
517	4.300	984.86072	126.21828	1393.90405	826.37042	-11.92544	886.94592	797.47559	300.33331	881.98749	1004.11884	180.84599	854.42676	905.82556	22.49751	433.75946	693.42322	296.25046	474.97849	996.29156	68.57412	62.40585	630.66168	306.29025	92.68118
518	4.308	980.78729	127.07833	1393.28040	822.87225	-11.76253	886.35773	792.46094	300.32187	881.54108	999.66364	181.86841	853.87671	903.12878	23.04281	433.34396	687.76025	296.26385	475.11108	996.05286	68.87599	62.48882	618.31775	306.77225	94.18188
519	4.317	976.67920	127.98286	1392.60779	819.31482	-11.56317	885.74438	787.40991	300.35583	881.02905	995.15472	182.90781	853.28937	900.37531	23.57491	432.90009	682.08661	296.33908	475.14297	995.82117	69.17713	62.57243	606.10333	307.20337	95.57188
520	4.325	972.53308	128.93341	1391.88501	815.69354	-11.32597	885.10449	782.32660	300.43460	880.44861	990.59412	183.95938	852.66235	897.56177	24.08740	432.42572	676.39380	296.47382	475.07986	995.58789	69.47762	62.65276	594.63586	307.61960	97.15375
521	4.333	968.34589	129.93144	1391.11169	812.00354	-11.04985	884.43799	777.21344	300.55539	879.79889	985.98413	185.01868	851.99347	894.68481	24.57662	431.92017	670.67804	296.66458	474.92831	995.34454	69.77631	62.72939	583.49255	307.66211	98.45684
522	4.342	964.11505	130.97774	1390.29053	808.24078	-10.73531	883.74738	772.07141	300.71332	879.08179	981.32623	186.08176	851.28040	891.74097	25.04178	431.38437	664.94006	296.90631	474.69452	995.08490	70.07091	62.80508	572.00439	307.63333	100.07298
523	4.350	959.83759	132.07196	1389.42578	804.40387	-10.38461	883.03595	766.89948	300.90237	878.30103	976.62048	187.14522	850.52124	888.72644	25.48462	430.82001	659.18457	297.19336	474.38290	994.80652	70.35822	62.88541	561.69513	307.85318	101.15567
524	4.358	955.50928	133.21280	1388.52356	800.49304	-10.00057	882.30536	761.69482	301.11697	877.46228	971.86426	188.20668	849.71576	885.63849	25.90945	430.22861	653.41797	297.52060	473.99460	994.51044	70.63452	62.97793	552.24115	308.22141	102.34715
525	4.367	951.12488	134.39874	1387.58899	796.50745	-9.58492	881.55414	756.45282	301.35284	876.57269	967.05341	189.26526	848.86560	882.47760	26.32281	429.61188	647.64722	297.88324	473.52808	994.19885	70.89677	63.08945	542.82550	308.41122	103.03116
526	4.375	946.67975	135.62883	1386.62695	792.44342	-9.13785	880.77826	751.16846	301.60733	875.63934	962.18256	190.32120	847.97382	879.24689	26.73177	428.97244	641.88000	298.27563	472.98138	993.87305	71.14398	63.22365	534.44531	308.29584	103.12251
527	4.383	942.17017	136.90305	1385.64075	788.29614	-8.65916	879.97400	745.83649	301.87961	874.66907	957.24683	191.37531	847.04449	875.95221	27.14238	428.31314	636.12506	298.69070	472.35303	993.53406	71.37758	63.38161	526.17303	308.26807	102.98705
528	4.392	937.59332	138.22221	1384.63318	784.06177	-8.14900	879.13916	740.45190	302.17188	873.66876	952.24182	192.42938	846.08319	872.60266	27.55957	427.63705	630.39160	299.12006	471.64117	993.18292	71.60068	63.56381	518.10638	308.78580	103.40901
529	4.400	932.94690	139.58855	1383.60620	779.73798	-7.60732	878.27362	735.01038	302.49048	872.64557	947.16394	193.48682	845.09735	869.21033	27.98746	426.94763	624.68781	299.55588	470.84424	992.81909	71.81753	63.77063	510.87152	308.74216	102.96480
530	4.408	928.22943	141.00594	1382.56116	775.32367	-7.03362	877.37805	729.50690	302.84506	871.60577	942.00940	194.55243	844.09631	865.78979	28.42846	426.24863	619.02057	299.99268	469.96182	992.44153	72.03246	64.00208	503.99750	308.48227	102.29391
531	4.417	923.44019	142.47827	1381.49890	770.81757	-6.42770	876.45490	723.93683	303.24561	870.55341	936.77478	195.63202	843.09137	862.35638	28.88193	425.54459	613.39673	300.42682	468.99493	992.05042	72.24762	64.25886	497.16681	309.06860	102.11530
532	4.425	918.57867	144.00723	1380.41931	766.21790	-5.78959	875.50952	718.29620	303.69904	869.48938	931.45703	196.73254	842.09503	858.92487	29.34476	424.84158	607.82385	300.85571	467.94489	991.64856	72.46196	64.54379	491.27451	308.52029	100.85084
533	4.433	913.64539	145.59277	1379.32153	761.52277	-5.11789	874.55023	712.58167	304.20703	868.41168	926.05353	197.86261	841.11969	855.50720	29.81290	424.14688	602.31006	301.27814	466.81140	991.24103	72.67300	64.86220	485.22180	308.97510	99.73613
534	4.442	908.64130	147.23471	1378.20496	756.73059	-4.40930	873.58588	706.78967	304.76724	867.31555	920.56238	199.03192	840.17517	852.11157	30.28176	423.46802	596.86438	301.69388	465.59052	990.83282	72.87878	65.22124	479.71933	309.01694	99.21167
535	4.450	903.56683	148.93338	1377.06860	751.84082	-3.65919	872.62463	700.91583	305.37610	866.19476	914.98090	200.25003	839.26843	848.74152	30.74727	422.81189	591.49597	302.10284	464.27429	990.42761	73.07817	65.62840	474.59235	309.35721	97.87957
536	4.458	898.42206	150.68948	1375.91223	746.85400	-2.86226	871.67279	694.95422	306.03217	865.04340	909.30640	201.52542	838.40295	845.39655	31.20716	422.18402	586.21387	302.50421	462.85263	990.02838	73.27007	66.08917	469.69833	309.24744	96.19866
537	4.467	893.20740	152.50398	1374.73584	741.77130	-2.01398	870.73486	688.89716	306.73660	863.85748	903.53583	202.86557	837.57837	842.07269	31.66038	421.58914	581.02765	302.89816	461.31638	989.63879	73.45243	66.60710	464.85541	309.33957	94.59813
538	4.475	887.92346	154.37775	1373.54053	736.59387	-1.11225	869.81335	682.73553	307.49072	862.63562	897.66559	204.27682	836.79047	838.76154	32.10578	421.03281	575.94843	303.28836	459.65970	989.26215	73.62151	67.18597	461.14639	309.34393	92.65189
539	4.483	882.57043	156.31216	1372.32849	731.32196	-0.15740	868.91058	676.46075	308.29279	861.37787	891.69104	205.76353	836.03198	835.45026	32.54221	420.52145	570.98871	303.68210	457.88055	988.89868	73.77235	67.83083	457.31708	309.27692	90.61473
540	4.492	877.14795	158.31010	1371.10278	725.95526	0.84830	868.03009	670.06488	309.13892	860.08630	885.60846	207.32742	835.29462	832.12109	32.96921	420.05997	566.16168	304.08820	455.98071	988.54614	73.89878	68.54806	453.90384	309.15411	88.36131
541	4.500	871.65540	160.37628	1369.86938	720.49280	1.90105	867.17505	663.54041	310.02625	858.76672	879.41595	208.96777	834.57074	828.75232	33.38667	419.65002	561.47998	304.51459	453.96664	988.20160	73.99155	69.34718	450.96268	309.07327	85.87754
542	4.508	866.09277	162.51624	1368.63867	714.93323	2.99561	866.34760	656.88153	310.95523	857.43158	873.11475	210.68175	833.85529	825.31848	33.79450	419.29117	556.95264	304.96838	451.85345	987.86334	74.03793	70.24274	448.29633	308.96066	83.34048
543	4.517	860.45953	164.73453	1367.42651	709.27472	4.12614	865.54980	650.08606	311.92963	856.10205	866.70947	212.46384	833.14703	821.79193	34.19351	418.98267	552.58154	305.45901	449.67087	987.52960	74.02430	71.25326	446.22064	309.08286	80.68036
544	4.525	854.75427	167.03294	1366.25427	703.51477	5.28797	864.78497	643.15747	312.95554	854.80896	860.20837	214.30487	832.45001	818.14282	34.58640	418.72412	548.35925	305.99997	447.46680	987.19501	73.93932	72.39774	444.62418	309.22629	77.88338
545	4.533	848.97424	169.40974	1365.14868	697.64984	6.47869	864.05731	636.10712	314.03961	853.59271	853.62329	216.19046	831.77429	814.33862	34.97798	418.51617	544.26715	306.60806	445.30618	986.84778	73.77682	73.69362	443.55450	308.75281	74.35270
546	4.542	843.11517	171.85982	1364.14209	691.67596	7.69802	863.37219	628.95642	315.18683	852.50281	846.96759	218.09975	831.13672	810.34540	35.37401	418.36124	540.27222	307.30222	443.26715	986.46613	73.53889	75.15524	442.71371	308.18591	71.05157
547	4.550	837.17175	174.37476	1363.27014	685.59052	8.94764	862.73816	621.73853	316.39929	851.59546	840.25403	220.00671	830.56207	806.12927	35.77826	418.26450	536.32385	308.10153	441.43433	986.01294	73.23788	76.78943	441.46744	308.11823	69.58443
548	4.558	831.13763	176.94363	1362.56567	679.39240	10.23142	862.16937	614.49646	317.67657	850.92737	833.49530	221.88416	830.08203	801.65851	36.18991	418.23322	532.35205	309.02179	439.88724	985.43628	72.89471	78.59308	437.41544	307.26465	69.80073
549	4.567	825.00751	179.55505	1362.05420	673.08356	11.55559	861.68646	607.27606	319.01804	850.54706	826.70752	223.70905	829.73053	796.90503	36.60283	418.27460	528.27075	310.07053	438.68439	984.68439	72.53120	80.56035	431.36029	307.84341	70.25677
550	4.575	818.78015	182.19875	1361.75024	666.66907	12.92807	861.31274	600.11926	320.42682	850.48792	819.90979	225.46648	829.53711	791.84509	37.00747	418.39291	523.98804	311.24237	437.84805	983.72296	72.16128	82.69244	428.75122	307.99258	68.77003
551	4.583	812.46204	184.86520	1361.65857	660.15723	14.35716	861.06885	593.05780	321.91241	850.76532	813.12091	227.15082	829.51971	786.45996	37.39437	418.58658	519.42517	312.51840	437.35883	982.53802	71.78819	84.99895	427.89966	308.30832	68.51743
552	4.592	806.06812	187.54465	1361.77612	653.55914	15.85003	860.96875	586.10889	323.48972	851.37842	806.35559	228.76578	829.68005	780.73669	37.75528	418.84814	514.53754	313.87170	437.16791	981.12640	71.40721	87.49282	425.56161	309.01596	67.28936
553	4.600	799.61884	190.22647	1362.09546	646.88763	17.41187	861.01923	579.27301	325.17474	852.31421	799.62366	230.32318	830.00366	774.67004	38.08117	419.16760	509.32813	315.27567	437.22128	979.48761	71.01009	90.18564	423.45834	309.68835	66.79674
554	4.608	793.13635	192.89938	1362.60583	640.15637	19.04619	861.22015	572.53784	326.97961	853.55237	792.92883	231.84055	830.46405	768.26202	38.36092	419.53571	503.84711	316.70935	437.47882	977.62000	70.58892	93.08320	421.62338	310.32324	65.61826
555	4.617	786.64111	195.55231	1363.29285	633.38135	20.75491	861.56464	565.88586	328.90918	855.06854	786.26880	233.33861	831.03119	761.52039	38.58275	419.94431	498.17987	318.15683	437.91586	975.51886	70.13786	96.18190	419.05463	310.33752	65.16643
556	4.625	780.15094	198.17570	1364.13818	626.58038	22.53745	862.04016	559.30048	330.95801	856.83246	779.63629	234.83899	831.67841	754.45709	38.73575	420.38449	492.43311	319.60364	438.51038	973.17578	69.65349	99.46902	416.70276	310.61194	65.24616
557	4.633	773.68085	200.76147	1365.11890	619.77246	24.39034	862.63208	552.76917	333.10748	858.80249	773.02203	236.36209	832.38788	747.08966	38.80900	420.84781	486.72278	321.03674	439.23062	970.57977	69.13578	102.92580	415.25406	310.40063	64.83344
558	4.642	767.24438	203.30190	1366.20752	612.97559	26.30759	863.32800	546.28259	335.32373	860.91705	766.41803	237.92511	833.15192	739.44025	38.78905	421.33029	481.16571	322.45154	440.03265	967.71893	68.59045	106.53046	414.74478	310.40253	64.40315
559	4.650	760.85437	205.78935	1367.37195	606.20715	28.28085	864.11920	539.83319	337.55835	863.09045	759.81995	239.53969	833.97266	731.53204	38.65836	421.83347	475.87158	323.85892	440.86627	964.58270	68.03178	110.26074	414.63358	310.69550	64.27027
560	4.658	754.52307	208.21782	1368.57690	599.48450	30.29933	864.99939	533.41394	339.75925	865.22217	753.22961	241.21138	834.85596	723.38745	38.39576	422.36157	470.93408	325.28262	441.68027	961.16351	67.48304	114.09713	413.88199	311.41476	64.59365
561	4.667	748.26141	210.58392	1369.78711	592.82416	32.35055	865.96185	527.01624	341.88620	867.21600	746.65417	242.94229	835.80402	715.02808	37.97935	422.91803	466.41980	326.74713	442.42505	957.45740	66.97236	118.02541	413.62378	311.80991	64.68701
562	4.675	742.07758	212.88678	1370.97058	586.24121	34.42146	866.99670	520.62793	343.91629	868.99274	740.10571	244.73294	836.80933	706.47461	37.39220	423.50357	462.36108	328.26450	443.05765	953.46326	66.52715	122.03500	413.40863	312.25937	64.65106
563	4.683	735.97589	215.12720	1372.10095	579.74823	36.49895	868.08850	514.23840	345.84048	870.49634	733.59961	246.58069	837.85309	697.74402	36.63121	424.11316	458.75342	329.82825	443.54974	949.18079	66.17061	126.11575	413.28586	312.59338	64.73911
564	4.692	729.95624	217.30746	1373.15918	573.35394	38.56951	869.21521	507.85034	347.65973	871.69836	727.15436	248.47659	838.90662	688.84747	35.71277	424.73340	455.56055	331.41644	443.89328	944.60938	65.92103	130.25690	413.07199	312.80719	64.22411
565	4.700	724.01550	219.43118	1374.13306	567.06287	40.61842	870.34937	501.48914	349.38269	872.60150	720.79095	250.40334	839.93506	679.79077	34.66845	425.34390	452.72400	333.00003	444.09857	939.74768	65.79367	134.44826	412.93250	313.06601	64.12759
566	4.708	718.14844	221.50337	1375.01770	560.87677	42.62982	871.46021	495.19971	351.02649	873.23907	714.53314	252.33600	840.90222	670.57611	33.53667	425.92087	450.17358	334.55109	444.18622	934.59534	65.80267	138.68311	412.74112	312.94443	64.20212
567	4.717	712.34747	223.52972	1375.81409	554.79578	44.58791	872.51617	489.02869	352.61926	873.66968	708.40533	254.24390	841.77576	661.20215	32.35699	426.44046	447.83630	336.04898	444.17920	929.15411	65.96175	142.96144	412.66284	312.59174	63.64110
568	4.725	706.60352	225.51500	1376.52869	548.81958	46.47772	873.48932	483.01367	354.19534	873.96320	702.43079	256.09235	842.53143	651.66632	31.16608	426.88339	445.64258	337.48358	444.10022	923.42902	66.28496	147.28929	412.45313	312.46579	63.37422
569	4.733	700.90662	227.46207	1377.17175	542.94696	48.28574	874.35944	477.18286	355.78412	874.18384	696.62891	257.84564	843.15674	641.96625	29.99482	427.23874	443.53076	338.85532	443.97296	917.42438	66.78793	151.67358	412.41644	312.52026	63.24833
570	4.742	695.24731	229.37152	1377.75720	537.17542	50.00166	875.11633	471.55676	357.40353	874.38153	691.01379	259.47214	843.65137	632.10229	28.86589	427.50623	441.45044	340.17072	443.82220	911.14172	67.48716	156.11632	412.09604	312.68814	63.27459
571	4.750	689.61682	231.24222	1378.30066	531.50134	51.62069	875.75983	466.14709	359.06140	874.59210	685.59290	260.94843	844.02673	622.07971	27.79326	427.69794	439.36194	341.43570	443.67090	904.57715	68.39748	160.60936	412.58124	313.21008	62.83651
572	4.758	684.00928	233.07195	1378.81750	525.92065	53.14534	876.29828	460.95557	360.75790	874.84033	680.36609	262.26257	844.30396	611.90704	26.79103	427.83264	437.23706	342.65079	443.53723	897.72058	69.53017	165.13101	412.64609	313.33893	62.47361
573	4.767	678.42236	234.85809	1379.32239	520.42871	54.58643	876.74841	455.97351	362.48767	875.14178	675.32483	263.41504	844.51080	601.59686	25.88571	427.92679	435.05786	343.81021	443.43256	890.55951	70.89293	169.64536	412.35065	313.62640	62.30452
574	4.775	672.85864	236.59726	1379.82788	515.02026	55.96036	877.13373	451.18201	364.24152	875.50238	670.45410	264.41727	844.67853	591.16772	25.11267	427.99301	432.81726	344.90286	443.36038	883.08179	72.48981	174.10416	412.24747	314.08731	62.70337
575	4.783	667.32544	238.28456	1380.34448	509.68933	57.28285	877.48206	446.55237	366.00641	875.91461	665.73499	265.28751	844.83698	580.64709	24.49818	428.04745	430.51904	345.91455	443.31824	875.27783	74.31923	178.44868	412.17331	314.58859	62.85625
576	4.792	661.83252	239.91339	1380.88025	504.43127	58.56523	877.82251	442.04944	367.76352	876.35480	661.14734	266.04715	845.01080	570.07300	24.04825	428.11569	428.17773	346.83215	443.30060	867.14001	76.37131	182.60970	411.51410	313.58130	62.74199
577	4.800	656.38904	241.47623	1381.44165	499.24280	59.81517	878.18384	437.64148	369.49103	876.78949	656.67212	266.71790	845.21674	559.49158	23.75389	428.23044	425.81494	347.64667	443.30045	858.66272	78.62585	186.50621	411.32440	313.98785	62.62444
578	4.808	651.00256	242.96585	1382.03284	494.12158	61.03863	878.59216	433.31360	371.16898	877.18927	652.29285	267.31931	845.46344	548.94958	23.60074	428.42352	423.45605	348.35474	443.30933	849.83911	81.05106	190.04785	411.04785	314.25198	62.56086
579	4.817	645.67871	244.37660	1382.65686	489.06531	62.24107	879.06866	429.07312	372.78043	877.53510	647.99744	267.86609	845.75195	538.48474	23.57397	428.72012	421.12573	348.95847	443.31903	840.65845	83.60367	193.14206	410.84653	314.32849	62.46172
580	4.825	640.42053	245.70476	1383.31482	484.07068	63.42797	879.62756	424.93665	374.31424	877.81653	643.77820	268.36618	846.07764	528.12256	23.66309	429.13528	418.84424	349.46381	443.32404	831.10596	86.23144	195.70113	411.31046	315.03424	62.15490
581	4.833	635.23010	246.94824	1384.00610	479.13220	64.60422	880.27594	420.91968	375.76889	878.02997	639.63159	268.82147	846.43396	517.87573	23.86569	429.67319	416.62354	349.87982	443.32291	821.16309	88.87730	197.64658	411.19397	314.98666	62.15976
582	4.842	630.10938	248.10617	1384.72839	474.24390	65.77276	881.01355	417.03503	377.15134	878.17749	635.55774	269.22928	846.81512	507.74646	24.18530	430.33005	414.46643	350.21872	443.31708	810.81140	91.48421	198.91286	410.90808	315.02032	62.47359
583	4.850	625.06165	249.17870	1385.47766	469.40173	66.93253	881.83203	413.29102	378.47412	878.26538	631.55920	269.58289	847.21680	497.73010	24.62578	431.09814	412.36792	350.49515	443.30899	800.03723	93.99994	199.45239	410.36111	314.12991	62.58030
584	4.858	620.09009	250.16737	1386.24927	464.60376	68.07658	882.71692	409.68628	379.75421	878.30219	627.64063	269.87225	847.63593	487.82043	25.18708	431.96738	410.32043	350.72488	443.30020	788.83484	96.38108	199.23903	410.89099	314.51480	62.20685
585	4.867	615.19775	251.07538	1387.03687	459.84863	69.19427	883.65143	406.21265	381.00919	878.29767	623.80627	270.08606	848.07025	478.00818	25.86577	432.92395	408.31812	350.92355	443.29083	777.20398	98.59529	198.26733	410.87119	314.30078	62.27988
586	4.875	610.38599	251.90752	1387.83301	455.13501	70.27692	884.61884	402.85913	382.25287	878.26074	620.05957	270.21475	848.51740	468.28113	26.65800	433.95059	406.35718	351.10529	443.27997	765.14636	100.62177	196.55022	410.86130	314.27255	62.30863
587	4.883	605.65454	252.66991	1388.62976	450.46387	71.32067	885.60333	399.61511	383.49231	878.19971	616.40186	270.25281	848.97357	458.62683	27.56147	435.02832	404.43433	351.28110	443.26596	752.66467	102.45102	194.11800	410.66080	314.33594	62.47722
588	4.892	601.00305	253.36884	1389.41907	445.83887	72.32511	886.59106	396.47217	384.72751	878.12311	612.83118	270.19955	849.43274	449.03479	28.57650	436.13812	402.54395	351.45917	443.24686	739.76147	104.08358	191.01732	410.47968	314.10587	62.42740
589	4.900	596.42969	254.00958	1390.19287	441.26489	73.29086	887.57043	393.42542	385.95334	878.04041	609.34412	270.05814	849.88660	439.49902	29.70885	437.25970	400.67969	351.64462	443.22046	726.43994	105.52631	187.30847	410.39917	313.91669	62.53516
590	4.908	591.93201	254.59647	1390.94250	436.74719	74.21827	888.53204	390.47290	387.16098	877.96057	605.93567	269.83505	850.32666	430.01465	30.97266	438.36935	398.83667	351.83865	443.18420	712.70288	106.78760	183.06177	410.36966	313.94971	62.47795
591	4.917	587.50647	255.13376	1391.66028	432.29004	75.10756	889.46790	387.61072	388.33893	877.88873	602.60059	269.54065	850.74548	420.57813	32.38342	439.44461	397.01501	352.03943	443.13669	698.55469	107.87393	178.35378	410.25308	313.94824	62.59626
592	4.925	583.14819	255.62566	1392.33984	427.89575	75.95891	890.37122	384.82874	389.47308	877.82349	599.33142	269.18756	851.13745	411.19141	33.94074	440.47534	395.21899	352.24402	443.07849	684.00159	108.78888	173.26416	410.19302	313.80496	62.49135
593	4.933	578.85266	256.07550	1392.97717	423.56458	76.77121	891.23633	382.11389	390.54852	877.75928	596.11694	268.78735	851.49915	401.86377	35.62187	441.46799	393.45459	352.44955	443.01086	669.05408	109.53339	167.87466	410.15402	313.81561	62.69201
594	4.942	574.61475	256.48520	1393.57056	419.29517	77.54079	892.05908	379.44897	391.55258	877.68951	592.94092	268.34885	851.83038	392.61047	37.39348	442.43823	391.72632	352.65350	442.93451	653.72998	110.10649	162.26727	410.06635	313.60910	62.47606
595	4.950	570.43054	256.85547	1394.12048	415.08582	78.26276	892.83710	376.81494	392.47549	877.60657	589.78528	267.87970	852.13306	383.45032	39.22520	443.40222	390.03687	352.85266	442.84961	638.05261	110.50584	156.52113	410.17865	313.53207	62.46694
596	4.958	566.29590	257.18573	1394.62842	410.93335	78.93395	893.57001	374.19739	393.30923	877.50183	586.63269	267.38733	852.40997	374.40051	41.09636	444.37082	388.38782	353.04199	442.75653	622.04956	110.72885	150.71022	410.01520	313.54153	62.59002
597	4.967	562.20728	257.47449	1395.09583	406.83350	79.55465	894.25995	371.59009	394.04883	877.36768	583.46887	266.87830	852.66327	365.47412	42.99722	445.34802	386.77954	353.21667	442.65695	605.74890	110.77452	144.90213	409.99878	313.38455	62.51587
598	4.975	558.16003	257.72018	1395.52344	402.77954	80.12793	894.90997	368.98901	394.69516	877.19739	580.28333	266.35876	852.89368	356.68140	44.92265	446.33600	385.21094	353.37311	442.55374	589.17871	110.64463	139.15796	409.85037	313.41925	62.61184
599	4.983	554.14941	257.92148	1395.91162	398.76379	80.65799	895.52252	366.38635	395.25500	876.98486	577.06909	265.83502	853.09912	348.03137	46.86455	447.33978	383.68018	353.50861	442.44916	572.36609	110.34541	133.53264	409.87204	313.46771	62.73666
600	4.992	550.17053	258.07632	1396.26050	394.77783	81.14920	896.09857	363.77209	395.73737	876.72461	573.82617	265.31274	853.27747	339.53052	48.81069	448.36612	382.18506	353.62164	442.34482	555.33777	109.88925	128.07523	409.85477	313.41229	62.83398
601	5.000	546.21863	258.18198	1396.57178	390.81299	81.60607	896.63861	361.14172	396.15161	876.41528	570.56409	264.79449	853.43170	331.18115	50.74676	449.41986	380.72339	353.71231	442.24170	538.12024	109.29285	122.82849	409.96759	313.18973	62.70868
602	5.008	542.28992	258.23566	1396.84851	386.86023	82.03394	897.14276	358.50012	396.51044	876.06604	567.29956	264.27823	853.57043	322.97876	52.65802	450.50183	379.29321	353.78152	442.13940	520.73792	108.57176	117.82825	409.90549	313.34335	62.85835
603	5.017	538.38110	258.23581	1397.09460	382.91016	82.43911	897.61127	355.85449	396.83612	875.70007	564.04773	263.75851	853.70276	314.91223	54.53026	451.60846	377.89209	353.83188	442.03650	503.21228	107.73692	113.10324	409.73547	313.10266	62.90227
604	5.025	534.48877	258.18301	1397.31323	378.95422	82.82788	898.04474	353.20715	397.16281	875.35120	560.81702	263.22839	853.83368	306.96472	56.34943	452.73419	376.51697	353.86847	441.93167	485.56140	106.79564	108.67622	409.73776	313.03323	62.90971
605	5.033	530.60706	258.07986	1397.50671	374.98425	83.20641	898.44507	350.55518	397.52798	875.05286	557.61011	262.68109	853.96368	299.11877	58.10106	453.87527	375.16418	353.89780	441.82391	467.80273	105.75453	104.56468	409.80783	312.94260	62.77610
606	5.042	526.73047	257.92920	1397.67725	370.99268	83.58160	898.81519	347.89600	397.95685	874.82355	554.42615	262.11142	854.09143	291.35999	59.77209	455.03021	373.82935	353.92587	441.71213	449.95203	104.62209	100.78027	409.69949	313.02927	62.83760
607	5.050	522.85437	257.73257	1397.82776	366.97266	83.96046	899.15845	345.23193	398.45337	874.65961	551.26111	261.51550	854.21478	283.67688	61.35396	456.19803	372.50818	353.95807	441.59637	432.02258	103.41008	97.32767	409.76355	312.92062	62.81224
608	5.058	518.97583	257.49045	1397.96228	362.91809	84.34830	899.47845	342.57141	399.00137	874.53735	548.10889	260.89035	854.33044	276.06274	62.84388	457.37689	371.19641	353.99811	441.47748	414.02271	102.13408	94.20248	409.76355	312.92062	62.81224
609	5.067	515.09363	257.20172	1398.08459	358.82581	84.74851	899.77997	339.92676	399.57526	874.42450	544.96155	260.23343	854.43250	268.51624	64.24353	458.56491	369.88965	354.04599	441.35510	395.95105	100.81251	91.38633	409.74512	312.98175	62.80721
610	5.075	511.20667	256.86374	1398.19922	354.69543	85.16294	900.06848	337.31079	400.15289	874.29584	541.80933	259.54315	854.51373	261.04150	65.55583	459.76074	368.58179	354.09775	441.22763	377.80286	99.46065	88.84883	409.70917	312.80618	62.79401
611	5.083	507.31396	256.47336	1398.30920	350.52747	85.59175	900.34821	334.73425	400.72058	874.14032	538.64307	258.82007	854.56903	253.64771	66.78292	460.96356	367.26599	354.14777	441.09390	359.59290	98.08289	86.57236	409.78397	312.76303	62.66545
612	5.092	503.41211	256.02908	1398.41638	346.32117	86.03325	900.62054	332.20325	401.26996	873.95801	535.45483	258.06757	854.59650	246.34534	67.92603	462.17188	365.93555	354.18988	440.95386	341.37659	96.67105	84.58208	409.76877	312.77100	62.79410
613	5.100	499.49951	255.53040	1398.52185	342.07483	86.48471	900.88470	329.71997	401.79300	873.75073	532.23828	257.29111	854.59656	239.14172	68.98561	463.38266	364.58411	354.21738	440.80768	323.23474	95.21083	82.93732	409.65894	312.60611	62.69930
614	5.108	495.57739	254.97604	1398.62793	337.78723	86.94389	901.13904	327.28357	402.27475	873.51007	528.98755	256.49637	854.57098	232.04248	69.96059	464.59152	363.20679	354.22415	440.65622	305.24036	93.69298	81.69093	409.61911	312.45319	62.62152
615	5.117	491.64868	254.36479	1398.73669	333.45837	87.40847	901.38092	324.89502	402.69159	873.21790	525.69824	255.68727	854.52325	225.05371	70.84830	465.79346	361.79907	354.20569	440.50089	287.44165	92.12006	80.86496	409.69479	312.52356	62.60929
616	5.125	487.71497	253.69702	1398.84912	329.08984	87.87370	901.60651	322.55469	403.02332	872.86005	522.36646	254.86589	854.45844	218.18237	71.64719	466.98499	360.35718	354.15918	440.34253	269.86646	90.50545	80.45352	409.54892	312.27600	62.56194
617	5.133	483.77734	252.97406	1398.96521	324.68335	88.33243	901.81055	320.25085	403.26843	872.43951	518.98950	254.03297	854.38159	211.43213	72.36005	468.16556	358.87708	354.08395	440.18149	252.53296	88.86823	80.43420	409.52029	312.19855	62.62541
618	5.142	479.83704	252.19658	1399.08374	320.23914	88.77821	901.98792	317.95361	403.44852	871.97742	515.56445	253.18854	854.29504	204.80225	72.99350	469.33710	357.35571	353.98099	440.01804	235.45654	87.22649	80.77765	409.53314	312.14240	62.69255
619	5.150	475.89441	251.36418	1399.20227	315.75574	89.20682	902.13489	315.62561	403.59747	871.50391	512.08765	252.33194	854.19849	198.29260	73.55522	470.50192	355.79041	353.85083	439.85159	218.65588	85.59281	81.45174	409.42532	312.08127	62.64538
620	5.158	471.94812	250.47624	1399.31470	311.23108	89.61495	902.24811	313.23560	403.74313	871.04340	508.55627	251.46196	854.08936	191.90259	74.05343	471.66052	354.17957	353.69299	439.68008	202.15552	83.97382	82.42243	409.43875	311.87796	62.78590
621	5.167	467.99097	249.53485	1399.41040	306.66443	89.99944	902.32404	310.76538	403.89807	870.60834	504.96741	250.57663	853.96362	185.62878	74.49625	472.80988	352.52209	353.50635	439.50012	185.98560	82.37128	83.65482	409.48511	311.78741	62.79089
622	5.175	464.00928	248.54865	1399.47070	302.05615	90.35766	902.35938	308.20764	404.06219	870.20172	501.31848	249.67334	853.81549	179.46399	74.88937	473.94342	350.81641	353.28986	439.30859	170.17908	80.78384	85.11422	409.50095	311.75989	62.97483
623	5.183	459.97961	247.53532	1399.46814	297.40674	90.68768	902.35199	305.56091	404.22910	869.82074	497.60571	248.74980	853.63824	173.39868	75.23443	475.05197	349.05981	353.04315	439.10477	154.77063	79.21076	86.76518	409.35831	311.61172	63.00115
624	5.192	455.87573	246.51675	1399.37549	292.71692	90.98827	902.30109	302.82776	404.39075	869.45929	493.82690	247.80423	853.42657	167.42285	75.52930	476.12506	347.24817	352.76733	438.89053	139.79590	77.65643	88.56790	409.27158	311.51663	63.12785
625	5.200	451.68652	245.50252	1399.18079	287.98657	91.25838	902.20758	300.01294	404.54053	869.10938	489.98206	246.83508	853.17804	161.52881	75.76900	477.15295	345.37561	352.46448	438.66870	125.28687	76.13138	90.47646	409.34424	311.40805	63.19183
626	5.208	447.42480	244.47995	1398.89246	283.21460	91.49678	902.07324	297.12231	404.67276	868.76276	486.07336	245.84142	852.89270	155.71033	75.94681	478.12680	343.43665	352.13666	438.44077	111.27209	74.64763	92.44307	409.29590	311.18353	63.33299
627	5.217	443.11328	243.42688	1398.52625	278.39917	91.70290	901.89984	294.16125	404.78210	868.41187	482.10339	244.82347	852.57147	149.96021	76.05490	479.03787	341.42651	351.78503	438.20563	97.77576	73.21311	94.42537	409.16995	311.18182	63.54834
628	5.225	438.76807	242.32788	1398.09521	273.53674	91.87776	901.68878	291.13232	404.86499	868.05060	478.07397	243.78299	852.21497	144.27026	76.08532	479.87756	339.34167	351.41077	437.96066	84.81982	71.83093	96.38904	409.22601	310.86044	63.40613
629	5.233	434.39844	241.17702	1397.60901	268.62390	92.02394	901.44110	288.03552	404.92001	867.67407	473.98413	242.72287	851.82391	138.62976	76.03229	480.63916	337.17773	351.01602	437.70349	72.42456	70.50319	98.30351	408.98978	310.84189	63.37220
630	5.242	430.00964	239.97409	1397.07581	263.65967	92.14508	901.15741	284.87024	404.94650	867.27765	469.83093	241.64719	851.39923	133.02502	75.89423	481.31931	334.92981	350.60339	437.43188	60.60681	69.23375	100.13763	408.97516	310.53201	63.37388
631	5.250	425.60474	238.72096	1396.50305	258.64514	92.24512	900.83765	281.63538	404.94476	866.85699	465.60974	240.56117	850.94196	127.43958	75.67326	481.91705	332.59436	350.17447	437.14276	49.37744	68.02654	101.86034	408.87311	310.53040	63.55969
632	5.258	421.18347	237.41989	1395.89709	253.58240	92.32658	900.48126	278.32996	404.91574	866.40863	461.31665	239.47047	850.45313	121.85547	75.37312	482.43094	330.17017	349.72891	436.83112	38.74133	66.88235	103.44302	408.78900	310.05945	63.43108
633	5.267	416.74182	236.07355	1395.26135	248.47327	92.38927	900.08698	274.95313	404.85895	865.92853	456.94971	238.38065	849.93414	116.25745	74.99789	482.85870	327.65613	349.26422	436.48993	28.69666	65.79646	104.86131	408.59494	309.84518	63.54265
634	5.275	412.27344	234.68520	1394.59705	243.31812	92.43073	899.65356	271.50403	404.77075	865.41217	452.50952	237.29695	849.38654	110.63452	74.55159	483.19858	325.05054	348.77628	436.11124	19.23157	64.75732	106.09694	408.47076	309.51038	63.58164
635	5.283	407.77075	233.25797	1393.90405	238.11621	92.44720	899.18030	267.98193	404.64569	864.85474	447.99866	236.22311	848.81171	104.97998	74.03831	483.44931	322.35095	348.26138	435.68860	10.32410	63.74724	107.13834	408.28485	309.45862	63.66605
636	5.292	403.22791	231.79399	1393.18262	232.86707	92.43405	898.66724	264.38635	404.47876	864.25177	443.42041	235.15906	848.21185	99.29248	73.46281	483.60910	319.55408	347.71677	435.21811	1.94202	62.74604	107.97954	408.11511	309.04556	63.96416
637	5.300	398.64050	230.29510	1392.43262	227.57019	92.38583	898.11523	260.71729	404.26691	863.60022	438.77747	234.09970	847.58990	93.57861	72.83138	483.67444	316.65613	347.13889	434.69690	-5.95471	61.73521	108.61912	407.95575	308.84976	63.89884
638	5.308	394.00684	228.76425	1391.65442	222.22302	92.29803	897.52545	256.97498	404.00934	862.89899	434.07068	233.03543	846.94891	87.85205	72.15244	483.64008	313.65308	346.52170	434.12167	-13.41150	60.70002	109.06006	407.87265	308.66113	63.99290
639	5.317	389.32483	227.20541	1390.84814	216.82056	92.16864	896.89899	253.16003	403.70773	862.14886	429.29919	231.95396	846.29150	82.13354	71.43575	483.49902	310.54150	345.85742	433.48953	-20.47778	59.63000	109.30983	407.78979	308.59430	64.06808
640	5.325	384.59241	225.62141	1390.01379	211.35535	91.99854	896.23566	249.27295	403.36578	861.35199	424.46118	230.84341	845.61969	76.44678	70.69044	483.24356	307.32092	345.13858	432.79999	-27.20398	58.51915	109.37991	407.02576	308.37222	63.94778
641	5.333	379.80786	224.01254	1389.15039	205.82031	91.79039	895.53400	245.31372	402.98718	860.51178	419.55530	229.69499	844.93433	70.81445	69.92318	482.86609	303.99524	344.36020	432.05600	-33.64063	57.36665	109.28355	406.81177	307.94943	64.12334
642	5.342	374.96936	222.37737	1388.25781	200.21094	91.54743	894.79279	241.28198	402.57224	859.63220	414.57996	228.50395	844.23541	65.25586	69.13743	482.36008	300.57434	343.52209	431.26477	-39.83252	56.17762	109.03175	406.46362	307.70932	63.97920
643	5.350	370.07532	220.71503	1387.33704	194.52490	91.27265	894.01099	237.17566	402.11609	858.71722	409.53308	227.26884	843.52271	59.78613	68.33383	481.72055	297.07471	342.63010	430.43808	-45.81616	54.96234	108.63062	406.00528	307.55176	64.27422
644	5.358	365.12244	219.02615	1386.38953	188.76208	90.96790	893.18793	232.99097	401.61185	857.77032	404.41309	225.99007	842.79700	54.42029	67.51102	480.94461	293.52051	341.69354	429.58951	-51.61658	53.73400	108.08224	405.67459	307.04593	64.17767
645	5.367	360.10742	217.31152	1385.41760	182.92419	90.63205	892.32275	228.72339	401.05481	856.79596	399.22009	224.66904	842.06171	49.17163	66.66743	480.03174	289.94214	340.72281	428.73062	-57.24792	52.50637	107.38698	405.20154	306.67474	64.38043
646	5.375	355.02649	215.57104	1384.42383	177.01501	90.26070	891.41577	224.36792	400.44315	855.79913	393.95544	223.30785	841.32318	44.04944	65.80281	478.98404	286.37109	339.72980	427.87094	-62.71545	51.29272	106.54488	404.67731	305.92886	64.53784
647	5.383	349.87708	213.80475	1383.41113	171.03784	89.84773	890.46906	219.92090	399.77612	854.78546	388.62024	221.90840	840.58966	39.05725	64.91733	477.80646	282.83569	338.73114	427.02197	-68.01685	50.10575	105.55522	404.36673	305.77457	64.97124
648	5.392	344.65601	212.01312	1382.38171	164.99475	89.38675	889.48505	215.38110	399.05270	853.76196	383.21558	220.47180	839.87036	34.19336	64.00994	476.50647	279.35730	337.74747	426.19843	-73.14368	48.95660	104.41618	404.05530	305.53848	65.34266
649	5.400	339.35889	210.19606	1381.33801	158.88635	88.87150	888.46521	210.74841	398.27182	852.73816	377.74268	218.99835	839.17480	29.45166	63.07918	475.09299	275.94910	336.79868	425.41525	-78.08240	47.85384	103.12555	403.48517	305.05783	65.40327
650	5.408	333.98157	208.35178	1380.28308	152.71265	88.29649	887.41022	206.02209	397.43268	851.72601	372.20227	217.48764	838.51154	24.82251	62.12611	473.57391	272.61536	335.89838	424.68472	-82.81567	46.80349	101.68085	403.05161	304.54425	65.99224
651	5.417	328.52100	206.47659	1379.22253	146.47168	87.65762	886.32031	201.20105	396.53458	850.73877	366.59351	215.93877	837.88812	20.29541	61.15573	471.95383	269.35339	335.05234	424.01617	-87.32019	45.80920	100.07909	402.61569	303.95993	66.59612
652	5.425	322.97644	204.56659	1378.16382	140.16089	86.95227	885.19592	196.28479	395.57733	849.78937	360.91394	214.35054	837.31073	15.86218	60.17540	470.23407	266.15674	334.26071	423.41754	-91.56653	44.87280	98.31799	402.14291	304.02094	66.69639
653	5.433	317.34900	202.61931	1377.11572	133.77771	86.17824	884.03894	191.27319	394.56113	848.88953	355.15942	212.72202	836.78442	11.51672	59.19282	468.41406	263.01709	333.52130	422.89682	-95.52173	43.99631	96.39753	401.71930	303.69388	67.29539
654	5.442	311.64246	200.63348	1376.08765	127.32080	85.33225	882.85364	186.16638	393.48514	848.04913	349.32495	211.05228	836.31293	7.25586	58.21436	466.49350	259.92383	332.83105	422.46222	-99.15613	43.18354	94.32102	401.33835	303.46194	67.79379
655	5.450	305.86121	198.60767	1375.08960	120.78870	84.41042	881.64764	180.96252	392.34686	847.27722	343.40479	209.33987	835.89825	3.08020	57.24345	464.47501	256.86438	332.18680	422.12225	-102.44763	42.43864	92.09798	401.19818	303.26691	68.61002
656	5.458	300.01050	196.53915	1374.13208	114.17798	83.40941	880.43231	175.65625	391.14380	846.58246	337.39392	207.58202	835.54077	-1.00403	56.27997	462.36618	253.82141	331.58511	421.88547	-105.38293	41.76314	89.74731	400.81525	303.01740	69.37873
657	5.467	294.09631	194.42378	1373.22632	107.48340	82.32668	879.22375	170.23987	389.87479	845.97308	331.28809	205.77621	835.24005	-4.98755	55.32120	460.18051	250.77222	331.01938	421.75772	-107.96338	41.15541	87.29933	400.42178	302.39764	69.97235
658	5.475	288.12354	192.25673	1372.38428	100.70032	81.16078	878.04370	164.70496	388.54086	845.45660	325.08374	203.92325	834.99664	-8.86084	54.36234	457.93839	247.68677	330.47867	421.73972	-110.20862	40.61150	84.79756	400.17838	302.34903	71.18090
659	5.483	282.09448	190.03468	1371.61755	93.82690	79.91298	876.91980	159.04468	387.14484	845.03766	318.77832	202.02774	834.81262	-12.61499	53.39548	455.66864	244.53003	329.95047	421.82773	-112.16003	40.12558	82.29964	399.57886	302.22189	72.44995
660	5.492	276.00903	187.75702	1370.93823	86.86560	78.58812	875.88574	153.25439	385.68976	844.71716	312.37207	200.09708	834.69238	-16.24487	52.40826	453.40976	241.26501	329.42331	422.01654	-113.88013	39.68966	79.87466	399.02939	301.97034	73.58153
661	5.500	269.86816	185.42557	1370.35938	79.82434	77.19348	874.98029	147.33057	384.17789	844.49188	305.86902	198.14111	834.64362	-19.75122	51.38399	451.21082	237.85547	328.88657	422.30133	-115.44958	39.29185	77.59724	398.55392	301.95374	75.00026
662	5.508	263.67456	183.04404	1369.89612	72.71838	75.73692	874.24561	141.27148	382.61221	844.35718	299.27710	196.17180	834.67712	-23.14380	50.30264	449.13116	234.26636	328.32977	422.67789	-116.95898	38.91432	75.53888	397.84888	301.93631	76.54160
663	5.517	257.43188	180.61751	1369.56506	65.56934	74.22623	873.72382	135.07788	380.99796	844.31055	292.60803	194.20180	834.80621	-26.44678	49.14225	447.23877	230.46301	327.74222	423.14221	-118.49255	38.53334	73.75528	397.18417	301.99707	78.40519
664	5.525	251.14380	178.15167	1369.38147	58.40466	72.66882	873.45154	128.75305	379.34131	844.35419	285.87598	192.24510	835.04523	-29.70203	47.88161	445.60297	226.41199	327.11383	423.68939	-120.10547	38.12253	72.27071	396.24692	302.27441	80.03445
665	5.533	244.81409	175.65279	1369.35596	51.25330	71.06995	873.45282	122.30310	377.64716	844.49438	279.09644	190.31766	835.40857	-32.97205	46.50468	444.28186	222.08252	326.43814	424.31332	-121.80298	37.65843	71.07065	395.34113	302.32794	82.17029
666	5.542	238.45020	173.12813	1369.49243	44.14075	69.43056	873.73584	115.73682	375.91693	844.73743	272.28479	188.43530	835.90918	-36.33813	45.00568	443.30969	217.44971	325.71561	425.00644	-123.54456	37.12658	70.11255	393.87921	302.71005	84.57069
667	5.550	232.06128	170.58594	1369.78796	37.08423	67.74599	874.29285	109.06433	374.14767	845.08716	265.45496	186.61035	836.55481	-39.88843	43.39231	442.69012	212.49536	324.95367	425.75870	-125.27258	36.52422	69.34679	392.41351	302.91342	87.28505
668	5.558	225.65979	168.03493	1370.23450	30.09253	66.00650	875.10413	102.29700	372.33234	845.54401	258.61780	184.84882	837.34399	-43.69995	41.68472	442.39813	207.20825	324.16434	426.55695	-126.94312	35.86088	68.73204	391.28635	303.15674	89.71620
669	5.567	219.25854	165.48405	1370.82080	23.16650	64.20039	876.14368	95.44690	370.46057	846.10516	251.78052	183.14880	838.26599	-47.81860	39.91095	442.38995	201.58423	323.36151	427.38641	-128.53589	35.16050	68.23953	389.45224	303.14700	92.40930
670	5.575	212.87097	162.94299	1371.53284	16.30066	62.31755	877.38324	88.52600	368.52032	846.76477	244.94702	181.49982	839.30310	-52.24915	38.10187	442.61670	195.62329	322.55869	428.23260	-130.04651	34.46000	67.85101	387.69699	302.98724	95.06148
671	5.583	206.50818	160.42218	1372.35522	9.48682	60.35152	878.79413	81.54675	366.50034	847.51471	238.11853	179.88387	840.43353	-56.95703	36.28805	443.03448	189.32678	321.76871	429.08167	-131.47473	33.79968	67.55549	385.80872	303.00732	98.33914
672	5.592	200.17944	157.93138	1373.27185	2.71631	58.30036	880.34711	74.52148	364.39197	848.34467	231.29443	178.27748	841.63416	-61.87830	34.49934	443.60498	182.69690	321.00528	429.91986	-132.81458	33.21574	67.34496	383.48340	302.92838	101.41650
673	5.600	193.89221	155.47861	1374.26672	-4.01929	56.16692	882.01160	67.46436	362.19092	849.24255	224.47302	176.65474	842.88281	-66.93286	32.76414	444.29019	175.73718	320.28439	430.73361	-134.05310	32.73978	67.20908	381.21573	302.61368	104.46806
674	5.608	187.65222	153.06992	1375.32349	-10.72839	53.95800	883.75500	60.39258	359.89944	850.19598	217.65381	174.98965	844.15967	-72.03601	31.10629	445.04697	168.45239	319.62473	431.51154	-135.17725	32.39539	67.13234	378.53699	302.36984	107.72945
675	5.617	181.46399	150.70979	1376.42517	-17.41943	51.68313	885.54144	53.32532	357.52588	851.19244	210.83801	173.25815	845.44611	-77.10718	29.54060	445.82745	160.84900	319.04721	432.24707	-136.18152	32.18988	67.09651	375.59354	302.27182	111.11067
676	5.625	175.33057	148.40128	1377.55273	-24.09766	49.35386	887.33203	46.28162	355.08203	852.22064	204.02966	171.44012	846.72327	-82.07324	28.06804	446.58514	152.93567	318.57513	432.93906	-137.06946	32.11313	67.08520	372.51773	302.09109	114.64237
677	5.633	169.25293	146.14630	1378.68738	-30.76318	46.98385	889.08752	39.28101	352.58209	853.27069	197.23645	169.52109	847.97131	-86.87134	26.67307	447.28192	144.72461	318.23303	433.59027	-137.84778	32.14597	67.08485	368.98514	302.08191	118.36746
678	5.642	163.22998	143.94589	1379.81152	-37.41028	44.58808	890.77173	32.34338	350.04193	854.33350	190.46997	167.49423	849.17053	-91.44934	25.32611	447.89163	136.23120	318.04285	434.20355	-138.52258	32.26787	67.08336	365.21747	301.74481	122.02499
679	5.650	157.25867	141.79988	1380.90967	-44.02844	42.18093	892.35590	25.48767	347.47922	855.39929	183.74646	165.36230	850.30231	-95.76929	23.99047	448.39957	127.47266	318.01889	434.77850	-139.10022	32.45702	67.07109	361.17422	301.24890	125.74562
680	5.658	151.33386	139.70645	1381.96973	-50.60388	39.77531	893.82159	18.73108	344.91269	856.45770	177.08630	163.13748	851.35046	-99.80957	22.63065	448.80084	118.46790	318.16492	435.31134	-139.59070	32.68684	67.04445	356.90955	300.56580	129.21323
681	5.667	145.44983	137.66241	1382.98328	-57.12170	37.38292	895.16064	12.08826	342.35977	857.49640	170.51208	160.84023	852.30267	-103.56689	21.21978	449.09836	109.23523	318.47437	435.79660	-140.00793	32.92539	67.00726	352.80777	300.68250	133.33240
682	5.675	139.60132	135.66489	1383.94592	-63.56628	35.01450	896.37323	5.57190	339.83545	858.50067	164.04456	158.49680	853.14996	-107.05823	19.74486	449.30185	99.78955	318.93094	436.22778	-140.36584	33.14056	66.96693	347.58017	300.15012	137.23001
683	5.683	133.78345	133.71190	1384.85608	-69.92273	32.67946	897.46521	-0.80615	337.35342	859.45435	157.70007	156.13615	853.88666	-110.31885	18.20762	449.42673	90.14063	319.50937	436.59793	-140.67590	33.30925	66.92726	342.11841	299.33771	140.97726
684	5.692	127.99402	131.80141	1385.71472	-76.17664	30.38534	898.44574	-7.03735	334.92728	860.34259	151.49158	153.78683	854.51208	-113.39404	16.62161	449.49014	80.29138	320.17807	436.90198	-140.94617	33.42345	66.88396	336.52002	298.63675	144.77605
685	5.700	122.23254	129.93065	1386.52441	-82.31433	28.13780	899.32544	-13.11938	332.56882	861.15393	145.42847	151.47449	855.03003	-116.32886	15.00833	449.50562	70.23938	320.90207	437.13934	-141.18079	33.48930	66.82660	330.58466	298.13568	148.83022
686	5.708	116.49951	128.09724	1387.28992	-88.32434	25.94102	900.11523	-19.05505	330.28610	861.88177	139.51563	149.21991	855.44775	-119.15881	13.39295	449.48166	59.97986	321.64398	437.31516	-141.38220	33.51844	66.74487	324.44363	297.28036	152.60916
687	5.717	110.79382	126.30077	1388.01807	-94.19885	23.79725	900.82538	-24.85144	328.08298	862.52539	133.75244	147.03836	855.77545	-121.90564	11.79939	449.42447	49.51050	322.36563	437.44086	-141.55408	33.51737	66.63516	318.27997	296.52026	156.85327
688	5.725	105.11304	124.54279	1388.71838	-99.93262	21.70659	901.46344	-30.51868	325.96057	863.09070	128.13318	144.94002	856.02625	-124.57703	10.24742	449.33942	38.83521	323.03125	437.53464	-141.69958	33.48550	66.50223	311.69849	295.38324	161.78415
689	5.733	99.45483	122.82565	1389.40149	-105.52307	19.66726	902.03326	-36.06860	323.91882	863.59131	122.64917	142.93169	856.21570	-127.16821	8.75264	449.23126	27.96753	323.61139	437.62064	-141.82288	33.42255	66.35447	304.84024	294.25372	166.43018
690	5.742	93.81787	121.15237	1390.07764	-110.96826	17.67563	902.53772	-41.51477	321.95737	864.04803	117.29150	141.01828	856.36096	-129.66699	7.32751	449.10449	16.93225	324.08597	437.72714	-141.92761	33.33399	66.19924	297.49063	292.64716	171.29413
691	5.750	88.20459	119.52673	1390.75513	-116.26550	15.72664	902.98199	-46.87207	320.07657	864.48682	112.05225	139.20418	856.47974	-132.05896	5.98154	448.96344	5.76404	324.44345	437.88303	-142.01746	33.23013	66.04294	290.00562	291.12415	176.39709
692	5.758	82.61829	117.95199	1391.44116	-121.41187	13.81462	903.37341	-52.15820	318.27710	864.93488	106.92407	137.49460	856.58984	-134.33215	4.72071	448.81219	-5.49426	324.67844	438.11502	-142.09509	33.12321	65.89272	282.00793	289.30688	181.53923
693	5.767	77.06335	116.42983	1392.14111	-126.40417	11.93385	903.71796	-57.39380	316.55780	865.41699	101.90173	135.89690	856.70935	-136.48218	3.54848	448.65521	-16.79333	324.79102	438.44635	-142.16321	33.02530	65.75594	273.64508	287.33002	186.16087
694	5.775	71.54456	114.96109	1392.85876	-131.23865	10.07864	904.01959	-62.59900	314.91382	865.95306	96.98108	134.42090	856.85571	-138.51587	2.46873	448.49792	-28.08179	324.78519	438.89673	-142.22351	32.94674	65.63800	264.87250	285.19141	190.70306
695	5.783	66.06714	113.54710	1393.59680	-135.91101	8.24332	904.28137	-67.79138	313.33856	866.55774	92.16040	133.07886	857.04346	-140.45142	1.48623	448.34659	-39.31104	324.66486	439.48178	-142.27771	32.89561	65.54111	256.21307	282.47079	194.54779
696	5.792	60.63660	112.19018	1394.35706	-140.41541	6.42257	904.50604	-72.98572	311.82681	867.24182	87.43738	131.88428	857.28192	-142.31458	0.60398	448.20630	-50.43811	324.43130	440.21231	-142.32800	32.87742	65.46471	246.67175	279.86005	198.49525
697	5.800	55.25708	110.89284	1395.14087	-144.74548	4.61175	904.69641	-78.19116	310.37482	868.01294	82.80933	130.84941	857.57458	-144.13257	-0.17892	448.07922	-61.42822	324.08331	441.09317	-142.37634	32.89451	65.40663	237.07790	276.83060	201.57799
698	5.808	49.93262	109.65601	1395.94971	-148.89624	2.80730	904.85535	-83.41162	308.97781	868.87415	78.27502	129.98247	857.92010	-145.92896	-0.86783	447.96494	-72.25562	323.61697	442.12164	-142.42517	32.94534	65.36462	226.06592	274.27258	204.12462
699	5.817	44.66577	108.47872	1396.78357	-152.86633	1.00722	904.98535	-88.64575	307.62921	869.82294	73.83313	129.28615	858.31348	-147.71960	-1.47266	447.86188	-82.90515	323.02509	443.28653	-142.47620	33.02477	65.33711	214.93761	271.76617	205.15654
700	5.825	39.46008	107.35944	1397.64026	-156.66077	-0.78767	905.08783	-93.88647	306.32178	870.85150	69.48169	128.75797	858.74744	-149.51184	-2.00808	447.76822	-93.37061	322.29794	444.56885	-142.52917	33.12525	65.32280	203.46907	269.47067	205.50482
701	5.833	34.31909	106.29701	1398.51453	-160.29065	-2.57287	905.16309	-99.12268	305.04916	871.94690	65.21582	128.39081	859.21362	-151.30310	-2.49350	447.68259	-103.65320	321.42621	445.94318	-142.58313	33.23835	65.32030	191.56468	267.42917	205.22035
702	5.842	29.24817	105.29039	1399.39758	-163.77063	-4.34148	905.21204	-104.34180	303.80658	873.09167	61.02893	128.17322	859.70294	-153.08374	-2.95057	447.60355	-113.75830	320.40335	447.38016	-142.63562	33.35615	65.32764	179.13318	265.61407	204.31683
703	5.850	24.25256	104.33846	1400.27844	-167.11816	-6.08623	905.23767	-109.53125	302.59131	874.26630	56.91296	128.08952	860.20526	-154.83936	-3.39810	447.52823	-123.69263	319.22699	448.84985	-142.68591	33.47214	65.34185	166.60228	264.05148	202.52571
704	5.858	19.33679	103.43954	1401.14478	-170.35156	-7.79946	905.24542	-114.67957	301.40225	875.45154	52.86206	128.12009	860.70837	-156.55554	-3.84840	447.45209	-133.46106	317.89938	450.32397	-142.73132	33.58156	65.35983	153.25987	262.85812	199.83763
705	5.867	14.50464	102.59058	1401.98523	-173.48962	-9.47221	905.23969	-119.77673	300.23999	876.62988	48.87122	128.24115	861.19904	-158.22180	-4.30713	447.37177	-143.06445	316.42780	451.77710	-142.77014	33.68150	65.37933	139.86342	261.47806	196.69400
706	5.875	9.75659	101.78715	1402.79114	-176.55188	-11.09473	905.22137	-124.81140	299.10727	877.78522	44.93689	128.42642	861.66461	-159.83130	-4.77582	447.28598	-152.49792	314.82635	453.18817	-142.79968	33.76989	65.39929	125.88881	260.35980	192.83745
707	5.883	5.09192	101.02477	1403.55530	-179.55786	-12.65774	905.18713	-129.77295	298.00800	878.90161	41.05396	128.64983	862.09570	-161.38049	-5.25386	447.19421	-161.75281	313.11758	454.54288	-142.81897	33.84436	65.41988	111.53701	259.67242	188.09813
708	5.892	0.50854	100.29977	1404.27124	-182.52625	-14.15360	905.13135	-134.65356	296.94577	879.96368	37.21777	128.88736	862.48755	-162.86877	-5.73910	447.09506	-170.81946	311.33023	455.83420	-142.82751	33.90276	65.44266	96.78000	258.89780	182.88078
709	5.900	-3.99622	99.60963	1404.93311	-185.47351	-15.57737	905.04956	-139.44873	295.92288	880.95892	33.42334	129.11813	862.83850	-164.29736	-6.22807	446.98703	-179.69080	309.49557	457.06152	-142.82507	33.94447	65.46948	81.46121	258.30615	177.39827
710	5.908	-8.42554	98.95310	1405.53650	-188.41223	-16.92725	904.94000	-144.15710	294.94022	881.87872	29.66565	129.32549	863.14917	-165.67017	-6.71601	446.86966	-188.36157	307.64597	458.22794	-142.81213	33.97053	65.50125	65.80914	257.88626	171.39485
711	5.917	-12.78259	98.33002	1406.07825	-191.35217	-18.20393	904.80402	-148.78064	293.99817	882.71893	25.93872	129.49800	863.42249	-166.99316	-7.19707	446.74396	-196.82751	305.81326	459.33682	-142.78992	33.98298	65.53769	50.03519	257.24280	165.38327
712	5.925	-17.07190	97.74077	1406.55798	-194.30042	-19.40915	904.64453	-153.32422	293.09735	883.47949	22.23572	129.62982	863.66388	-168.27197	-7.66544	446.61136	-205.08496	304.02515	460.39029	-142.75940	33.98447	65.57788	33.61998	257.07071	159.05559
713	5.933	-21.29919	97.18625	1406.97766	-197.26147	-20.54507	904.46552	-157.79553	292.23755	884.16382	18.55054	129.72076	863.87958	-169.51233	-8.11667	446.47336	-213.13171	302.30164	461.39050	-142.72278	33.97768	65.62064	16.84964	257.38370	152.71156
714	5.942	-25.47046	96.66881	1407.34192	-200.23865	-21.61462	904.27075	-162.20557	291.41669	884.77783	14.87708	129.77596	864.07458	-170.71912	-8.54708	446.33218	-220.96814	300.65491	462.34109	-142.68201	33.96473	65.66455	-0.35286	257.67877	146.69225
715	5.950	-29.59180	96.19279	1407.65662	-203.23376	-22.62124	904.06421	-166.56750	290.63141	885.32904	11.20996	129.80472	864.25250	-171.89917	-8.95177	446.19107	-228.59656	299.09180	463.24655	-142.63928	33.94765	65.70779	-17.54387	258.35480	140.27744
716	5.958	-33.66760	95.76376	1407.92871	-206.24719	-23.56836	903.84985	-170.89465	289.87830	885.82501	7.54456	129.81889	864.41595	-173.06250	-9.32416	446.05322	-236.02173	297.61566	464.11264	-142.59753	33.92957	65.74806	-35.34641	259.68643	134.50853
717	5.967	-37.70093	95.38615	1408.16504	-209.27698	-24.45945	903.63226	-175.19958	289.15427	886.27155	3.87671	129.83081	864.56659	-174.22034	-9.65780	445.92087	-243.25244	296.22656	464.94562	-142.56091	33.91499	65.78294	-52.96671	260.88760	128.67686
718	5.975	-41.69495	95.06071	1408.37085	-212.31897	-25.29803	903.41504	-179.49231	288.45709	886.67181	0.20251	129.85193	864.70526	-175.38477	-9.94774	445.79578	-250.30225	294.92105	465.75031	-142.53308	33.90858	65.81071	-70.85065	262.48911	123.13424
719	5.983	-45.65430	94.78421	1408.54968	-215.36804	-26.08754	903.19983	-183.78040	287.78461	887.02802	-3.48010	129.89203	864.83173	-176.56836	-10.19106	445.67960	-257.19055	293.69366	466.52991	-142.51648	33.91402	65.83092	-88.97065	263.95679	117.80171
720	5.992	-49.58521	94.55150	1408.70398	-218.41992	-26.83199	902.98706	-188.06812	287.13440	887.34253	-7.17163	129.95862	864.94513	-177.78296	-10.38741	445.57349	-263.93982	292.53900	467.28729	-142.51184	33.93354	65.84470	-107.42561	265.83725	113.29346
721	6.000	-53.49377	94.35817	1408.83557	-221.47046	-27.53699	902.77698	-192.35754	286.50391	887.61938	-10.87109	130.05652	865.04480	-179.04004	-10.53873	445.47678	-270.57397	291.45175	468.02628	-142.51843	33.96803	65.85515	-125.85859	267.40765	108.81828
722	6.008	-57.38562	94.20187	1408.94556	-224.51624	-28.20966	902.57056	-196.64966	285.89093	887.86310	-14.57727	130.18753	865.12994	-180.34766	-10.64874	445.38666	-277.11536	290.42636	468.75229	-142.53601	34.01751	65.86664	-144.11710	269.14014	105.05352
723	6.017	-61.26428	94.08221	1409.03455	-227.55432	-28.85742	902.36963	-200.94495	285.29462	888.07770	-18.28906	130.34996	865.19910	-181.70825	-10.72295	445.29929	-283.58423	289.45721	469.47351	-142.56433	34.08177	65.88336	-162.50644	271.08862	101.40298
724	6.025	-65.13196	93.99957	1409.10315	-230.58228	-29.48610	902.17584	-205.24377	284.71536	888.26611	-22.00366	130.53967	865.25061	-183.12061	-10.76902	445.21204	-289.99707	288.53906	470.20120	-142.60583	34.16006	65.90933	-180.90666	273.07556	98.44088
725	6.033	-68.98962	93.95464	1409.15344	-233.59851	-30.09901	901.98944	-209.54712	284.15417	888.43115	-25.71704	130.75223	865.28204	-184.58179	-10.79600	445.12381	-296.36389	287.66791	470.94858	-142.66101	34.25072	65.94910	-198.98315	275.12097	95.89179
726	6.042	-72.83789	93.94841	1409.18848	-236.60193	-30.69717	901.80865	-213.85339	283.61255	888.57617	-29.42419	130.98410	865.29047	-186.08826	-10.81220	445.03403	-302.68713	286.84045	471.72693	-142.73059	34.35181	66.00685	-216.84428	277.01672	93.70798
727	6.050	-76.67798	93.98192	1409.21069	-239.59192	-31.27991	901.62976	-218.15869	283.09219	888.70398	-33.12073	131.23264	865.27386	-187.63623	-10.82325	444.94232	-308.96155	286.05325	472.54129	-142.81335	34.46177	66.08449	-234.73677	279.06192	92.24287
728	6.058	-80.51172	94.05550	1409.22131	-242.56787	-31.84561	901.44812	-222.45911	282.59351	888.81647	-36.80420	131.49605	865.23114	-189.22266	-10.83121	444.84909	-315.17688	285.30447	473.38928	-142.90613	34.57893	66.18076	-252.93764	280.36957	90.74645
729	6.067	-84.34290	94.16829	1409.22095	-245.52917	-32.39246	901.26038	-226.75269	282.11487	888.91467	-40.47693	131.77460	865.16217	-190.84485	-10.83393	444.75543	-321.32031	284.59637	474.26431	-143.00500	34.70107	66.29211	-270.24847	282.44208	89.95757
730	6.075	-88.17517	94.31810	1409.20984	-248.47644	-32.91792	901.06506	-231.04028	281.65363	888.99951	-44.14392	132.07166	865.06647	-192.50110	-10.82475	444.66156	-327.37878	283.93610	475.15881	-143.10535	34.82558	66.41368	-287.26309	284.52097	90.03482
731	6.083	-92.01074	94.50159	1409.18860	-251.41174	-33.41836	900.86157	-235.32703	281.20761	889.07159	-47.81091	132.39264	864.94360	-194.18872	-10.79527	444.56628	-333.34106	283.33319	476.06573	-143.20520	34.95030	66.54041	-303.77280	286.34775	90.00346
732	6.092	-95.84900	94.71542	1409.15710	-254.33813	-33.88970	900.64960	-239.61914	280.77628	889.13080	-51.48267	132.74306	864.79364	-195.90442	-10.73917	444.46814	-339.19836	282.79630	476.97787	-143.30212	35.07474	66.66853	-320.11816	288.07339	90.47901
733	6.100	-99.68823	94.95737	1409.11450	-257.25940	-34.32853	900.42975	-243.92395	280.36090	889.17664	-55.16406	133.12762	864.61810	-197.64587	-10.65343	444.36658	-344.94531	282.33179	477.88705	-143.39465	35.20055	66.79633	-336.09311	289.56973	91.12215
734	6.108	-103.52637	95.22586	1409.05884	-260.17944	-34.73213	900.20288	-248.24780	279.96442	889.20892	-58.86035	133.55042	864.41956	-199.41223	-10.53694	444.26233	-350.57971	281.94415	478.78384	-143.48035	35.33060	66.92278	-351.54810	291.12515	92.17120
735	6.117	-107.36169	95.52065	1408.98816	-263.10254	-35.09785	899.96973	-252.59497	279.59082	889.22717	-62.57703	134.01462	864.20081	-201.20508	-10.38865	444.15680	-356.10217	281.63666	479.65814	-143.55603	35.46701	67.04626	-366.40250	292.82816	93.51952
736	6.125	-111.19287	95.84355	1408.89941	-266.03320	-35.42270	899.73059	-256.96826	279.24426	889.23035	-66.31946	134.52271	863.96478	-203.02917	-10.20673	444.05087	-361.51465	281.41101	480.49973	-143.62097	35.60960	67.16527	-381.08575	294.18369	94.82871
737	6.133	-115.01855	96.19743	1408.78918	-268.97656	-35.70428	899.48584	-261.37012	278.92880	889.21704	-70.09082	135.07722	863.71576	-204.89124	-9.98918	443.94476	-366.82104	281.26721	481.29773	-143.67395	35.75568	67.27994	-395.19644	295.49835	96.37434
738	6.142	-118.83801	96.58473	1408.65417	-271.93726	-35.94171	899.23541	-265.80115	278.64832	889.18585	-73.89246	135.68126	863.45935	-206.80005	-9.73500	443.83768	-372.02527	281.20325	482.04047	-143.71741	35.90146	67.39339	-408.79745	296.72906	97.91037
739	6.150	-122.64966	97.00758	1408.49194	-274.91882	-36.13516	898.97778	-270.26074	278.40594	889.13446	-77.72400	136.33707	863.20129	-208.76575	-9.44447	443.72723	-377.13318	281.21729	482.71689	-143.75647	36.04450	67.51115	-422.03769	297.79861	99.43633
740	6.158	-126.45288	97.46776	1408.30078	-277.92468	-36.28487	898.71002	-274.74756	278.20401	889.06018	-81.58569	137.04407	862.94568	-210.79785	-9.11885	443.60876	-382.15295	281.30939	483.31952	-143.80139	36.18620	67.63852	-434.80853	299.05573	101.56631
741	6.167	-130.24780	97.96623	1408.07922	-280.95935	-36.39108	898.42908	-279.25842	278.04465	888.95990	-85.47656	137.79820	862.69397	-212.90491	-8.75993	443.47604	-387.09448	281.47943	483.84460	-143.86365	36.33178	67.77808	-446.92514	299.92517	103.11568
742	6.175	-134.03662	98.50363	1407.82654	-284.02808	-36.45419	898.13257	-283.78979	277.93005	888.83099	-89.39612	138.59390	862.44562	-215.09277	-8.37004	443.32248	-391.96729	281.72351	484.29028	-143.95300	36.48777	67.92935	-458.90005	300.88052	104.86649
743	6.183	-137.82117	99.08060	1407.54260	-287.13660	-36.47393	897.81909	-288.33899	277.86176	888.67102	-93.34314	139.42653	862.19897	-217.36560	-7.95208	443.14297	-396.78125	282.03253	484.65472	-144.07361	36.65933	68.08964	-470.12161	301.78107	106.39753
744	6.192	-141.60315	99.69795	1407.22827	-290.29041	-36.44841	897.48810	-292.90271	277.84070	888.47833	-97.31616	140.29385	861.95233	-219.72461	-7.50893	442.93494	-401.54724	282.39319	484.93689	-144.22571	36.84892	68.25520	-480.71213	302.58264	108.08810
745	6.200	-145.38391	100.35686	1406.88501	-293.49341	-36.37450	897.13989	-297.47815	277.86719	888.25269	-101.31445	141.19539	861.70435	-222.16736	-7.04276	442.69824	-406.27722	282.79004	485.13669	-144.40784	37.05624	68.42180	-490.83276	303.29108	109.72659
746	6.208	-149.16589	101.05832	1406.51465	-296.74902	-36.24921	896.77545	-302.06311	277.94095	887.99445	-105.33801	142.13066	861.45361	-224.68970	-6.55589	442.43484	-410.98254	283.20819	485.25464	-144.61804	37.27912	68.58539	-500.35748	303.90836	111.19418
747	6.217	-152.95410	101.80228	1406.11853	-300.06042	-36.07118	896.39600	-306.65564	278.06198	887.70337	-109.38794	143.09753	861.19836	-227.28711	-6.05228	442.14822	-415.67261	283.63666	485.29260	-144.85535	37.51435	68.74348	-509.76935	304.18445	112.31939
748	6.225	-156.75476	102.58756	1405.69727	-303.42993	-35.84113	896.00189	-311.25391	278.23035	887.37830	-113.46619	144.09177	860.93616	-229.95422	-5.53749	441.84296	-420.35352	284.06970	485.25403	-145.11560	37.75819	68.89652	-518.26947	304.46408	113.38274
749	6.233	-160.57495	103.41267	1405.25195	-306.85852	-35.56084	895.59271	-315.85840	278.44562	887.01752	-117.57483	145.10817	860.66302	-232.68494	-5.01730	441.52393	-425.02576	284.50464	485.14175	-145.39490	38.00607	69.04881	-526.34650	304.93884	114.40380
750	6.242	-164.42139	104.27716	1404.78320	-310.34619	-35.23164	895.16821	-320.47131	278.70688	886.61908	-121.71594	146.14178	860.37439	-235.47107	-4.49620	441.19547	-429.68420	284.93994	484.95541	-145.68738	38.25256	69.20718	-533.82593	305.24359	114.78201
751	6.250	-168.30005	105.18240	1404.29187	-313.89307	-34.85457	894.72876	-325.09692	279.01276	886.18170	-125.89160	147.18898	860.06647	-238.30505	-3.97695	440.86047	-434.31958	285.37509	484.69214	-145.98889	38.49270	69.37815	-541.02271	305.57901	115.55698
752	6.258	-172.21436	106.13058	1403.77783	-317.49902	-34.43100	894.27557	-329.73975	279.36179	885.70459	-130.10449	148.24799	859.73755	-241.17981	-3.46082	440.52008	-438.92004	285.81046	484.34906	-146.29626	38.72334	69.56586	-547.66528	305.74271	115.58472
753	6.267	-176.16455	107.12347	1403.24109	-321.16455	-33.96220	893.80951	-334.40564	279.75360	885.18744	-134.35803	149.31918	859.38788	-244.08826	-2.94850	440.17426	-443.47412	286.24634	483.92398	-146.60901	38.94275	69.77124	-553.69891	305.67255	115.54153
754	6.275	-180.14954	108.16209	1402.68201	-324.89050	-33.44850	893.33130	-339.10181	280.18921	884.63098	-138.65417	150.40445	859.01923	-247.02258	-2.44133	439.82349	-447.97351	286.68225	483.41559	-146.92737	39.14961	69.99180	-559.38477	305.81689	115.65054
755	6.283	-184.16760	109.24722	1402.10120	-328.67810	-32.88969	892.84149	-343.83447	280.67001	884.03656	-142.99451	151.50661	858.63470	-249.97571	-1.94014	439.46906	-452.41248	287.11703	482.82318	-147.25085	39.34300	70.22274	-564.97974	305.63571	115.21584
756	6.292	-188.21899	110.37962	1401.49866	-332.52942	-32.28543	892.34039	-348.60925	281.19672	883.40619	-147.38037	152.62967	858.23816	-252.94092	-1.44193	439.11182	-456.78748	287.54877	482.14600	-147.57800	39.52271	70.45978	-569.90967	305.63309	114.71956
757	6.300	-192.30542	111.55984	1400.87415	-336.44617	-31.63539	891.82849	-353.43127	281.76996	882.74207	-151.81433	153.77859	857.83337	-255.91272	-0.93930	438.75113	-461.09717	287.97430	481.38138	-147.90808	39.68941	70.70171	-574.80902	305.53925	114.47123
758	6.308	-196.42969	112.78780	1400.22815	-340.42847	-30.93996	891.30664	-358.30505	282.39105	882.04700	-156.29871	154.95862	857.42285	-258.88684	-0.42433	438.38492	-465.34229	288.38965	480.52496	-148.24084	39.84435	70.95087	-579.18292	305.52316	113.67617
759	6.317	-200.59485	114.06335	1399.56079	-344.47534	-30.20071	890.77618	-363.23486	283.06201	881.32312	-160.83679	156.17520	857.00897	-261.85938	0.10677	438.01089	-469.52490	288.79221	479.57343	-148.57678	39.98847	71.21199	-583.37653	305.32840	112.36994
760	6.325	-204.80249	115.38667	1398.87183	-348.58496	-29.41929	890.23761	-368.22412	283.78464	880.57147	-165.43250	157.43448	856.59430	-264.82739	0.65203	437.62833	-473.64697	289.18307	478.52640	-148.91638	40.12316	71.49068	-587.06531	304.93146	111.51529
761	6.333	-209.05591	116.75835	1398.16064	-352.75684	-28.59657	889.69135	-373.27551	284.55896	879.79102	-170.09045	158.74173	856.18237	-267.78711	1.20778	437.23920	-477.70947	289.56555	477.38577	-149.25891	40.25109	71.79211	-590.58813	305.35654	110.27660
762	6.342	-213.35852	118.17967	1397.42603	-356.99121	-27.73267	889.13837	-378.39136	285.38336	878.97858	-174.81567	160.09959	855.77637	-270.73022	1.77449	436.84750	-481.71094	289.94150	476.15259	-149.60193	40.37461	72.11980	-593.82458	304.89084	108.72237
763	6.350	-217.71375	119.65353	1396.66626	-361.28845	-26.82696	888.58020	-383.57581	286.25565	878.12946	-179.61267	161.50784	855.37842	-273.64490	2.35736	436.45755	-485.64807	290.31183	474.82690	-149.94275	40.49414	72.47584	-597.09296	304.95209	107.02724
764	6.358	-222.12256	121.18436	1395.88000	-365.65002	-25.87798	888.01794	-388.83325	287.17422	877.23889	-184.48450	162.96454	854.98920	-276.52209	2.96078	436.07361	-489.51624	290.67944	473.40948	-150.27795	40.60824	72.86182	-599.75623	304.45901	105.49378
765	6.367	-226.58398	122.77657	1395.06580	-370.07861	-24.88367	887.45258	-394.16809	288.13892	876.30298	-189.43286	164.46765	854.60803	-279.35986	3.58282	435.70020	-493.30969	291.04938	471.90176	-150.60803	40.71448	73.27898	-602.23004	304.46350	103.75676
766	6.375	-231.09521	124.43304	1394.22351	-374.57800	-23.84200	886.88483	-399.58350	289.15082	875.31934	-194.45972	166.01720	854.23352	-282.16614	4.21379	435.34302	-497.02222	291.42532	470.30328	-150.93567	40.81078	73.72758	-604.37238	303.93008	101.78671
767	6.383	-235.65515	126.15543	1393.35425	-379.15125	-22.75151	886.31525	-405.08154	290.21149	874.28864	-199.56738	167.61584	853.86377	-284.95605	4.84023	435.00867	-500.64795	291.80811	468.61209	-151.26306	40.89652	74.20636	-606.27710	303.40567	99.37679
768	6.392	-240.26306	127.94447	1392.46143	-383.79993	-21.61140	885.74304	-410.66418	291.32257	873.21521	-204.75830	169.26746	853.49634	-287.74744	5.45211	434.70264	-504.17993	292.19781	466.82703	-151.59192	40.97220	74.71288	-607.84277	303.54578	97.35640
769	6.400	-244.91882	129.80045	1391.55188	-388.52356	-20.42085	885.16760	-416.33301	292.48611	872.10724	-210.03357	170.97543	853.12793	-290.55713	6.04609	434.42767	-507.61060	292.59601	464.95105	-151.92273	41.03821	75.24641	-609.39380	303.02051	94.90395
770	6.408	-249.62341	131.72388	1390.63574	-393.32239	-19.17908	884.59009	-422.08826	293.70490	870.97687	-215.39185	172.74161	852.75549	-293.40015	6.62400	434.18448	-510.93176	293.00827	462.99704	-152.25793	41.09347	75.81175	-610.44446	302.72736	92.50105
771	6.417	-254.37878	133.71483	1389.72656	-398.19763	-17.88683	884.01453	-427.92712	294.98132	869.84088	-220.82800	174.56599	852.37848	-296.29260	7.19209	433.97308	-514.13879	293.44644	460.99380	-152.60413	41.13411	76.41977	-611.19000	302.64142	89.86406
772	6.425	-259.18799	135.77133	1388.84216	-403.14990	-16.54716	883.44739	-433.84363	296.31662	868.72296	-226.33350	176.44685	852.00024	-299.25366	7.76072	433.79330	-517.23511	293.92868	458.98724	-152.97034	41.15406	77.08484	-611.59326	302.30249	87.42911
773	6.433	-264.05444	137.88864	1388.00500	-408.17798	-15.16483	882.89661	-439.82532	297.71075	867.65527	-231.89636	178.38013	851.62915	-302.30493	8.34208	433.64624	-520.23633	294.47696	457.03668	-153.36633	41.14772	77.82185	-611.65045	301.59192	84.15477
774	6.442	-268.98218	140.05975	1387.24329	-413.27881	-13.74451	882.37091	-445.85352	299.16302	866.67883	-237.50146	180.35776	851.28009	-305.46887	8.94761	433.53583	-523.17163	295.11438	455.21072	-153.80139	41.11227	78.64548	-611.68146	301.17007	81.33123
775	6.450	-273.97681	142.27626	1386.58765	-418.44873	-12.28860	881.88055	-451.90247	300.67169	865.84070	-243.13049	182.36685	850.97485	-308.76721	9.58661	433.46838	-526.08850	295.86414	453.58203	-154.28577	41.04781	79.57130	-611.99615	301.05179	79.72485
776	6.458	-279.04456	144.52963	1386.06628	-423.68494	-10.79541	881.43896	-457.93970	302.23306	865.18793	-248.76599	184.39035	850.74054	-312.21863	10.26494	433.45151	-529.05469	296.74771	452.21814	-154.82947	40.95615	80.61616	-614.49426	300.36749	79.10915
777	6.467	-284.19031	146.81152	1385.70093	-428.98572	-9.25999	881.06305	-463.93115	303.84378	864.76044	-254.39368	186.40878	850.60583	-315.84070	10.98376	433.49384	-532.15588	297.78036	451.16785	-155.44177	40.84018	81.79646	-619.00470	300.30051	79.21943
778	6.475	-289.41431	149.11273	1385.50342	-434.34998	-7.67629	880.77039	-469.84717	305.50391	864.58569	-260.00330	188.40295	850.59576	-319.65088	11.73889	433.60373	-535.48401	298.96655	450.44870	-156.13098	40.70236	83.12617	-622.64966	300.49451	78.71732
779	6.483	-294.71057	151.42343	1385.47583	-439.77515	-6.03598	880.57544	-475.66736	307.21817	864.67462	-265.58850	190.35838	850.72656	-323.66626	12.51957	433.78699	-539.12048	300.29800	450.04150	-156.90564	40.54167	84.61492	-623.92462	300.81201	78.30482
780	6.492	-300.06665	153.73425	1385.61218	-445.25256	-4.32622	880.48669	-481.38501	308.99429	865.01996	-271.14709	192.26857	851.00165	-327.90039	13.30896	434.04572	-543.11523	301.75558	449.89746	-157.77478	40.35167	86.26649	-625.47723	301.42468	77.70174
781	6.500	-305.46521	156.03752	1385.90027	-450.76843	-2.53181	880.50635	-487.00830	310.84009	865.59796	-276.68225	194.13657	851.41064	-332.36133	14.08894	434.37762	-547.47009	303.31601	449.95673	-158.74548	40.12205	88.07958	-627.38257	302.15466	77.21278
782	6.508	-310.88586	158.32855	1386.32336	-456.30603	-0.64036	880.63116	-492.55823	312.76132	866.37317	-282.20154	195.97568	851.93079	-337.05249	14.84484	434.77747	-552.13696	304.95850	450.16748	-159.82556	39.84145	90.05067	-628.80817	303.33438	76.74580
783	6.517	-316.30750	160.60533	1386.86084	-461.85242	1.35287	880.85504	-498.06519	314.76038	867.30414	-287.71619	197.80824	852.53192	-341.97461	15.56611	435.23907	-557.02930	306.66440	450.49130	-161.02209	39.49946	92.17551	-630.96497	304.11487	75.74661
784	6.525	-321.71216	162.86679	1387.49072	-467.40063	3.44335	881.17126	-503.56360	316.83514	868.34851	-293.23865	199.66190	853.18341	-347.12671	16.24421	435.75662	-562.04321	308.41013	450.89508	-162.34338	39.08775	94.44897	-633.22382	305.09573	75.23778
785	6.533	-327.08569	165.11156	1388.19177	-472.94800	5.62117	881.57245	-509.08545	318.97919	869.46716	-298.78235	201.56461	853.85944	-352.50793	16.87115	436.32458	-567.07104	310.16272	451.34213	-163.79822	38.60088	96.86533	-634.86749	305.90976	75.17995
786	6.542	-332.41992	167.33835	1388.94421	-478.49280	7.87564	882.05023	-514.65735	321.18198	870.62714	-304.35974	203.54025	854.54248	-358.11584	17.43934	436.93713	-572.01221	311.88318	451.79236	-165.39587	38.03806	99.41846	-636.07843	306.19833	74.67374
787	6.550	-337.70679	169.54663	1389.72986	-484.03650	10.19546	882.59583	-520.29712	323.43002	871.80225	-309.98083	205.60461	855.22437	-363.94617	17.94196	437.58688	-576.77661	313.53738	452.21149	-167.14587	37.40507	102.10068	-637.03400	306.39096	74.43316
788	6.558	-342.93970	171.73662	1390.53149	-489.58459	12.56635	883.19977	-526.01306	325.70831	872.97083	-315.65222	207.76346	855.90509	-369.99402	18.37390	438.26489	-581.28784	315.10703	452.57916	-169.05725	36.71449	104.90189	-637.97302	306.68896	74.30772
789	6.567	-348.11353	173.90918	1391.33154	-495.14490	14.97000	883.85266	-531.80261	328.00168	874.11322	-321.37415	210.01270	856.58997	-376.25464	18.73186	438.96164	-585.48535	316.59338	452.88742	-171.13733	35.98384	107.81012	-638.93842	306.89825	74.14777
790	6.575	-353.22412	176.06602	1392.11340	-500.72473	17.38557	884.54523	-537.65417	330.29572	875.21149	-327.14099	212.33893	857.28528	-382.72192	19.01231	439.66724	-589.32837	318.01419	453.13419	-173.39124	35.23281	110.81216	-639.51923	306.96417	74.09048
791	6.583	-358.26880	178.21008	1392.86243	-506.32898	19.79309	885.26788	-543.54895	332.57788	876.25037	-332.94104	214.72087	857.99585	-389.38965	19.20960	440.37039	-592.80151	319.39752	453.31873	-175.82190	34.48131	113.89494	-639.94373	306.84329	73.89040
792	6.592	-363.24585	180.34508	1393.56702	-511.96106	22.17768	886.01056	-549.46472	334.83868	877.21887	-338.75940	217.13246	858.72235	-396.25110	19.31630	441.05872	-595.91895	320.77417	453.44131	-178.43469	33.74799	117.04747	-640.25311	306.78400	73.95602
793	6.600	-368.15649	182.47487	1394.21826	-517.61926	24.53229	886.76306	-555.37805	337.07327	878.11127	-344.57874	219.54549	859.46002	-403.29919	19.32532	441.72052	-598.72144	322.16974	453.50461	-181.23547	33.04952	120.26125	-640.67938	306.60733	73.81318
794	6.608	-373.00415	184.60321	1394.80859	-523.29944	26.85577	887.51550	-561.26404	339.28113	878.92627	-350.38025	221.93022	860.19708	-410.53040	19.23212	442.34509	-601.26904	323.59906	453.51651	-184.23083	32.40139	123.52896	-640.84839	306.71069	73.87648
795	6.617	-377.79297	186.73373	1395.33252	-528.99500	29.14799	888.25800	-567.09729	341.46353	879.66577	-356.14343	224.25650	860.91559	-417.94324	19.03683	442.92133	-603.63257	325.06497	453.49039	-187.42859	31.81876	126.84428	-640.78864	306.54306	73.59818
796	6.625	-382.52783	188.86908	1395.78760	-534.69788	31.40711	888.98077	-572.85144	343.62143	880.33240	-361.84949	226.49649	861.59332	-425.54053	18.74535	443.43808	-605.88550	326.55963	453.44037	-190.83752	31.31606	130.20297	-640.94324	306.32309	73.48438
797	6.633	-387.21484	191.01033	1396.17493	-540.39563	33.62919	889.67480	-578.50085	345.75458	880.92798	-367.47937	228.62727	862.20563	-433.32837	18.36884	443.88568	-608.09741	328.06714	453.37549	-194.46667	30.90662	133.60359	-640.86554	306.32077	73.35751
798	6.642	-391.86108	193.15614	1396.49841	-546.07239	35.80811	890.33154	-584.02307	347.86108	881.45337	-373.01575	230.63214	862.72888	-441.31421	17.92334	444.25592	-610.32861	329.56674	453.29752	-198.32361	30.60370	137.04791	-641.04694	306.32007	73.45847
799	6.650	-396.47241	195.30174	1396.76428	-551.71106	37.93719	890.94183	-589.40100	349.93829	881.90912	-378.44177	232.50061	863.14392	-449.50806	17.43045	444.54169	-612.62256	331.03735	453.20389	-202.41443	30.42188	140.54163	-641.15466	306.33017	73.18926
800	6.658	-401.05347	197.43927	1396.97986	-557.29480	40.01165	891.49652	-594.62317	351.98456	882.29681	-383.74426	234.22853	863.43799	-457.92114	16.91730	444.73792	-615.00293	332.46198	453.09225	-206.74280	30.37697	144.09489	-641.53375	306.47867	73.08680
801	6.667	-405.60767	199.55922	1397.15430	-562.80701	42.02891	891.98889	-599.68494	353.99878	882.61945	-388.91321	235.81802	863.60620	-466.56567	16.41314	444.84305	-617.47046	333.82962	452.96329	-211.31042	30.48470	147.72342	-641.81409	306.53323	72.88068
802	6.675	-410.13940	201.65189	1397.29956	-568.23181	43.98601	892.41632	-604.58606	355.97952	882.88074	-393.94202	237.27673	863.65302	-475.45361	15.94525	444.86075	-620.00586	335.13391	452.82092	-216.11633	30.76032	151.44798	-642.35333	307.06622	73.02638
803	6.683	-414.65283	203.70836	1397.42908	-573.55334	45.87758	892.78107	-609.33044	357.92319	883.08539	-398.82800	238.61623	863.59259	-484.59277	15.53751	444.80096	-622.57568	336.37036	452.67059	-221.16248	31.21872	155.29103	-642.49182	307.16504	72.45774
804	6.692	-419.15283	205.72127	1397.55640	-578.75867	47.69692	893.09106	-613.92590	359.82306	883.23944	-403.57263	239.85092	863.44794	-493.98071	15.21018	444.68030	-625.14038	337.53424	452.51804	-226.45520	31.87361	159.27078	-642.66882	307.35910	72.57506
805	6.700	-423.64160	207.68433	1397.69397	-583.83948	49.43816	893.36047	-618.38147	361.66971	883.35107	-408.18152	240.99648	863.24768	-503.60474	14.97850	444.52252	-627.66235	338.61926	452.36896	-232.00378	32.73731	163.39490	-642.96631	307.23871	72.16969
806	6.708	-428.11938	209.59218	1397.85254	-588.79236	51.09679	893.60858	-622.70642	363.45349	883.43018	-412.66272	242.06783	863.02209	-513.44141	14.85090	444.35730	-630.11304	339.61697	452.22870	-237.82166	33.82046	167.65619	-643.22595	307.12836	71.83833
807	6.717	-432.58423	211.44034	1398.04163	-593.61829	52.66976	893.85724	-626.91003	365.16663	883.48645	-417.02649	243.07726	862.79980	-523.45850	14.82873	444.21753	-632.47510	340.51736	452.10080	-243.92078	35.13054	172.03230	-643.39880	307.40872	72.06396
808	6.725	-437.03516	213.22589	1398.26819	-598.32288	54.15609	894.12952	-630.99963	366.80429	883.52808	-421.28284	244.03355	862.60535	-533.61792	14.90857	444.13660	-634.74243	341.31219	451.98618	-250.31189	36.67031	176.48657	-643.33832	307.23654	71.66016
809	6.733	-441.47021	214.94760	1398.53699	-602.91516	55.55737	894.44751	-634.98181	368.36484	883.56110	-425.44202	244.94156	862.45758	-543.87622	15.08599	444.14395	-636.91943	341.99890	451.88458	-257.00134	38.43750	180.96889	-643.49457	307.19489	71.70180
810	6.742	-445.88550	216.60519	1398.84973	-607.40833	56.87793	894.83075	-638.86243	369.84879	883.58923	-429.51086	245.80182	862.36816	-554.19019	15.35943	444.26007	-639.01758	342.58151	451.79575	-263.99402	40.42490	185.41718	-643.67236	307.07111	71.79602
811	6.750	-450.27515	218.19839	1399.20593	-611.81726	58.12497	895.29352	-642.64319	371.25787	883.61401	-433.49670	246.61040	862.34149	-564.51880	15.73164	444.49515	-641.05005	343.06863	451.71964	-271.29285	42.61985	189.75897	-643.92859	307.07358	72.07683
812	6.758	-454.63330	219.72641	1399.60303	-616.15564	59.30798	895.84283	-646.32385	372.59595	883.63501	-437.40369	247.35881	862.37561	-574.82373	16.20761	444.85193	-643.02832	343.47266	451.65631	-278.90198	45.00303	193.91281	-643.84613	306.80569	71.96752
813	6.767	-458.95410	221.18820	1400.03674	-620.43445	60.43751	896.47839	-649.90271	373.86990	883.65125	-441.23425	248.03458	862.46332	-585.07178	16.79141	445.32867	-644.95874	343.80908	451.60529	-286.82971	47.54764	197.79091	-643.96088	306.62204	71.77642
814	6.775	-463.23218	222.58290	1400.50269	-624.66272	61.52419	897.19354	-653.37805	375.08966	883.66168	-444.99036	248.62376	862.59375	-595.23560	17.48358	445.92157	-646.84570	344.09381	451.56421	-295.08875	50.22028	201.30263	-644.01184	306.64850	71.97626
815	6.783	-467.46167	223.91068	1400.99634	-628.84485	62.57811	897.97693	-656.74841	376.26624	883.66498	-448.67395	249.11478	862.75507	-605.29541	18.27977	446.62494	-648.69067	344.34155	451.52936	-303.69641	52.98222	204.35809	-644.19531	306.38959	72.04731
816	6.792	-471.63794	225.17319	1401.51208	-632.98621	63.60816	898.81494	-660.01331	377.40948	883.65924	-452.28748	249.50093	862.93701	-615.23657	19.17177	447.43015	-650.49634	344.56393	451.49710	-312.67029	55.78881	206.87366	-644.16290	306.24893	71.84335
817	6.800	-475.75732	226.37375	1402.04236	-637.08850	64.62158	899.69299	-663.17151	378.52600	883.64130	-455.83118	249.78085	863.13190	-625.05200	20.14989	448.32620	-652.26440	344.76801	451.46402	-322.02771	58.58932	208.77917	-644.22186	306.08536	71.74467
818	6.808	-479.81763	227.51715	1402.57813	-641.15295	65.62404	900.59711	-666.22473	379.61853	883.60730	-459.30652	249.95868	863.33411	-634.73901	21.20523	449.30200	-653.99634	344.95663	451.42694	-331.78040	61.33198	210.02324	-644.32074	305.98270	71.77951
819	6.817	-483.81885	228.60925	1403.11108	-645.17957	66.61919	901.51367	-669.17664	380.68707	883.55402	-462.71350	250.04352	863.53943	-644.29883	22.33057	450.34607	-655.69092	345.13144	451.38400	-341.93347	63.97132	210.57434	-644.49811	306.27615	72.13560
820	6.825	-487.76025	229.65569	1403.63367	-649.16711	67.60853	902.42981	-672.03430	381.73093	883.48016	-466.05481	250.04797	863.74481	-653.73315	23.51794	451.44470	-657.34766	345.29559	451.33490	-352.48816	66.47192	210.41776	-644.64764	306.35672	72.11886
821	6.833	-491.64209	230.66049	1404.13916	-653.11536	68.59154	903.33276	-674.80798	382.74911	883.38629	-469.33484	249.98605	863.94763	-663.04321	24.75575	452.58228	-658.96436	345.45413	451.28021	-363.44177	68.80914	209.55168	-644.64130	306.17587	72.04806
822	6.842	-495.46509	231.62567	1404.62109	-657.02258	69.56541	904.21045	-677.50745	383.74072	883.27393	-472.55774	249.87149	864.14484	-672.22705	26.02967	453.74402	-660.54126	345.61252	451.22009	-374.79285	70.96933	207.98529	-644.83002	305.80148	71.80152
823	6.850	-499.23169	232.55209	1405.07349	-660.88708	70.52501	905.05133	-680.14294	384.70486	883.14508	-475.72620	249.71744	864.33252	-681.28076	27.32518	454.91861	-662.07910	345.77444	451.15414	-386.54089	72.94868	205.73779	-644.92792	305.80435	71.83598
824	6.858	-502.94434	233.44040	1405.49219	-664.70447	71.46414	905.84552	-682.72498	385.64014	883.00189	-478.84265	249.53644	864.50598	-690.19653	28.62949	456.09998	-663.58081	345.94110	451.08176	-398.69055	74.74980	202.83701	-645.00043	305.71225	71.79088
825	6.867	-506.60522	234.29135	1405.87488	-668.47205	72.37645	906.58649	-685.26306	386.54425	882.84644	-481.91077	249.33992	864.66150	-698.96362	29.93215	457.28641	-665.04883	346.11148	451.00235	-411.25012	76.37761	199.31808	-645.15723	305.59085	71.78322
826	6.875	-510.21826	235.10542	1406.22180	-672.18787	73.25558	907.27148	-687.76721	387.41461	882.68115	-484.93567	249.13768	864.79681	-707.56934	31.22532	458.47672	-666.48608	346.28329	450.91504	-424.22595	77.83571	195.22476	-645.19806	305.58633	71.72739
827	6.883	-513.78735	235.88237	1406.53479	-675.85388	74.09591	907.90009	-690.24622	388.24896	882.50800	-487.92444	248.93790	864.91211	-716.00000	32.50575	459.66592	-667.89331	346.45367	450.81876	-437.62097	79.12407	190.61234	-645.27991	305.55286	71.79414
828	6.892	-517.31860	236.62128	1406.81653	-679.47375	74.89339	908.47308	-692.70740	389.04465	882.32800	-490.88367	248.74652	865.00964	-724.24194	33.77890	460.84250	-669.27271	346.61963	450.71313	-451.43201	80.23898	185.54703	-645.51575	305.47751	71.83910
829	6.900	-520.81763	237.32030	1407.06848	-683.05188	75.64592	908.99152	-695.15662	389.79785	882.14038	-493.81946	248.56651	865.09271	-732.27954	35.06163	461.98779	-670.62500	346.77817	450.59866	-465.65295	81.17484	180.10056	-645.53748	305.51926	71.85825
830	6.908	-524.29077	237.97583	1407.29077	-686.59216	76.35359	909.45776	-697.59802	390.50461	881.94409	-496.73645	248.39738	865.16541	-740.09741	36.37593	463.08151	-671.95264	346.92621	450.47638	-480.27405	81.92480	174.34489	-645.47052	305.48026	71.77779
831	6.917	-527.74536	238.58322	1407.48303	-690.10022	77.01858	909.87592	-700.03333	391.16309	881.73901	-499.64050	248.23602	865.23242	-747.68042	37.73311	464.11124	-673.25830	347.06110	450.34845	-495.28503	82.48071	168.35144	-645.71478	305.37433	71.92327
832	6.925	-531.18701	239.13867	1407.64661	-693.58264	77.64443	910.25098	-702.46301	391.77472	881.52643	-502.53796	248.07751	865.29871	-755.01807	39.12276	465.07654	-674.54688	347.18030	450.21832	-510.67297	82.83374	162.19128	-645.69403	305.32504	71.89602
833	6.933	-534.61987	239.63992	1407.78540	-697.04602	78.23488	910.58765	-704.88586	392.34344	881.30878	-505.43323	247.91560	865.36884	-762.10474	40.51956	465.98322	-675.82300	347.28009	450.08975	-526.42053	82.97544	155.93480	-645.65851	305.05515	71.89600
834	6.942	-538.04663	240.08524	1407.90369	-700.49744	78.79338	910.88879	-707.29944	392.87381	881.08844	-508.32898	247.74236	865.44562	-768.93945	41.89840	466.83624	-677.09326	347.35529	449.96527	-542.50769	82.89934	149.65057	-645.71808	305.19785	72.00430
835	6.950	-541.46924	240.47246	1408.00598	-703.94348	79.32368	911.15576	-709.70105	393.37009	880.86725	-511.22571	247.54813	865.52899	-775.52319	43.23964	467.63907	-678.36401	347.40173	449.84570	-558.91077	82.60318	143.40503	-645.72693	304.86429	71.57349
836	6.958	-544.89014	240.79950	1408.09583	-707.39075	79.83028	911.38940	-712.08679	393.83673	880.64624	-514.12097	247.32297	865.61591	-781.85962	44.52840	468.39566	-679.64331	347.41888	449.73083	-575.60413	82.09077	137.26250	-645.85333	304.93146	71.87376
837	6.967	-548.31128	241.06622	1408.17542	-710.84583	80.31804	911.59045	-714.45276	394.27921	880.42621	-517.01184	247.05991	865.70184	-787.95435	45.75900	469.10828	-680.93774	347.41010	449.62033	-592.55750	81.37280	131.28519	-645.79474	304.85593	72.00365
838	6.975	-551.73291	241.27502	1408.24524	-714.31482	80.79130	911.75800	-716.79504	394.70444	880.20819	-519.89514	246.75632	865.78278	-793.81470	46.93544	469.77603	-682.25244	347.38092	449.51385	-609.73645	80.46684	125.53253	-645.83868	304.94897	71.80748
839	6.983	-555.15576	241.42860	1408.30554	-717.80261	81.25351	911.88861	-719.11243	395.12012	879.99438	-522.76770	246.41360	865.85693	-799.45532	48.06377	470.39661	-683.58911	347.33807	449.41101	-627.10315	79.39571	120.06042	-645.88855	304.94519	71.84671
840	6.992	-558.58301	241.52760	1408.35669	-721.31335	81.70750	911.97760	-721.40442	395.53223	879.78717	-525.62854	246.03673	865.92426	-804.89673	49.14803	470.96808	-684.94800	347.28867	449.31171	-644.61902	78.18472	114.91992	-645.95795	304.89957	71.93134
841	7.000	-562.01685	241.57037	1408.39819	-724.84875	82.15558	912.02136	-723.67322	395.94312	879.58728	-528.47888	245.63367	865.98602	-810.16577	50.19045	471.48981	-686.32788	347.23813	449.21466	-662.24255	76.86025	110.15582	-645.91089	304.70847	71.77380
842	7.008	-565.45923	241.55399	1408.42871	-728.41003	82.59922	912.01855	-725.92151	396.35226	879.39392	-531.32336	245.21307	866.04333	-815.29321	51.19024	471.96387	-687.72607	347.18912	449.11673	-679.93250	75.44910	105.80617	-646.17303	304.60324	71.96159
843	7.017	-568.91187	241.47606	1408.44666	-731.99719	83.03876	911.96887	-728.15393	396.75781	879.20532	-534.16980	244.78101	866.09570	-820.31030	52.14371	472.39526	-689.13843	347.14215	449.01416	-697.64441	73.97496	101.90271	-646.12433	304.56088	72.10881
844	7.025	-572.37573	241.33646	1408.45142	-735.60608	83.47363	911.87158	-730.37585	397.15659	879.01868	-537.02649	244.33990	866.13989	-825.24585	53.04685	472.79074	-690.56104	347.09644	448.90402	-715.33386	72.45503	98.47024	-646.11847	304.56152	72.10970
845	7.033	-575.85107	241.13625	1408.44214	-739.23230	83.90265	911.72614	-732.59363	397.54370	878.82959	-539.89978	243.89026	866.16998	-830.12500	53.89754	473.15845	-691.98877	347.05127	448.78522	-732.95691	70.90093	95.52411	-646.36774	304.72989	72.65676
846	7.042	-579.33643	240.87537	1408.41772	-742.86926	84.32393	911.53314	-734.81458	397.91321	878.63397	-542.79431	243.43280	866.17920	-834.96484	54.69675	473.50760	-693.41748	347.00616	448.65820	-750.47083	69.32127	93.06912	-646.30548	304.12369	72.10242
847	7.050	-582.83105	240.55261	1408.37610	-746.51331	84.73445	911.29462	-737.04504	398.25998	878.42950	-545.71204	242.96875	866.16205	-839.77515	55.44806	473.84705	-694.84229	346.96024	448.52371	-767.83069	67.72339	91.10155	-646.38654	303.97821	72.25485
848	7.058	-586.33398	240.16681	1408.31592	-750.16321	85.13004	911.01373	-739.29187	398.57990	878.21613	-548.65613	242.49957	866.11554	-844.55933	56.15691	474.18381	-696.26025	346.91141	448.38187	-784.98865	66.11479	89.61153	-646.41913	304.04813	72.16129
849	7.067	-589.84546	239.71761	1408.23596	-753.82166	85.50580	910.69568	-741.56189	398.86813	877.99408	-551.62976	242.02689	866.04089	-849.31641	56.83061	474.52258	-697.66992	346.85678	448.23300	-801.89587	64.50350	88.58263	-646.50848	303.91156	72.14447
850	7.075	-593.36548	239.20590	1408.13574	-757.49133	85.85683	910.34808	-743.85999	399.11975	877.76318	-554.63635	241.55170	865.94189	-854.04175	57.47797	474.86511	-699.07422	346.79355	448.07861	-818.50134	62.89906	87.99001	-646.50708	303.80099	72.22887
851	7.083	-596.89600	238.63336	1408.01465	-761.17639	86.17944	909.97894	-746.19055	399.33139	877.52380	-557.67932	241.07278	865.82227	-858.73022	58.10738	475.20898	-700.47656	346.71921	447.92096	-834.75085	61.31642	87.80028	-646.70990	303.49850	72.23163
852	7.092	-600.43945	238.00171	1407.87207	-764.88074	86.47171	909.59393	-748.55872	399.50140	877.27704	-560.76135	240.58640	865.68378	-863.37720	58.72417	475.54639	-701.88281	346.63193	447.76196	-850.59021	59.77777	87.97351	-646.74249	303.51718	72.34660
853	7.100	-603.99805	237.31377	1407.70667	-768.60925	86.73235	909.19617	-750.96790	399.62930	877.02454	-563.88391	240.08733	865.52740	-867.97974	59.32926	475.86502	-703.29907	346.53073	447.60226	-865.96716	58.30685	88.46547	-646.93884	303.47513	72.76568
854	7.108	-607.57349	236.57404	1407.51746	-772.36829	86.95931	908.78613	-753.42004	399.71585	876.76813	-567.04822	239.57033	865.35388	-872.53784	59.91945	476.15094	-704.73364	346.41464	447.44144	-880.83533	56.92193	89.22860	-646.88922	303.20386	72.37153
855	7.117	-611.16650	235.78741	1407.30408	-776.16223	87.15001	908.36182	-755.91614	399.76331	876.50891	-570.25427	239.03018	865.16388	-877.05273	60.48738	476.39133	-706.19312	346.28220	447.27911	-895.15369	55.63580	90.21193	-646.80792	303.21075	72.31303
856	7.125	-614.77612	234.95753	1407.06604	-779.99524	87.30232	907.91852	-758.45569	399.77530	876.24756	-573.50208	238.46149	864.95679	-881.52808	61.02147	476.57553	-707.68433	346.13187	447.11499	-908.88879	54.46048	91.36149	-646.81885	302.99777	72.17544
857	7.133	-618.39990	234.08723	1406.80176	-783.86829	87.41570	907.44922	-761.03918	399.75534	875.98438	-576.79065	237.85904	864.72980	-885.96851	61.50736	476.69476	-709.21045	345.96292	446.94800	-922.01306	53.40939	92.62188	-646.88757	302.86780	72.41389
858	7.142	-622.03638	233.17888	1406.50684	-787.78210	87.49084	906.94659	-763.66760	399.70526	875.71881	-580.11633	237.21927	864.47961	-890.37891	61.93063	476.74219	-710.77417	345.77481	446.77606	-934.50378	52.49521	93.93705	-646.92090	302.71887	72.48821
859	7.150	-625.68604	232.23386	1406.17615	-791.73743	87.52917	906.40552	-766.34241	399.62582	875.45044	-583.47888	236.54053	864.20374	-894.76196	62.27860	476.71362	-712.37524	345.56744	446.59723	-946.34338	51.72615	95.25175	-647.00507	302.81531	72.86195
860	7.158	-629.35181	231.25305	1405.80566	-795.73547	87.53247	905.82336	-769.06555	399.51831	875.17877	-586.87878	235.82269	863.90027	-899.11865	62.54155	476.60709	-714.01587	345.34180	446.41080	-957.51697	51.10392	96.51434	-646.94812	302.62930	72.70112
861	7.167	-633.03760	230.23773	1405.39355	-799.77747	87.50153	905.19824	-771.84045	399.38318	874.90271	-590.31921	235.06798	863.56689	-903.44824	62.71463	476.42117	-715.69897	345.09970	446.21774	-968.01208	50.62563	97.67733	-646.91516	302.43246	72.85084
862	7.175	-636.74683	229.18959	1404.94031	-803.86340	87.43492	904.52814	-774.66833	399.21899	874.61902	-593.80432	234.28285	863.20178	-907.75269	62.79967	476.15350	-717.42944	344.84183	446.01904	-977.81946	50.28625	98.69690	-647.10919	302.50092	72.77444
863	7.183	-640.48096	228.11014	1404.44714	-807.99280	87.33078	903.81091	-777.54944	399.02377	874.32294	-597.33801	233.47716	862.80414	-912.03760	62.80441	475.80045	-719.21436	344.56665	445.81442	-986.93494	50.07811	99.53456	-647.25513	302.41299	72.84040
864	7.192	-644.24194	226.99899	1403.91479	-812.16345	87.18871	903.04437	-780.48547	398.79657	874.00952	-600.92322	232.66034	862.37329	-916.30933	62.73973	475.35815	-721.06396	344.27109	445.60120	-995.35876	49.99055	100.15832	-647.27496	302.44086	73.04295
865	7.200	-648.03320	225.85324	1403.34302	-816.37585	87.00967	902.22681	-783.47815	398.53775	873.67487	-604.56262	231.83838	861.90930	-920.57544	62.61749	474.82382	-722.99121	343.95206	445.37476	-1003.09363	50.01175	100.54180	-647.25201	302.27243	72.92962
866	7.208	-651.85767	224.66888	1402.73145	-820.63074	86.79581	901.35730	-786.53040	398.24796	873.31738	-608.25793	231.01324	861.41376	-924.84277	62.44925	474.19693	-725.00928	343.60898	445.13034	-1010.14294	50.12886	100.66496	-647.33826	302.22360	73.03754
867	7.217	-655.71704	223.44287	1402.08154	-824.93201	86.55061	900.43567	-789.64319	397.92682	872.93762	-612.01086	230.18285	860.89014	-929.11597	62.24610	473.47971	-727.13110	343.24500	444.86420	-1016.51135	50.32605	100.51627	-647.50623	301.82196	73.12531
868	7.225	-659.61133	222.17372	1401.39771	-829.28650	86.27774	899.46277	-792.81580	397.57184	872.53729	-615.82532	229.34064	860.34259	-933.39502	62.01882	472.67722	-729.36670	342.86600	444.57281	-1022.20520	50.58440	100.09299	-647.58710	301.75040	73.05325
869	7.233	-663.54126	220.85995	1400.68567	-833.70447	85.98015	898.44110	-796.04626	397.17908	872.11835	-619.70569	228.47610	859.77600	-937.67603	61.77779	471.79565	-731.72290	342.47931	444.25256	-1027.23328	50.88536	99.39951	-647.89722	301.34518	73.15319
870	7.242	-667.50928	219.49820	1399.95142	-838.19788	85.65982	897.37653	-799.33337	396.74615	871.68494	-623.65784	227.57610	859.19617	-941.94995	61.53216	470.83945	-734.20117	342.09271	443.90134	-1031.60730	51.21441	98.44596	-647.98633	300.96048	73.13142
871	7.250	-671.51685	218.08406	1399.19995	-842.77917	85.31755	896.27991	-802.67590	396.27411	871.24396	-627.68835	226.62616	858.60925	-946.20361	61.28962	469.81058	-736.79785	341.71362	443.51981	-1035.34167	51.56268	97.24596	-648.20343	300.78931	73.26717
872	7.258	-675.56421	216.61362	1398.43433	-847.46057	84.95268	895.16626	-806.07654	395.76556	870.80200	-631.80554	225.61179	858.02094	-950.41675	61.05701	468.70837	-739.50488	341.34760	443.11258	-1038.45325	51.92744	95.81399	-648.39020	300.74365	73.57410
873	7.267	-679.64844	215.08344	1397.65710	-852.25305	84.56351	894.05292	-809.53772	395.22211	870.36267	-636.01868	224.52020	857.43634	-954.56689	60.84059	467.52917	-742.31079	340.99634	442.68744	-1040.96741	52.31043	94.16644	-648.60803	300.61060	73.49610
874	7.275	-683.76392	213.49039	1396.87109	-857.16687	84.14787	892.95679	-813.06311	394.64331	869.92535	-640.33557	223.34213	856.85962	-958.62915	60.64578	466.26654	-745.20313	340.65463	442.25241	-1042.91760	52.71439	92.32587	-648.73053	300.51669	73.52363
875	7.283	-687.90430	211.83197	1396.07898	-862.20959	83.70383	891.89325	-816.65613	394.02704	869.48566	-644.76233	222.07248	856.29346	-962.58008	60.47589	464.91373	-748.17114	340.30826	441.81256	-1044.35120	53.14037	90.32427	-648.88037	300.47650	73.72441
876	7.292	-692.06274	210.10626	1395.28149	-867.38855	83.23046	890.87598	-820.31897	393.36938	869.03467	-649.30359	220.70918	855.73883	-966.39648	60.32988	463.46741	-751.20630	339.93527	441.36862	-1045.33240	53.58588	88.20552	-648.96863	300.40335	73.72205
877	7.300	-696.23193	208.31241	1394.47827	-872.70667	82.72871	889.91760	-824.05383	392.66544	868.56036	-653.96033	219.25282	855.19513	-970.05542	60.20188	461.93018	-754.30493	339.51053	440.91815	-1045.95032	54.04396	86.02650	-649.26837	300.21786	73.96250
878	7.308	-700.40576	206.45143	1393.67065	-878.16467	82.20079	889.03125	-827.86243	391.91037	868.05023	-658.73181	217.70737	854.66064	-973.53613	60.08287	460.31320	-757.46606	339.01071	440.45819	-1046.31775	54.50278	83.85494	-649.40149	300.17780	74.09513
879	7.317	-704.57959	204.52615	1392.86389	-883.75598	81.64857	888.23291	-831.74695	391.10098	867.49463	-663.61389	216.08145	854.13373	-976.82300	59.96181	458.63843	-760.69067	338.41797	439.98737	-1046.56775	54.94573	81.76541	-649.61804	300.44763	74.64776
880	7.325	-708.75244	202.53983	1392.06812	-889.46912	81.07221	887.54303	-835.70984	390.23624	866.88940	-668.59973	214.38812	853.61554	-979.90771	59.82595	456.94031	-763.97705	337.72119	439.50671	-1046.84998	55.35233	79.83427	-649.96222	300.00961	74.90269
881	7.333	-712.92407	200.49626	1391.29724	-895.28259	80.47063	886.98706	-839.75525	389.31766	866.23724	-673.67883	212.64244	853.11334	-982.79541	59.66060	455.26639	-767.32300	336.91586	439.02039	-1047.31165	55.69907	78.13215	-650.44537	299.71783	75.21600
882	7.342	-717.09448	198.40160	1390.56787	-901.17029	79.84300	886.59308	-843.88806	388.34949	865.54773	-678.83606	210.85875	852.64221	-985.50757	59.44847	453.67542	-770.72437	336.00339	438.53607	-1048.07312	55.96180	76.71222	-650.99261	299.40259	75.68891
883	7.350	-721.26465	196.26413	1389.89734	-907.10022	79.18852	886.38818	-848.11194	387.33676	864.83630	-684.05408	209.04968	852.22461	-988.08618	59.17063	452.23099	-774.18237	334.99042	438.06516	-1049.19446	56.12210	75.59503	-651.53790	299.24713	76.03354
884	7.358	-725.43457	194.09178	1389.30054	-913.03967	78.50348	886.39270	-852.42786	386.28296	864.12280	-689.31384	207.22664	851.88635	-990.59839	58.81022	450.99182	-777.70166	333.88800	437.62177	-1050.65173	56.17463	74.76013	-651.84497	298.94916	76.52909
885	7.367	-729.60327	191.89096	1388.78943	-918.95544	77.77940	886.61530	-856.83337	385.18887	863.43079	-694.59534	205.40077	851.65106	-993.12964	58.35629	450.00070	-781.29395	332.71213	437.22122	-1052.34290	56.12894	74.15626	-652.16614	298.62225	77.36224
886	7.375	-733.76807	189.66769	1388.37341	-924.81702	77.00619	887.05231	-861.32263	384.05356	862.78467	-699.87854	203.58304	851.53595	-995.76953	57.80481	449.27823	-784.97437	331.48352	436.87848	-1054.12781	56.00439	73.72285	-652.85974	298.04434	78.12743
887	7.383	-737.92603	187.42871	1388.05969	-930.59753	76.17532	887.69043	-865.88879	382.87521	862.20758	-705.14612	201.78281	851.54968	-998.59180	57.15727	448.82562	-788.75903	330.22522	436.60687	-1055.87878	55.82320	73.40739	-652.63953	298.24765	79.58858
888	7.392	-742.07373	185.18086	1387.85339	-936.27747	75.27749	888.51105	-870.52380	381.65100	861.72003	-710.38318	200.00696	851.69220	-1001.63623	56.41860	448.63147	-792.65869	328.95819	436.41620	-1057.50671	55.60541	73.17384	-653.27789	297.83771	80.25019
889	7.400	-746.20923	182.93137	1387.75696	-941.84998	74.29942	889.49365	-875.21960	380.37701	861.33923	-715.58020	198.26035	851.95752	-1004.90088	55.59507	448.67575	-796.68213	327.69855	436.31183	-1058.96667	55.36600	73.00288	-654.56897	296.43881	81.27509
890	7.408	-750.33154	180.68817	1387.77026	-947.31726	73.22723	890.61731	-879.96985	379.04919	861.07959	-720.73376	196.54590	852.33594	-1008.35205	54.69260	448.92981	-800.83301	326.45883	436.29730	-1060.24792	55.11442	72.88455	-655.31860	296.21024	82.37090
891	7.417	-754.44043	178.46025	1387.89172	-952.68933	72.04958	891.86011	-884.76819	377.66547	860.95331	-725.84509	194.86313	852.81537	-1011.93433	53.71623	449.35565	-805.11401	325.25015	436.37714	-1061.35657	54.85608	72.81067	-656.09418	295.23541	83.65923
892	7.425	-758.53516	176.25775	1388.11719	-957.98083	70.75903	893.19647	-889.60925	376.22617	860.96954	-730.92126	193.20795	853.38354	-1015.58423	52.67118	449.90598	-809.52563	324.08328	436.55524	-1062.30286	54.59482	72.77217	-656.57086	295.27689	85.48874
893	7.433	-762.61426	174.09003	1388.44055	-963.20496	69.35829	894.59650	-894.48816	374.73227	861.13239	-735.97107	191.57402	854.02844	-1019.23755	51.56440	450.52771	-814.07056	322.96777	436.83136	-1063.09949	54.33482	72.75900	-657.41608	295.00922	87.47817
894	7.442	-766.67578	171.96291	1388.85278	-968.36780	67.86574	896.02631	-899.39929	373.18433	861.43927	-741.00208	189.95438	854.73792	-1022.83521	50.40496	451.16943	-818.75195	321.91071	437.20001	-1063.76355	54.08164	72.76013	-658.21069	294.49512	89.10740
895	7.450	-770.71680	169.87823	1389.34082	-973.47083	66.30818	897.45020	-904.33728	371.58286	861.88245	-746.02209	188.34222	855.49884	-1026.32739	49.20329	451.78818	-823.57690	320.91672	437.65225	-1064.31580	53.84199	72.76563	-659.64624	293.94699	90.87084
896	7.458	-774.73511	167.83585	1389.88867	-978.51453	64.70795	898.83484	-909.29675	369.93005	862.45093	-751.03723	186.73170	856.29694	-1029.67383	47.97040	452.35330	-828.55029	319.98932	438.17755	-1064.77283	53.62229	72.77022	-660.72443	293.64371	93.52924
897	7.467	-778.73022	165.83556	1390.47913	-983.49963	63.08047	900.15332	-914.27502	368.23071	863.13147	-756.05042	185.11949	857.11780	-1032.84839	46.71691	452.84686	-833.67432	319.13123	438.76529	-1065.14880	53.42767	72.77403	-662.09326	293.86807	95.43484
898	7.475	-782.70166	163.87802	1391.09619	-988.42834	61.43660	901.38770	-919.27209	366.49118	863.90741	-761.06287	183.50725	857.94830	-1035.83936	45.45181	453.26086	-838.94653	318.34451	439.40411	-1065.45813	53.26215	72.77956	-663.78888	293.27032	97.54931
899	7.483	-786.64941	161.96442	1391.72595	-993.30408	59.77685	902.52917	-924.29041	364.71844	864.75812	-766.07092	181.90286	858.77753	-1038.64648	44.18193	453.59286	-844.36279	317.63083	440.08090	-1065.71570	53.12918	72.78848	-665.21967	293.18198	100.09837
900	7.492	-790.57227	160.09592	1392.35681	-998.13611	58.08572	903.57709	-929.33386	362.91968	865.66101	-771.07141	180.31931	859.59570	-1041.27710	42.91177	453.84512	-849.91675	316.99030	440.77966	-1065.93542	53.03149	72.80051	-666.85217	294.05109	103.17663
901	7.500	-794.46875	158.27213	1392.97852	-1002.93274	56.33883	904.53613	-934.40710	361.10199	866.59326	-776.06018	178.77142	860.39355	-1043.74536	41.64337	454.02618	-855.60303	316.42197	441.48257	-1066.12756	52.96976	72.81390	-668.76727	294.03253	105.69564
902	7.508	-798.33765	156.49115	1393.58142	-1007.69788	54.51722	905.41327	-939.51404	359.27194	867.53351	-781.03284	177.27310	861.16156	-1046.07031	40.37646	454.15155	-861.41479	315.92554	442.17224	-1066.30139	52.94069	72.82697	-670.79816	293.74051	107.93147
903	7.517	-802.17822	154.75121	1394.15576	-1012.42419	52.61738	906.21509	-944.65735	357.43506	868.46234	-785.98474	175.83481	861.88977	-1048.27759	39.10896	454.23969	-867.34717	315.50198	442.83310	-1066.46301	52.93621	72.83820	-672.56732	294.38858	110.89420
904	7.525	-805.99219	153.05144	1394.69238	-1017.09778	50.65174	906.94745	-949.83801	355.59607	869.36273	-790.91052	174.46259	862.56787	-1050.39819	37.83833	454.30676	-873.39526	315.15283	443.45032	-1066.61414	52.94488	72.84502	-674.63147	294.54089	113.66854
905	7.533	-809.78149	151.39000	1395.18420	-1021.70129	48.64156	907.61737	-955.05286	353.75903	870.21991	-795.80505	173.15930	863.18591	-1052.46680	36.56332	454.36353	-879.55688	314.88052	444.00854	-1066.75500	52.95402	72.84367	-677.02124	294.65082	116.27451
906	7.542	-813.55029	149.76187	1395.62744	-1026.22205	46.61098	908.23401	-960.29431	351.92719	871.02179	-800.66370	171.92642	863.73505	-1054.51855	35.28457	454.41406	-885.83228	314.68893	444.49298	-1066.88489	52.95171	72.83012	-679.24548	294.79044	119.06395
907	7.550	-817.30420	148.15990	1396.02087	-1030.65125	44.58426	908.80621	-965.54968	350.10333	871.76007	-805.47986	170.76355	864.20709	-1056.58398	34.00407	454.45691	-892.22485	314.58322	444.89203	-1067.00378	52.92823	72.80032	-681.74506	294.76718	121.79045
908	7.558	-821.04980	146.57877	1396.36475	-1034.98767	42.57899	909.34039	-970.80188	348.29013	872.42987	-810.24573	169.66562	864.59521	-1058.68408	32.72517	454.48779	-898.74048	314.56918	445.19922	-1067.11243	52.87700	72.75037	-684.18506	294.63034	124.03059
909	7.567	-824.79102	145.01752	1396.65906	-1039.23767	40.60089	909.83984	-976.02966	346.48990	873.02917	-814.95276	168.62129	864.89453	-1060.82910	31.45180	454.50195	-905.38818	314.65353	445.41422	-1067.21326	52.79568	72.67731	-686.53790	294.49683	126.73053
910	7.575	-828.52954	143.47836	1396.90466	-1043.40881	38.64912	910.30554	-981.21057	344.70441	873.55798	-819.59045	167.61444	865.10248	-1063.02002	30.18729	454.49478	-912.17969	314.84424	445.54211	-1067.30798	52.68720	72.58012	-689.22925	294.07132	129.45718
911	7.583	-832.26514	141.96425	1397.10486	-1047.51062	36.72107	910.73773	-986.32190	342.93542	874.01801	-824.15002	166.62585	865.21899	-1065.24780	28.93496	454.46225	-919.12891	315.14905	445.59113	-1067.39807	52.55896	72.45993	-692.09088	293.58646	131.94319
912	7.592	-835.99683	140.47777	1397.26440	-1051.55237	34.80869	911.13702	-991.34192	341.18582	874.41168	-828.62317	165.63377	865.24615	-1067.49634	27.69902	454.40161	-926.25000	315.57330	445.57126	-1067.48621	52.42051	72.31967	-694.98511	293.45111	134.74844
913	7.600	-839.72363	139.02213	1397.38843	-1055.54602	32.90063	911.50342	-996.25061	339.45935	874.74121	-833.00281	164.61548	865.18915	-1069.74365	26.48388	454.31204	-933.55566	316.11807	445.49445	-1067.57629	52.28140	72.16370	-698.29626	293.06744	137.75694
914	7.608	-843.44482	137.60150	1397.48279	-1059.49719	30.99179	911.83563	-1001.03088	337.75958	875.00848	-837.28479	163.55110	865.05646	-1071.96606	25.29268	454.19476	-941.05322	316.77884	445.37378	-1067.67322	52.15036	71.99737	-701.57428	292.24649	140.13078
915	7.617	-847.16211	136.22101	1397.55420	-1063.40686	29.08443	912.13135	-1005.66858	336.08896	875.21613	-841.46326	162.42651	864.85809	-1074.13965	24.12675	454.05249	-948.74609	317.54642	445.22440	-1067.77893	52.03522	71.82631	-705.43542	291.93930	143.36639
916	7.625	-850.87524	134.88585	1397.61023	-1067.26965	27.18457	912.38782	-1010.15344	334.44940	875.36853	-845.53528	161.23373	864.60229	-1076.24268	22.98648	453.88840	-956.63037	318.40826	445.06448	-1067.89514	51.94249	71.65568	-709.40186	291.19333	146.30693
917	7.633	-854.58374	133.59908	1397.65918	-1071.07605	25.30528	912.60278	-1014.47937	332.84238	875.47180	-849.49963	159.97223	864.29584	-1078.25879	21.87280	453.70572	-964.69751	319.34750	444.91296	-1068.01990	51.87610	71.48963	-714.02985	290.39270	149.55464
918	7.642	-858.28662	132.36028	1397.71094	-1074.81116	23.46626	912.77563	-1018.64490	331.26965	875.53326	-853.35510	158.65094	863.94647	-1080.17749	20.78704	453.50778	-972.93164	320.34241	444.78656	-1068.14905	51.83607	71.33178	-718.65045	289.73788	152.44377
919	7.650	-861.98438	131.16669	1397.77600	-1078.46106	21.68390	912.90851	-1022.65662	329.73480	875.56281	-857.10071	157.28745	863.56415	-1081.99390	19.72969	453.29877	-981.31274	321.36981	444.70175	-1068.27698	51.81841	71.18542	-723.30084	289.32919	155.70488
920	7.658	-865.67676	130.01514	1397.86377	-1082.01501	19.96498	913.00488	-1026.52527	328.24243	875.57300	-860.73645	155.90436	863.16058	-1083.70654	18.70075	453.08395	-989.81665	322.40625	444.67505	-1068.39856	51.81660	71.05289	-728.16815	288.80167	159.11252
921	7.667	-869.36304	128.90305	1397.98022	-1085.46179	18.30872	913.06793	-1030.26794	326.79712	875.57867	-864.26111	154.52670	862.74957	-1085.31763	17.70107	452.86871	-998.41992	323.42676	444.72073	-1068.51086	51.82314	70.93521	-733.55414	288.35730	162.99556
922	7.675	-873.04175	127.82913	1398.12720	-1088.79309	16.71074	913.10083	-1033.90515	325.40253	875.59564	-867.67639	153.18036	862.34747	-1086.83105	16.73214	452.65689	-1007.09644	324.40759	444.85233	-1068.61072	51.83030	70.83271	-738.75903	287.17282	167.53165
923	7.683	-876.71021	126.79369	1398.30469	-1091.99988	15.16488	913.10815	-1037.45984	324.06076	875.63983	-870.98572	151.89085	861.97314	-1088.25415	15.79578	452.45139	-1015.81616	325.33035	445.08417	-1068.69690	51.83126	70.74559	-743.82196	286.40103	171.30887
924	7.692	-880.36450	125.79803	1398.51306	-1095.07605	13.66373	913.09528	-1040.95374	322.77164	875.72729	-874.19543	150.68231	861.64520	-1089.59595	14.89496	452.25427	-1024.54346	326.18198	445.43048	-1068.76819	51.82162	70.67308	-749.52203	285.38467	175.86562
925	7.700	-884.00171	124.84293	1398.75378	-1098.01648	12.19889	913.06659	-1044.40833	321.53314	875.87311	-877.31604	149.57693	861.37982	-1090.86646	14.03427	452.06683	-1033.24170	326.95285	445.90256	-1068.82434	51.80052	70.61266	-755.26337	284.14185	180.52100
926	7.708	-887.61938	123.92682	1399.03052	-1100.81921	10.76182	913.02496	-1047.84070	320.34167	876.09064	-880.35706	148.59386	861.18799	-1092.07495	13.21912	451.88950	-1041.87451	327.63492	446.50601	-1068.86658	51.77028	70.56055	-761.38385	282.83499	184.72095
927	7.717	-891.21411	123.04520	1399.34973	-1103.48499	9.34552	912.97266	-1051.26575	319.19232	876.39075	-883.32727	147.74707	861.07440	-1093.22974	12.45458	451.72290	-1050.40771	328.22244	447.24078	-1068.89636	51.73431	70.51374	-767.51794	281.43384	189.17126
928	7.725	-894.78125	122.19225	1399.71765	-1106.01892	7.94569	912.91315	-1054.69421	318.08041	876.78174	-886.23474	147.04379	861.03876	-1094.33716	11.74395	451.56805	-1058.80859	328.71628	448.10483	-1068.91370	51.69550	70.47146	-774.25024	279.35983	192.15218
929	7.733	-898.31641	121.36338	1400.13623	-1108.42834	6.56086	912.85034	-1058.13147	317.00256	877.26855	-889.08655	146.48463	861.07648	-1095.40283	11.08759	451.42609	-1067.04761	329.12869	449.09747	-1068.91785	51.65593	70.43501	-781.31262	277.54233	195.56367
930	7.742	-901.81470	120.55682	1400.59998	-1110.72156	5.19189	912.78668	-1061.57971	315.95517	877.85107	-891.88855	146.06442	861.17914	-1096.43042	10.48308	451.29877	-1075.09741	329.48459	450.22006	-1068.90808	51.61737	70.40637	-788.66742	275.76251	197.73677
931	7.750	-905.27222	119.77361	1401.09985	-1112.90588	3.84164	912.72211	-1065.03625	314.93408	878.52356	-894.64539	145.77412	861.33600	-1097.42285	9.92670	451.18765	-1082.93506	329.81924	451.47452	-1068.88513	51.58133	70.38766	-796.75702	273.82730	199.56877
932	7.758	-908.68677	119.01605	1401.62939	-1114.98792	2.51443	912.65466	-1068.49597	313.93579	879.27521	-897.35876	145.60210	861.53638	-1098.38184	9.41483	451.09283	-1090.54077	330.17502	452.86240	-1068.84851	51.54911	70.38133	-805.47638	272.29828	200.56068
933	7.767	-912.05713	118.28629	1402.18469	-1116.97449	1.21516	912.58075	-1071.95251	312.95840	880.09149	-900.03064	145.53430	861.77057	-1099.30713	8.94417	451.01303	-1097.90088	330.59668	454.38379	-1068.79993	51.52207	70.38893	-814.63574	271.08533	200.81883
934	7.775	-915.38208	117.58642	1402.76184	-1118.87292	-0.05117	912.49652	-1075.39758	312.00159	880.95514	-902.66125	145.55515	862.02960	-1100.19897	8.51139	450.94617	-1105.00684	331.12442	456.03540	-1068.74158	51.50160	70.40919	-823.86438	270.42130	200.59755
935	7.783	-918.65942	116.91877	1403.35400	-1120.69250	-1.27930	912.39862	-1078.82361	311.06653	881.84686	-905.25037	145.64915	862.30475	-1101.05688	8.11240	450.88870	-1111.86084	331.78149	457.80554	-1068.67615	51.48863	70.43843	-833.78735	269.83701	198.61926
936	7.792	-921.88843	116.28529	1403.95227	-1122.44250	-2.46405	912.28461	-1082.22351	310.15567	882.74762	-907.79749	145.80249	862.58881	-1101.88037	7.74207	450.83472	-1118.47534	332.55603	459.66742	-1068.60510	51.48309	70.47282	-843.73242	269.51801	196.53510
937	7.800	-925.07031	115.68735	1404.54663	-1124.13489	-3.60147	912.15350	-1085.59045	309.27234	883.64001	-910.30188	146.00381	862.87634	-1102.66797	7.39494	450.77731	-1124.88403	333.37708	461.57077	-1068.53040	51.48388	70.50952	-854.48352	269.49405	193.69954
938	7.808	-928.20752	115.12597	1405.12732	-1125.78137	-4.68890	912.00665	-1088.91907	308.42053	884.50922	-912.76501	146.24487	863.16370	-1103.41919	7.06670	450.71112	-1131.14966	334.08441	463.43066	-1068.45447	51.48952	70.54594	-865.54877	269.97894	190.33144
939	7.817	-931.30322	114.60198	1405.68445	-1127.39563	-5.72360	911.84741	-1092.20544	307.60501	885.34320	-915.19104	146.51973	863.44836	-1104.13403	6.75491	450.63379	-1137.37866	334.39432	465.11234	-1068.37903	51.49971	70.57880	-876.82031	270.20322	186.50381
940	7.825	-934.35938	114.11623	1406.20972	-1128.99011	-6.70223	911.67841	-1095.44690	306.83142	886.13220	-917.58484	146.82440	863.72882	-1104.81494	6.45888	450.54630	-1143.69800	333.95868	466.45554	-1068.30701	51.51563	70.60477	-888.70752	270.79785	182.00488
941	7.833	-937.37695	113.66946	1406.69543	-1130.57581	-7.62167	911.50079	-1098.64197	306.10565	886.86914	-919.95178	147.15652	864.00299	-1105.46436	6.17947	450.45166	-1150.16675	332.61694	467.38101	-1068.24133	51.53738	70.62280	-900.79181	271.68436	177.00159
942	7.842	-940.35742	113.26224	1407.13635	-1132.16345	-8.48045	911.31580	-1101.79187	305.43237	887.54999	-922.29651	147.51389	864.26654	-1106.08521	5.91830	450.35370	-1156.71289	330.57077	467.96481	-1068.18250	51.56158	70.63544	-913.25610	272.73898	172.13022
943	7.850	-943.30371	112.89536	1407.53101	-1133.76111	-9.27940	911.12482	-1104.89978	304.81387	888.17365	-924.62170	147.89291	864.51416	-1106.68066	5.67671	450.25592	-1163.19775	328.20663	468.36450	-1068.12952	51.58350	70.64658	-925.97644	274.20148	166.72845
944	7.858	-946.22070	112.56924	1407.88123	-1135.37610	-10.02051	910.92902	-1107.97058	304.25034	888.74133	-926.93127	148.28870	864.74237	-1107.25195	5.45453	450.16214	-1169.50659	325.84143	468.71176	-1068.08215	51.60023	70.65849	-939.21057	275.71191	161.24893
945	7.867	-949.11377	112.28300	1408.19202	-1137.01282	-10.70538	910.72980	-1111.00989	303.74063	889.25525	-929.22937	148.69536	864.95062	-1107.80054	5.24939	450.07657	-1175.57178	323.66251	469.08548	-1068.03967	51.61119	70.67133	-952.41260	277.68552	155.95398
946	7.875	-951.98901	112.03574	1408.46924	-1138.67590	-11.33543	910.52954	-1114.02234	303.28192	889.71777	-931.52063	149.10666	865.13989	-1108.32715	5.05877	450.00208	-1181.36133	321.76184	469.52393	-1068.00061	51.61731	70.68424	-966.04572	279.70789	150.54849
947	7.883	-954.85107	111.82806	1408.71790	-1140.36584	-11.91291	910.33093	-1117.01111	302.86829	890.13129	-933.80969	149.51695	865.31183	-1108.83179	4.88377	449.93787	-1186.87183	320.16678	470.03549	-1067.96326	51.61989	70.69616	-979.88507	282.03796	145.25928
948	7.892	-957.70264	111.66110	1408.94080	-1142.08240	-12.44126	910.13574	-1119.98035	302.49142	890.49860	-936.10120	149.92183	865.46918	-1109.31299	4.72944	449.87991	-1192.12085	318.86475	470.60880	-1067.92615	51.62011	70.70634	-994.14746	284.65839	140.23541
949	7.900	-960.54639	111.53481	1409.13904	-1143.82263	-12.92439	909.94525	-1122.93323	302.14380	890.82373	-938.39929	150.31827	865.61603	-1109.77344	4.60071	449.82379	-1197.13989	317.82095	471.22189	-1067.88782	51.61951	70.71449	-1008.38495	286.80032	134.69469
950	7.908	-963.38525	111.44716	1409.31311	-1145.58313	-13.36571	909.76074	-1125.87219	301.82086	891.11194	-940.70837	150.70444	865.75616	-1110.21777	4.49991	449.76675	-1201.96558	316.99170	471.85126	-1067.84680	51.62029	70.72053	-1022.97131	289.53555	129.97537
951	7.917	-966.22217	111.39472	1409.46521	-1147.36047	-13.76792	909.58350	-1128.79993	301.51953	891.36743	-943.02991	151.07939	865.89136	-1110.65332	4.42755	449.70834	-1206.63599	316.33392	472.47775	-1067.80334	51.62467	70.72474	-1037.52332	291.66425	125.20101
952	7.925	-969.06079	111.37394	1409.59924	-1149.15051	-14.13371	909.41425	-1131.71692	301.23584	891.59174	-945.36414	151.44289	866.02100	-1111.08813	4.38188	449.65030	-1211.18359	315.80969	473.08844	-1067.75769	51.63400	70.72816	-1052.24353	294.79126	120.90472
953	7.933	-971.90283	111.38153	1409.72009	-1150.94861	-14.46633	909.25275	-1134.62268	300.96487	891.78284	-947.70886	151.79721	866.14349	-1111.53125	4.35771	449.59583	-1215.63696	315.38821	473.67776	-1067.71082	51.64820	70.73260	-1067.29980	297.27542	116.75188
954	7.942	-974.75049	111.41493	1409.83289	-1152.74939	-14.76900	909.09735	-1137.51648	300.70206	891.93713	-950.05994	152.14815	866.25806	-1111.99243	4.34846	449.54807	-1220.01782	315.04587	474.24878	-1067.66443	51.66642	70.73959	-1082.13477	300.21985	113.32035
955	7.950	-977.60352	111.47311	1409.94104	-1154.54968	-15.04438	908.94507	-1140.39661	300.44464	892.05176	-952.41418	152.50275	866.36493	-1112.47974	4.34919	449.50821	-1224.34473	314.76343	474.81006	-1067.62122	51.68791	70.74950	-1097.24500	303.25766	109.98752
956	7.958	-980.46094	111.55695	1410.04626	-1156.34851	-15.29455	908.79279	-1143.26282	300.19366	892.12708	-954.76721	152.86609	866.46497	-1113.00146	4.35763	449.47495	-1228.63110	314.52246	475.37042	-1067.58508	51.71273	70.76214	-1112.08191	305.70557	106.99985
957	7.967	-983.32153	111.66894	1410.14929	-1158.14807	-15.52122	908.63843	-1146.11609	299.95441	892.16711	-957.11414	153.24042	866.55798	-1113.56519	4.37380	449.44519	-1232.88599	314.30679	475.93683	-1067.55750	51.74173	70.77775	-1127.15723	308.52731	104.38863
958	7.975	-986.18530	111.81262	1410.24963	-1159.95129	-15.72610	908.48096	-1148.95740	299.73450	892.17853	-959.45227	153.62688	866.64307	-1114.17651	4.39901	449.41553	-1237.11157	314.10580	476.51605	-1067.54016	51.77633	70.79713	-1141.75623	311.46375	101.84877
959	7.983	-989.05176	111.99191	1410.34692	-1161.76282	-15.91042	908.32172	-1151.78894	299.54071	892.16846	-961.78235	154.02698	866.71863	-1114.84180	4.43502	449.38385	-1241.30615	313.91324	477.11398	-1067.53284	51.81803	70.82116	-1156.49731	314.09839	100.18460
960	7.992	-991.92139	112.21059	1410.44043	-1163.58606	-16.07383	908.16418	-1154.61584	299.37689	892.14459	-964.10974	154.44290	866.78375	-1115.56543	4.48428	449.34933	-1245.46191	313.72385	477.73291	-1067.53455	51.86755	70.85099	-1170.90137	317.01636	98.98164
961	8.000	-994.79492	112.47188	1410.52954	-1165.42517	-16.21418	908.01184	-1157.44275	299.24463	892.11523	-966.44275	154.87778	866.83862	-1116.35034	4.55027	449.31146	-1249.57031	313.53247	478.37039	-1067.54407	51.92439	70.88758	-1185.23999	319.28384	97.85143
962	8.008	-997.67285	112.77834	1410.61340	-1167.28186	-16.32817	907.86664	-1160.27527	299.14450	892.08783	-968.78918	155.33533	866.88361	-1117.19775	4.63654	449.26971	-1253.62158	313.33691	479.02087	-1067.56091	51.98705	70.93085	-1199.06616	322.12399	97.73120
963	8.017	-1000.55518	113.13220	1410.69043	-1169.15784	-16.41277	907.72815	-1163.11829	299.07620	892.06818	-971.15735	155.81920	866.91888	-1118.10693	4.74615	449.22382	-1257.61011	313.13956	479.67780	-1067.58459	52.05352	70.97936	-1212.73242	324.36642	97.38402
964	8.025	-1003.44116	113.53508	1410.75879	-1171.05286	-16.46625	907.59479	-1165.97668	299.03842	892.06036	-973.55310	156.33304	866.94525	-1119.07422	4.88194	449.17307	-1261.53369	312.94547	480.33459	-1067.61316	52.12196	71.03069	-1226.27576	326.44730	96.87621
965	8.033	-1006.33179	113.98701	1410.81616	-1172.96716	-16.48743	907.46497	-1168.85583	299.02893	892.06702	-975.98132	156.87971	866.96503	-1120.09399	5.04648	449.11667	-1265.39380	312.75769	480.98447	-1067.64514	52.19076	71.08177	-1239.22424	328.46210	97.22613
966	8.042	-1009.22827	114.48560	1410.86121	-1174.90125	-16.47551	907.33740	-1171.75891	299.04498	892.08820	-978.44519	157.45964	866.97974	-1121.15771	5.24164	449.05466	-1269.19458	312.57410	481.61972	-1067.67883	52.25858	71.12952	-1251.97278	330.86395	97.74930
967	8.050	-1012.13135	115.02596	1410.89417	-1176.85486	-16.43218	907.21191	-1174.68713	299.08301	892.12177	-980.94373	158.06976	866.98956	-1122.25562	5.46903	448.98788	-1272.94360	312.38754	482.23196	-1067.71375	52.32498	71.17188	-1264.63306	332.22546	98.22509
968	8.058	-1015.04248	115.60127	1410.91541	-1178.82678	-16.36265	907.08929	-1177.63928	299.13803	892.16455	-983.47278	158.70473	866.99408	-1123.37476	5.73031	448.91705	-1276.65039	312.19058	482.81519	-1067.74939	52.39065	71.20863	-1276.06140	334.19128	98.61225
969	8.067	-1017.95972	116.20270	1410.92664	-1180.81140	-16.27454	906.97046	-1180.61121	299.20349	892.21307	-986.02454	159.35757	866.99359	-1124.50244	6.02383	448.84299	-1280.32813	311.98016	483.37036	-1067.78650	52.45661	71.24105	-1288.22620	335.37021	100.06664
970	8.075	-1020.88062	116.81850	1410.93164	-1182.80334	-16.17679	906.85449	-1183.59460	299.27341	892.26440	-988.58850	160.01981	866.98993	-1125.63086	6.33857	448.76733	-1283.99097	311.76028	483.90790	-1067.82458	52.52314	71.27119	-1299.32703	337.35440	101.34447
971	8.083
972	8.092
973	8.100
974	8.108
975	8.117
976	8.125
977	8.133
978	8.142
979	8.150
980	8.158
981	8.167
982	8.175
983	8.183
984	8.192
985	8.200
986	8.208
987	8.217
988	8.225
989	8.233
990	8.242
991	8.250
992	8.258
993	8.267
994	8.275
995	8.283
996	8.292
997	8.300
998	8.308
999	8.317
1000	8.325
1001	8.333
1002	8.342
1003	8.350
1004	8.358
1005	8.367
1006	8.375
1007	8.383
1008	8.392
1009	8.400
1010	8.408
1011	8.417
1012	8.425
1013	8.433
1014	8.442
1015	8.450
1016	8.458
1017	8.467
1018	8.475
1019	8.483
1020	8.492
1021	8.500
1022	8.508
1023	8.517
1024	8.525
1025	8.533
1026	8.542
1027	8.550
1028	8.558
1029	8.567
1030	8.575
1031	8.583
1032	8.592
1033	8.600
1034	8.608
1035	8.617
1036	8.625
1037	8.633
1038	8.642
1039	8.650
1040	8.658
1041	8.667
1042	8.675
1043	8.683
1044	8.692
1045	8.700
1046	8.708
1047	8.717
1048	8.725
1049	8.733
1050	8.742
1051	8.750
1052	8.758
1053	8.767
1054	8.775
1055	8.783
1056	8.792
1057	8.800
1058	8.808
1059	8.817
1060	8.825
1061	8.833
1062	8.842
1063	8.850
1064	8.858
1065	8.867
1066	8.875
1067	8.883
1068	8.892
1069	8.900
1070	8.908
1071	8.917
1072	8.925
1073	8.933
1074	8.942
1075	8.950
1076	8.958
1077	8.967
1078	8.975
1079	8.983
1080	8.992
1081	9.000
1082	9.008
1083	9.017
1084	9.025
1085	9.033
1086	9.042
1087	9.050
1088	9.058
1089	9.067
1090	9.075
1091	9.083
1092	9.092
1093	9.100
1094	9.108
1095	9.117
1096	9.125
1097	9.133
1098	9.142
1099	9.150
1100	9.158
1101	9.167
1102	9.175
1103	9.183
1104	9.192
1105	9.200
1106	9.208
1107	9.217
1108	9.225
1109	9.233
1110	9.242
1111	9.250
1112	9.258
1113	9.267
1114	9.275
1115	9.283
1116	9.292
1117	9.300
1118	9.308
1119	9.317
1120	9.325
1121	9.333
1122	9.342
1123	9.350
1124	9.358
1125	9.367
1126	9.375
1127	9.383
1128	9.392
1129	9.400
1130	9.408
1131	9.417
1132	9.425
1133	9.433
1134	9.442
1135	9.450
1136	9.458
1137	9.467
1138	9.475
1139	9.483
1140	9.492
1141	9.500
1142	9.508
1143	9.517
1144	9.525
1145	9.533
1146	9.542
1147	9.550
1148	9.558
1149	9.567
1150	9.575
1151	9.583
1152	9.592
1153	9.600
1154	9.608
1155	9.617
1156	9.625
1157	9.633
1158	9.642
1159	9.650
1160	9.658
1161	9.667
1162	9.675
1163	9.683
1164	9.692
1165	9.700
1166	9.708
1167	9.717
1168	9.725
1169	9.733
1170	9.742
1171	9.750
1172	9.758
1173	9.767
1174	9.775
1175	9.783
1176	9.792
1177	9.800
1178	9.808
1179	9.817
1180	9.825
1181	9.833
1182	9.842
1183	9.850
1184	9.858
1185	9.867
1186	9.875
1187	9.883
1188	9.892
1189	9.900
