# Supplementary material for: Musculoskeletal modeling and humanoid control of robots based on human gait data
Source: PeerJ Comput Sci. 2021 Aug 9;7:e657. doi: 10.7717/peerj-cs.657 (PMC8372000; doi:10.7717/peerj-cs.657)
Supplement: Supplemental Information 2 [file peerj-cs-07-657-s002.zip › position/Cap24.trc]

PathFileType	4	(X/Y/Z)	E:\20201110\Cap24.trc
DataRate	CameraRate	NumFrames	NumMarkers	Units	OrigDataRate	OrigDataStartFrame	OrigNumFrames
120.00	120.00	1335	8	mm	120.00	1	1335
Frame#	Time	head			hip_L			hip_R			hip			knee_L			knee_R			ank_L			ank_R
		X1	Y1	Z1	X2	Y2	Z2	X3	Y3	Z3	X4	Y4	Z4	X5	Y5	Z5	X6	Y6	Z6	X7	Y7	Z7	X8	Y8	Z8
1	0.000
2	0.008
3	0.017
4	0.025
5	0.033
6	0.042
7	0.050
8	0.058
9	0.067
10	0.075
11	0.083
12	0.092
13	0.100
14	0.108
15	0.117
16	0.125
17	0.133
18	0.142
19	0.150
20	0.158
21	0.167
22	0.175
23	0.183
24	0.192
25	0.200
26	0.208
27	0.217
28	0.225
29	0.233
30	0.242
31	0.250
32	0.258
33	0.267
34	0.275
35	0.283
36	0.292
37	0.300
38	0.308
39	0.317
40	0.325
41	0.333
42	0.342
43	0.350
44	0.358
45	0.367
46	0.375
47	0.383
48	0.392
49	0.400
50	0.408
51	0.417
52	0.425
53	0.433
54	0.442
55	0.450
56	0.458
57	0.467
58	0.475
59	0.483
60	0.492
61	0.500
62	0.508
63	0.517
64	0.525
65	0.533
66	0.542
67	0.550
68	0.558
69	0.567
70	0.575
71	0.583
72	0.592
73	0.600
74	0.608
75	0.617
76	0.625
77	0.633
78	0.642
79	0.650
80	0.658
81	0.667
82	0.675
83	0.683
84	0.692
85	0.700
86	0.708
87	0.717
88	0.725
89	0.733
90	0.742
91	0.750
92	0.758
93	0.767
94	0.775
95	0.783
96	0.792
97	0.800
98	0.808
99	0.817
100	0.825
101	0.833
102	0.842
103	0.850
104	0.858
105	0.867
106	0.875
107	0.883
108	0.892
109	0.900
110	0.908
111	0.917
112	0.925
113	0.933
114	0.942
115	0.950
116	0.958
117	0.967
118	0.975
119	0.983
120	0.992
121	1.000
122	1.008
123	1.017
124	1.025
125	1.033
126	1.042
127	1.050
128	1.058
129	1.067
130	1.075
131	1.083
132	1.092
133	1.100
134	1.108
135	1.117
136	1.125
137	1.133
138	1.142
139	1.150
140	1.158
141	1.167
142	1.175
143	1.183
144	1.192
145	1.200
146	1.208
147	1.217
148	1.225
149	1.233
150	1.242
151	1.250
152	1.258
153	1.267
154	1.275
155	1.283
156	1.292
157	1.300
158	1.308
159	1.317
160	1.325
161	1.333
162	1.342
163	1.350
164	1.358
165	1.367
166	1.375
167	1.383
168	1.392
169	1.400
170	1.408
171	1.417
172	1.425
173	1.433
174	1.442
175	1.450
176	1.458
177	1.467
178	1.475
179	1.483
180	1.492
181	1.500
182	1.508
183	1.517
184	1.525
185	1.533
186	1.542
187	1.550
188	1.558
189	1.567
190	1.575
191	1.583
192	1.592
193	1.600
194	1.608
195	1.617
196	1.625
197	1.633
198	1.642
199	1.650
200	1.658
201	1.667
202	1.675
203	1.683
204	1.692
205	1.700
206	1.708
207	1.717
208	1.725
209	1.733
210	1.742
211	1.750
212	1.758
213	1.767
214	1.775
215	1.783
216	1.792
217	1.800
218	1.808
219	1.817
220	1.825
221	1.833
222	1.842
223	1.850
224	1.858
225	1.867
226	1.875
227	1.883
228	1.892
229	1.900
230	1.908
231	1.917
232	1.925
233	1.933
234	1.942
235	1.950
236	1.958
237	1.967
238	1.975
239	1.983
240	1.992
241	2.000
242	2.008
243	2.017
244	2.025
245	2.033
246	2.042
247	2.050
248	2.058
249	2.067
250	2.075
251	2.083
252	2.092
253	2.100
254	2.108
255	2.117
256	2.125
257	2.133
258	2.142
259	2.150
260	2.158
261	2.167
262	2.175
263	2.183
264	2.192
265	2.200
266	2.208
267	2.217
268	2.225
269	2.233
270	2.242
271	2.250
272	2.258
273	2.267
274	2.275
275	2.283
276	2.292
277	2.300
278	2.308
279	2.317
280	2.325
281	2.333
282	2.342
283	2.350
284	2.358
285	2.367
286	2.375
287	2.383
288	2.392
289	2.400
290	2.408
291	2.417
292	2.425
293	2.433
294	2.442
295	2.450
296	2.458
297	2.467
298	2.475
299	2.483
300	2.492
301	2.500
302	2.508
303	2.517
304	2.525
305	2.533
306	2.542
307	2.550
308	2.558
309	2.567
310	2.575
311	2.583
312	2.592
313	2.600
314	2.608
315	2.617
316	2.625
317	2.633
318	2.642
319	2.650
320	2.658
321	2.667
322	2.675
323	2.683
324	2.692
325	2.700
326	2.708
327	2.717
328	2.725
329	2.733
330	2.742
331	2.750
332	2.758
333	2.767
334	2.775
335	2.783
336	2.792
337	2.800
338	2.808
339	2.817
340	2.825
341	2.833
342	2.842
343	2.850
344	2.858
345	2.867
346	2.875
347	2.883
348	2.892
349	2.900
350	2.908
351	2.917
352	2.925
353	2.933
354	2.942
355	2.950
356	2.958
357	2.967
358	2.975
359	2.983
360	2.992	1920.63916	221.81732	1399.95728	1762.51160	67.60447	896.25635	1803.01672	378.82758	869.23145	1977.86523	206.05956	856.17731	1656.79285	45.11963	466.50259	1859.56836	333.45642	441.57373	1661.14307	46.94500	79.28448	1923.40833	295.05664	64.21713
361	3.000	1916.38916	220.74724	1399.52954	1758.28601	67.61164	895.48401	1799.43689	378.70465	868.84290	1973.84753	205.74895	855.97498	1653.16589	45.49635	466.00552	1857.75195	333.29294	441.28708	1647.36646	46.33931	79.75176	1923.50342	294.82980	64.19814
362	3.008	1912.12439	219.65469	1399.09595	1754.04504	67.59680	894.70850	1795.83191	378.55966	868.44440	1969.81665	205.42535	855.76935	1649.53784	45.85627	465.49442	1855.90417	333.11768	441.00504	1633.77124	45.74412	80.24248	1923.57056	294.61118	64.18993
363	3.017	1907.83240	218.52040	1398.65198	1749.77222	67.54308	893.92761	1792.18091	378.37509	868.02832	1965.75916	205.07597	855.55682	1645.90686	46.18343	464.95615	1853.99731	332.91971	440.72760	1620.53064	45.16677	80.76978	1923.58777	294.40863	64.20200
364	3.025	1903.50562	217.33060	1398.19348	1745.45142	67.43909	893.14038	1788.47009	378.13962	867.59070	1961.66199	204.68935	855.33307	1642.26990	46.46352	464.37927	1852.00891	332.69125	440.45065	1607.80078	44.61308	81.33083	1923.54456	294.22711	64.23992
365	3.033	1899.14001	216.07727	1397.71741	1741.06836	67.27682	892.34656	1784.69214	377.84763	867.13068	1957.51282	204.25641	855.09290	1638.62268	46.68454	463.75430	1849.92273	332.42810	440.16940	1595.71326	44.09134	81.90640	1923.44263	294.06735	64.30503
366	3.042	1894.73462	214.75688	1397.22144	1736.61243	67.05138	891.54559	1780.84485	377.49814	866.64954	1953.30237	203.77022	854.83142	1634.95947	46.83724	463.07416	1847.72815	332.12808	439.88074	1584.37341	43.61245	82.46244	1923.29150	293.92700	64.39505
367	3.050	1890.28955	213.36920	1396.70410	1732.07520	66.76233	890.73718	1776.92920	377.09277	866.15009	1949.02332	203.22548	854.54388	1631.27368	46.91557	462.33362	1845.41748	331.79056	439.58389	1573.86230	43.18688	82.95315	1923.10425	293.80200	64.50422
368	3.058	1885.80518	211.91685	1396.16382	1727.44971	66.41369	889.92163	1772.94812	376.63461	865.63635	1944.66992	202.61829	854.22662	1627.55884	46.91682	461.52924	1842.98535	331.41644	439.28052	1564.24084	42.82285	83.32647	1922.89331	293.68863	64.62591
369	3.067	1881.28174	210.40410	1395.59875	1722.73010	66.01204	889.09973	1768.90417	376.12814	865.11285	1940.23706	201.94514	853.87665	1623.80957	46.84174	460.65878	1840.42944	331.00735	438.97272	1555.55164	42.52604	83.53049	1922.66748	293.58493	64.75620
370	3.075	1876.71924	208.83472	1395.00781	1717.91272	65.56447	888.27271	1764.79980	375.57745	864.58386	1935.71960	201.20181	853.49237	1620.02246	46.69431	459.72067	1837.75049	330.56421	438.66006	1547.82019	42.29939	83.51803	1922.43164	293.48920	64.89484
371	3.083	1872.11829	207.21065	1394.39136	1712.99463	65.07761	887.44263	1760.63586	374.98505	864.05304	1931.11304	200.38336	853.07306	1616.19751	46.48123	458.71402	1834.95166	330.08719	438.33978	1541.05676	42.14305	83.25034	1922.18835	293.39789	65.04388
372	3.092	1867.48096	205.53207	1393.75049	1707.97168	64.55736	886.61322	1756.41211	374.35150	863.52216	1926.41309	199.48468	852.61932	1612.33850	46.21127	457.63849	1832.03625	329.57687	438.00995	1535.25513	42.05399	82.70150	1921.93750	293.30612	65.20752
373	3.100	1862.81018	203.79741	1393.08728	1702.83618	64.00835	885.78906	1752.12805	373.67551	862.98969	1921.61560	198.50116	852.13318	1608.45361	45.89420	456.49478	1829.00720	329.03424	437.67026	1530.39209	42.02554	81.86201	1921.67529	293.21072	65.39389
374	3.108	1858.10962	202.00349	1392.40417	1697.57764	63.43323	884.97571	1747.78125	372.95425	862.45197	1916.71460	197.42950	851.61725	1604.55469	45.53971	455.28543	1825.86743	328.45850	437.32010	1526.42407	42.04844	80.74079	1921.39404	293.11136	65.61431
375	3.117	1853.38281	200.14728	1391.70361	1692.18469	62.83181	884.18024	1743.36743	372.18451	861.90515	1911.70361	196.26804	851.07416	1600.65674	45.15612	454.01559	1822.62097	327.84546	436.95688	1523.28406	42.11185	79.36696	1921.08850	293.00674	65.87730
376	3.125	1848.63281	198.22766	1390.98706	1686.64722	62.20111	883.41180	1738.88159	371.36313	861.34460	1906.57642	195.01602	850.50616	1596.77625	44.74939	452.69421	1819.27002	327.18875	436.57700	1520.87903	42.20422	77.78928	1920.75952	292.89124	66.18393
377	3.133	1843.86292	196.24545	1390.25610	1680.95886	61.53683	882.68311	1734.32031	370.48730	860.76373	1901.32898	193.67270	849.91644	1592.92920	44.32214	451.33487	1815.81262	326.48169	436.17786	1519.08862	42.31500	76.07285	1920.41174	292.75644	66.53094
378	3.142	1839.07849	194.20137	1389.51501	1675.11780	60.83531	882.01178	1729.68140	369.55579	860.15588	1895.96094	192.23685	849.31018	1589.12891	43.87320	449.95642	1812.24194	325.71875	435.75943	1517.76746	42.43557	74.29542	1920.04871	292.59525	66.91632
379	3.150	1834.28540	192.09520	1388.77173	1669.12732	60.09430	881.42053	1724.96216	368.56931	859.51721	1890.47510	190.70764	848.69604	1585.38428	43.39764	448.58304	1808.54883	324.89536	435.32394	1516.74854	42.55829	72.54237	1919.67065	292.40356	67.34100
380	3.158	1829.48853	189.92705	1388.03845	1662.99866	59.31219	880.93561	1720.15881	367.53015	858.84723	1884.87952	189.08685	848.08624	1581.69678	42.88718	447.24387	1804.72351	324.00726	434.87433	1515.85315	42.67502	70.89808	1919.27478	292.17957	67.80886
381	3.167	1824.69031	187.69937	1387.33118	1656.75317	58.48692	880.58539	1715.26672	366.44208	858.14862	1879.18665	187.38138	847.49731	1578.06018	42.33130	445.97141	1800.75610	323.05194	434.41391	1514.91089	42.77531	69.43395	1918.85608	291.92288	68.32760
382	3.175	1819.88989	185.41783	1386.66821	1650.42126	57.61609	880.39709	1710.28198	365.30951	857.42859	1873.41345	185.60455	846.94940	1574.45984	41.71844	444.79977	1796.63586	322.03036	433.94797	1513.78931	42.84530	68.19502	1918.40833	291.63361	68.90934
383	3.183	1815.08386	183.09059	1386.06763	1644.03955	56.69738	880.39276	1705.20190	364.13623	856.69965	1867.57983	183.77597	846.46442	1570.87341	41.03757	443.76212	1792.35095	320.94772	433.48398	1512.42639	42.87020	67.19099	1917.92432	291.31235	69.57005
384	3.192	1810.26807	180.72751	1385.54468	1637.64575	55.72741	880.58594	1700.02612	362.92361	855.97882	1861.70789	181.91949	846.06372	1567.27441	40.27943	442.88800	1787.89050	319.81381	433.03058	1510.84424	42.83963	66.39999	1917.39819	290.96091	70.32745
385	3.200	1805.44043	178.34004	1385.11157	1631.27673	54.70015	880.98065	1694.75684	361.66943	855.28674	1855.82068	180.06038	845.76538	1563.63586	39.43774	442.20102	1783.24609	318.64279	432.59698	1509.12915	42.75115	65.78391	1916.82520	290.58316	71.19846
386	3.208	1800.60181	175.94054	1384.77832	1624.96655	53.60717	881.57257	1689.39783	360.36838	854.64679	1849.94006	178.22215	845.58295	1559.93481	38.50977	441.71674	1778.41235	317.45200	432.19333	1507.39209	42.60926	65.30524	1916.19946	290.18600	72.19842
387	3.217	1795.75610	173.54027	1384.55359	1618.74463	52.43939	882.35126	1683.95410	359.01337	854.08313	1844.08435	176.42448	845.52356	1556.15710	37.49657	441.44125	1773.38599	316.26044	431.83118	1505.73413	42.42165	64.93794	1915.51025	289.77975	73.34184
388	3.225	1790.91028	171.14783	1384.44507	1612.63342	51.18896	883.30365	1678.43127	357.59726	853.61761	1838.26758	174.68228	845.58862	1552.30042	36.40272	441.37057	1768.16345	315.08618	431.52310	1504.22754	42.19658	64.66766	1914.74414	289.37589	74.64283
389	3.233	1786.07324	168.76947	1384.45935	1606.64771	49.85092	884.41516	1672.83447	356.11490	853.26776	1832.49854	173.00516	845.77484	1548.37573	35.23574	441.49063	1762.73840	313.94473	431.28180	1502.91125	41.94223	64.48367	1913.88818	288.98474	76.11530
390	3.242	1781.25488	166.41052	1384.60022	1600.79346	48.42355	885.66852	1667.17053	354.56451	853.04706	1826.78040	171.39682	846.07617	1544.40686	34.00536	441.77798	1757.10327	312.84927	431.11896	1501.79980	41.66617	64.37187	1912.92981	288.61551	77.77253
391	3.250	1776.46521	164.07574	1384.86743	1595.06750	46.90788	887.04095	1661.44800	352.94766	852.96619	1821.11047	169.85506	846.48505	1540.42773	32.72264	442.20126	1751.24939	311.81100	431.04306	1500.89307	41.37593	64.31301	1911.85669	288.27557	79.62514
392	3.258	1771.71472	161.76933	1385.25500	1589.45959	45.30734	888.50092	1655.67761	351.26849	853.03418	1815.48157	168.37227	846.99286	1536.47876	31.39921	442.72360	1745.16809	310.83966	431.05765	1500.17908	41.07972	64.28344	1910.65686	287.97040	81.67929
393	3.267	1767.01343	159.49498	1385.75024	1583.95422	43.62769	890.00830	1649.87170	349.53220	853.25769	1809.88489	166.93640	847.59009	1532.60303	30.04655	443.30533	1738.85022	309.94531	431.16171	1499.63342	40.78540	64.25974	1909.31982	287.70477	83.93618
394	3.275	1762.37073	157.25606	1386.33508	1578.53430	41.87720	891.51666	1644.04382	347.74408	853.63885	1804.31226	165.53264	848.26605	1528.84180	28.67539	443.90704	1732.28625	309.14056	431.35037	1499.22168	40.50031	64.22475	1907.83496	287.48352	86.39220
395	3.283	1757.79504	155.05515	1386.98779	1573.18274	40.06631	892.97858	1638.20874	345.91000	854.17383	1798.75732	164.14572	849.00726	1525.23132	27.29528	444.49243	1725.46606	308.44052	431.61478	1498.90796	40.23336	64.17042	1906.19189	287.31146	89.03919
396	3.292	1753.29211	152.89381	1387.68518	1567.88416	38.20647	894.35168	1632.38037	344.03690	854.85248	1793.21643	162.76189	849.79608	1521.79980	25.91423	445.03079	1718.38159	307.86133	431.94296	1498.66174	39.99646	64.09612	1904.37891	287.19272	91.86550
397	3.300	1748.86365	150.77275	1388.40344	1562.62671	36.30885	895.60443	1626.57190	342.13300	855.65820	1787.68970	161.37057	850.61212	1518.56653	24.53843	445.49854	1711.02832	307.41916	432.32114	1498.46106	39.80192	64.00623	1902.38342	287.13013	94.85863
398	3.308	1744.50684	148.69153	1389.12036	1557.40356	34.38346	896.71741	1620.79333	340.20715	856.56769	1782.18127	159.96634	851.43329	1515.54089	23.17216	445.87991	1703.40662	307.12982	432.73465	1498.29321	39.65771	63.90902	1900.19104	287.12567	98.00795
399	3.317	1740.21619	146.64799	1389.81641	1552.21497	32.43843	897.68378	1615.05225	338.26831	857.55316	1776.70020	158.55002	852.23706	1512.72266	21.81776	446.16736	1695.52124	307.00858	433.16898	1498.15295	39.56494	63.81459	1897.78467	287.18076	101.30469
400	3.325	1735.98560	144.63797	1390.47644	1547.06641	30.48023	898.50775	1609.35327	336.32681	858.58508	1771.25903	157.12863	853.00195	1510.10364	20.47596	446.36038	1687.38049	307.06778	433.61032	1498.03870	39.51808	63.73101	1895.14600	287.29495	104.74059
401	3.333	1731.80896	142.65631	1391.08850	1541.96765	28.51489	899.20184	1603.69995	334.39548	859.63422	1765.87256	155.71405	853.70856	1507.66821	19.14624	446.46463	1678.99500	307.31543	434.04599	1497.94836	39.50641	63.66188	1892.25610	287.46484	108.30762
402	3.342	1727.67957	140.69824	1391.64331	1536.93066	26.54880	899.78253	1598.09473	332.48877	860.67224	1760.55603	154.32053	854.33972	1505.39600	17.82760	446.49008	1670.37610	307.75473	434.46530	1497.87878	39.51571	63.60738	1889.09778	287.68295	111.99736
403	3.350	1723.58997	138.75981	1392.13403	1531.96802	24.58865	900.26764	1592.54089	330.61969	861.67267	1755.32349	152.96228	854.88049	1503.26306	16.51932	446.44934	1661.53662	308.38092	434.85883	1497.82654	39.53004	63.56638	1885.65576	287.93683	115.80000
404	3.358	1719.53357	136.83804	1392.55676	1527.08984	22.64110	900.67474	1587.04370	328.79770	862.61108	1750.18640	151.65210	855.31885	1501.24426	15.22169	446.35583	1652.49023	309.17847	435.21805	1497.78918	39.53408	63.53777	1881.91833	288.20917	119.70470
405	3.367	1715.50378	134.93169	1392.91040	1522.30457	20.71325	901.01923	1581.61084	327.02820	863.46698	1745.15320	150.39993	855.64642	1499.31519	13.93662	446.22256	1643.25195	310.12134	435.53668	1497.76465	39.51604	63.52050	1877.87878	288.47916	123.70084
406	3.375	1711.49414	133.04134	1393.19604	1517.61780	18.81310	901.31256	1576.25208	325.31299	864.22589	1740.22913	149.21106	855.85962	1497.45374	12.66801	446.06119	1633.83850	311.17499	435.81189	1497.74939	39.46972	63.51236	1873.53455	288.72449	127.77910
407	3.383	1707.49780	131.16922	1393.41748	1513.03076	16.94938	901.56287	1570.97961	323.65091	864.87946	1735.41626	148.08496	855.96014	1495.64172	11.42165	445.88135	1624.26892	312.30042	436.04492	1497.73792	39.39493	63.50922	1868.88794	288.92258	131.93391
408	3.392	1703.50964	129.31914	1393.58179	1508.53894	15.13095	901.77655	1565.80554	322.04022	865.42511	1730.71265	147.01596	855.95551	1493.86572	10.20497	445.69064	1614.56409	313.45807	436.24084	1497.72388	39.29599	63.50589	1863.94580	289.04999	136.16547
409	3.400	1699.52612	127.49587	1393.69995	1504.13477	13.36581	901.95990	1560.73914	320.48169	865.86615	1726.11267	145.99475	855.85846	1492.11731	9.02637	445.49481	1604.74695	314.61081	436.40863	1497.70227	39.17928	63.49751	1858.71936	289.08157	140.47760
410	3.408	1695.54529	125.70432	1393.78552	1499.80933	11.66060	902.11829	1555.78503	318.97928	866.21387	1721.60852	145.00981	855.68530	1490.39331	7.89455	445.29800	1594.84119	315.72571	436.56122	1497.67163	39.05247	63.48028	1853.22192	288.99045	144.87173
411	3.417	1691.56567	123.94981	1393.85217	1495.55518	10.02104	902.25507	1550.94348	317.53879	866.48688	1717.19116	144.04907	855.45459	1488.69458	6.81775	445.10327	1584.87183	316.77573	436.71643	1497.63391	38.92525	63.45142	1847.46448	288.74844	149.33920
412	3.425	1687.58594	122.23898	1393.91260	1491.36731	8.45219	902.37140	1546.20959	316.16486	866.70996	1712.85071	143.10188	855.18622	1487.02515	5.80310	444.91290	1574.86584	317.74146	436.89725	1497.59338	38.80867	63.40975	1841.45093	288.32867	153.85651
413	3.433	1683.60425	120.57929	1393.97888	1487.24438	6.95699	902.46753	1541.57458	314.85941	866.91125	1708.57739	142.16168	854.90088	1485.39075	4.85620	444.72888	1564.85229	318.61063	437.13199	1497.55542	38.71284	63.35665	1835.17529	287.71042	158.38336
414	3.442	1679.61902	118.97845	1394.06262	1483.18848	5.53430	902.54382	1537.02576	313.62183	867.11987	1704.36304	141.22823	854.62000	1483.79688	3.98078	444.55316	1554.86304	319.37497	437.45184	1497.52588	38.64524	63.29569	1828.62219	286.88293	162.86121
415	3.450	1675.62964	117.44403	1394.17395	1479.20532	4.17870	902.60199	1532.54651	312.44940	867.36371	1700.20154	140.30946	854.36566	1482.24792	3.17855	444.38800	1544.93335	320.02670	437.88669	1497.50916	38.61021	63.23132	1821.77075	285.84747	167.21336
416	3.458	1671.63916	115.98192	1394.32129	1475.30273	2.88155	902.64465	1528.11707	311.33783	867.66858	1696.08887	139.42166	854.15985	1480.74597	2.44924	444.23596	1535.10132	320.55893	438.46185	1497.50696	38.60813	63.16779	1814.59802	284.61838	171.34888
417	3.467	1667.65442	114.59410	1394.51184	1471.49023	1.63173	902.67523	1523.71643	310.28186	868.05762	1692.02319	138.58716	854.02136	1479.29016	1.79056	444.10013	1525.40405	320.96762	439.19601	1497.51709	38.63492	63.10824	1807.08081	283.22406	175.16974
418	3.475	1663.68506	113.27806	1394.75146	1467.77820	0.41621	902.69775	1519.32458	309.27576	868.55011	1688.00391	137.83096	853.96320	1477.87683	1.19839	443.98386	1515.87622	321.25058	440.09796	1497.53455	38.68300	63.05460	1799.19678	281.70575	178.57974
419	3.483	1659.74109	112.02829	1395.04456	1464.17725	-0.77869	902.71588	1514.92480	308.31342	869.15979	1684.03162	137.17731	853.99170	1476.49963	0.66697	443.89050	1506.54578	321.40555	441.16455	1497.55359	38.74303	63.00894	1790.92651	280.11368	181.49243
420	3.492	1655.83105	110.83865	1395.39172	1460.69678	-1.96571	902.73169	1510.50549	307.38757	869.89099	1680.10828	136.64713	854.10699	1475.15088	0.18921	443.82291	1497.43054	321.43048	442.38113	1497.57031	38.80563	62.97423	1782.25464	278.50107	183.83588
421	3.500	1651.96118	109.70384	1395.78931	1457.34363	-3.15491	902.74500	1506.06189	306.48975	870.73724	1676.23730	136.25629	854.30328	1473.82153	-0.24273	443.78281	1488.53601	321.32504	443.72589	1497.58167	38.86224	62.95405	1773.17139	276.91913	185.55391
422	3.508	1648.13599	108.61989	1396.22961	1454.12146	-4.35296	902.75385	1501.59436	305.61157	871.68372	1672.42236	136.01447	854.56976	1472.50305	-0.63693	443.77023	1479.85547	321.09052	445.17401	1497.58594	38.90532	62.95216	1763.66919	275.41211	186.60538
423	3.517	1644.35864	107.58410	1396.70300	1451.03052	-5.56383	902.75537	1497.10681	304.74582	872.71057	1668.66760	135.92404	854.89117	1471.18774	-1.00086	443.78296	1471.37317	320.72842	446.69870	1497.58179	38.92844	62.97138	1753.74219	274.01385	186.96356
424	3.525	1640.63025	106.59476	1397.19861	1448.06787	-6.78871	902.74658	1492.60596	303.88657	873.79492	1664.97534	135.97955	855.24969	1469.86963	-1.34063	443.81616	1463.06689	320.24026	448.27103	1497.56787	38.92705	63.01191	1743.38599	272.74664	186.61816
425	3.533	1636.95093	105.64997	1397.70581	1445.22766	-8.02518	902.72430	1488.10059	303.03009	874.91156	1661.34729	136.16840	855.62628	1468.54419	-1.66029	443.86230	1454.91101	319.62775	449.86090	1497.54370	38.89944	63.07075	1732.59827	271.62286	185.57755
426	3.542	1633.32056	104.74703	1398.21448	1442.49927	-9.26748	902.68604	1483.60229	302.17670	876.03479	1657.78259	136.47220	856.00201	1467.20850	-1.96146	443.91135	1446.88037	318.89343	451.43869	1497.50842	38.84792	63.14259	1721.37866	270.64755	183.86768
427	3.550	1629.73889	103.88341	1398.71423	1439.86743	-10.50735	902.62958	1479.12463	301.33032	877.14020	1654.27954	136.86871	856.36005	1465.86145	-2.24328	443.95163	1438.95386	318.04141	452.97705	1497.46265	38.78001	63.22125	1709.72729	269.82144	181.52893
428	3.558	1626.20459	103.05824	1399.19397	1437.31250	-11.73474	902.55237	1474.68152	300.49585	878.20599	1650.83484	137.33359	856.68713	1464.50293	-2.50292	443.97079	1431.11719	317.07907	454.45438	1497.40833	38.70838	63.30038	1697.64661	269.14386	178.61269
429	3.567	1622.71509	102.27287	1399.64221	1434.81213	-12.93857	902.45172	1470.28613	299.67831	879.21436	1647.44434	137.84204	856.97424	1463.13367	-2.73639	443.95737	1423.36060	316.01889	455.85703	1497.34875	38.64734	63.37461	1685.14148	268.61432	175.17834
430	3.575	1619.26575	101.52972	1400.05005	1432.34326	-14.10775	902.32635	1465.94971	298.88379	880.15100	1644.10205	138.37074	857.21631	1461.75513	-2.93977	443.90240	1415.67871	314.87714	457.17758	1497.28760	38.60821	63.44058	1672.22046	268.23291	171.29085
431	3.583	1615.85156	100.83134	1400.41296	1429.88379	-15.23179	902.17761	1461.68066	298.11911	881.00488	1640.80054	138.89917	857.41229	1460.36987	-3.11029	443.80087	1408.07080	313.66992	458.41180	1497.22803	38.59761	63.49643	1658.89478	268.00021	167.01857
432	3.592	1612.46753	100.18078	1400.73108	1427.41248	-16.30111	902.00928	1457.48450	297.39066	881.76862	1637.53137	139.41000	857.56604	1458.98083	-3.24720	443.65265	1400.54138	312.41309	459.55930	1497.17236	38.61855	63.54076	1645.17969	267.91736	162.43161
433	3.600	1609.10791	99.58170	1401.00562	1424.91260	-17.30793	901.82623	1453.36426	296.70355	882.43939	1634.28613	139.88950	857.68433	1457.59216	-3.35204	443.46246	1393.09790	311.12320	460.62506	1497.12231	38.67192	63.57217	1631.09399	267.98636	157.60074
434	3.608	1605.76611	99.03742	1401.23755	1422.37207	-18.24754	901.63324	1449.31995	296.06186	883.01868	1631.05664	140.32787	857.77386	1456.20862	-3.42832	443.23920	1385.75024	309.81586	461.61652	1497.07788	38.75735	63.58948	1616.66016	268.20972	152.59732
435	3.617	1602.43591	98.55032	1401.42651	1419.78491	-19.11879	901.43500	1445.34741	295.46838	883.51141	1627.83496	140.71960	857.83978	1454.83521	-3.48076	442.99420	1378.51099	308.50308	462.54053	1497.03760	38.87306	63.59204	1601.90295	268.58936	147.49208
436	3.625	1599.11133	98.12215	1401.57178	1417.15002	-19.92321	901.23651	1441.43860	294.92371	883.92438	1624.61328	141.06419	857.88617	1453.47644	-3.51445	442.73938	1371.39380	307.19391	463.40286	1496.99890	39.01408	63.58101	1586.84900	269.12402	142.35220
437	3.633	1595.78674	97.75453	1401.67322	1414.47046	-20.66398	901.04297	1437.58203	294.42639	884.26593	1621.38428	141.36670	857.91650	1452.13635	-3.53408	442.48569	1364.41162	305.89612	464.20880	1496.95996	39.17059	63.56166	1571.52515	269.80676	137.23840
438	3.642	1592.45776	97.44846	1401.73242	1411.75366	-21.34514	900.85925	1433.76367	293.97406	884.54498	1618.14111	141.63652	857.93280	1450.81726	-3.54353	442.24188	1357.57471	304.61670	464.96384	1496.92041	39.32973	63.54337	1555.95667	270.62445	132.20389
439	3.650	1589.12183	97.20335	1401.75427	1409.01038	-21.97015	900.68878	1429.96899	293.56339	884.76959	1614.87866	141.88455	857.93628	1449.52002	-3.54576	442.01404	1350.88977	303.36133	465.67303	1496.88110	39.48065	63.53521	1540.16748	271.55939	127.29474
440	3.658	1585.77832	97.01675	1401.74463	1406.25403	-22.54037	900.53156	1426.18469	293.18896	884.94562	1611.59399	142.12073	857.92889	1448.24341	-3.54296	441.80545	1344.35962	302.13330	466.33899	1496.84277	39.61729	63.54193	1524.18103	272.59097	122.54977
441	3.667	1582.42749	96.88489	1401.70862	1403.49744	-23.05435	900.38257	1422.40002	292.84381	885.07782	1608.28821	142.35391	857.91284	1446.98462	-3.53675	441.61700	1337.98181	300.93329	466.96057	1496.80542	39.73760	63.56335	1508.02148	273.69821	118.00114
442	3.675	1579.07104	96.80355	1401.64941	1400.74976	-23.50763	900.23114	1418.60645	292.52081	885.17035	1604.96387	142.59225	857.88934	1445.73840	-3.52842	441.44757	1331.74854	299.76215	467.53647	1496.76807	39.84214	63.59589	1491.71387	274.86288	113.67719
443	3.683	1575.71106	96.76881	1401.56946	1398.01379	-23.89397	900.06116	1414.79749	292.21307	885.22552	1601.62378	142.84259	857.85815	1444.49829	-3.51908	441.29465	1325.64709	298.62384	468.06870	1496.72937	39.93404	63.63470	1475.28381	276.07187	109.60521
444	3.692	1572.34961	96.77752	1401.47070	1395.28479	-24.20959	899.85333	1410.96777	291.91449	885.24286	1598.26990	143.10956	857.81836	1443.25684	-3.50970	441.15475	1319.66406	297.52502	468.56226	1496.68835	40.01884	63.67525	1458.75757	277.31635	105.81190
445	3.700	1568.98694	96.82712	1401.35413	1392.55042	-24.45971	899.59357	1407.11255	291.62024	885.22003	1594.90381	143.39546	857.76880	1442.00537	-3.50108	441.02417	1313.78809	296.47223	469.02313	1496.64417	40.10395	63.71405	1442.16150	278.58969	102.32188
446	3.708	1565.62048	96.91544	1401.21960	1389.79858	-24.66315	899.28339	1403.22900	291.32709	885.15472	1591.52637	143.70041	857.70764	1440.73560	-3.49363	440.89920	1308.01135	295.46860	469.45728	1496.59595	40.19771	63.74899	1425.52173	279.88657	99.15622
447	3.717	1562.24573	97.04076	1401.06580	1387.02393	-24.84718	898.93976	1399.31555	291.03250	885.04645	1588.13757	144.02332	857.63239	1439.43933	-3.48726	440.77667	1302.33008	294.51300	469.86993	1496.54309	40.30807	63.77911	1408.86426	281.20224	96.33138
448	3.725	1558.85767	97.20235	1400.89136	1384.22742	-25.03492	898.58130	1395.37219	290.73486	884.89819	1584.73596	144.36311	857.54089	1438.10864	-3.48124	440.65396	1296.74451	293.60071	470.26392	1496.48608	40.44126	63.80394	1392.21533	282.53094	93.85842
449	3.733	1555.45203	97.40131	1400.69568	1381.41138	-25.23853	898.21930	1391.39929	290.43350	884.71545	1581.31848	144.71930	857.43152	1436.73694	-3.47400	440.52933	1291.25562	292.72610	470.64014	1496.42725	40.60089	63.82326	1375.60254	283.86450	91.74223
450	3.742	1552.02734	97.63990	1400.47900	1378.57764	-25.46194	897.85968	1387.39636	290.12823	884.50458	1577.88074	145.09097	857.30353	1435.31775	-3.46312	440.40152	1285.86377	291.88599	470.99982	1496.36865	40.78697	63.83766	1359.05518	285.19199	89.98151
451	3.750	1548.58374	97.92009	1400.24353	1375.72803	-25.70572	897.50690	1383.36169	289.82001	884.27197	1574.41858	145.47656	857.15643	1433.84558	-3.44523	440.26974	1280.56885	291.08148	471.34647	1496.31104	40.99457	63.84955	1342.60327	286.49963	88.57040
452	3.758	1545.12134	98.24332	1399.99146	1372.86365	-25.96926	897.16547	1379.29321	289.51129	884.02393	1570.92859	145.87508	856.99060	1432.31506	-3.41613	440.13339	1275.36865	290.31717	471.68509	1496.25256	41.21336	63.86390	1326.27759	287.77191	87.50056
453	3.767	1541.63867	98.61121	1399.72473	1369.98389	-26.25018	896.83984	1375.18958	289.20578	883.76660	1567.40759	146.28667	856.80682	1430.72119	-3.37094	439.99170	1270.26025	289.59946	472.02020	1496.19128	41.43061	63.88781	1310.11108	288.99249	86.76106
454	3.775	1538.13440	99.02503	1399.44458	1367.08667	-26.54291	896.53345	1371.05042	288.90771	883.50494	1563.85315	146.71216	856.60687	1429.05908	-3.30435	439.84369	1265.23792	288.93481	472.35461	1496.12659	41.63635	63.92847	1294.13916	290.14612	86.33777
455	3.783	1534.60791	99.48521	1399.15283	1364.16882	-26.83921	896.24744	1366.87561	288.62094	883.24158	1560.26245	147.15224	856.39282	1427.32385	-3.21105	439.68799	1260.29517	288.32898	472.68985	1496.05859	41.82577	63.99100	1278.40186	291.22031	86.21358
456	3.792	1531.05896	99.99151	1398.85181	1361.22717	-27.13050	895.98035	1362.66541	288.34933	882.97748	1556.63232	147.60748	856.16681	1425.51062	-3.08605	439.52295	1255.42432	287.78598	473.02600	1495.98743	41.99826	64.07718	1262.94055	292.20483	86.36848
457	3.800	1527.48511	100.54378	1398.54382	1358.25854	-27.40942	895.72888	1358.42114	288.09680	882.71161	1552.96008	148.07875	855.92999	1423.61511	-2.92510	439.34677	1250.61731	287.30664	473.36081	1495.91211	42.15583	64.18526	1247.79724	293.09055	86.77897
458	3.808	1523.88220	101.14277	1398.22974	1355.25854	-27.66896	895.48889	1354.14429	287.86676	882.44043	1549.24316	148.56792	855.68304	1421.63342	-2.72499	439.15753	1245.86462	286.88882	473.69022	1495.83008	42.30227	64.30989	1233.01245	293.87094	87.41843
459	3.817	1520.24683	101.78996	1397.90833	1352.22095	-27.90012	895.25342	1349.83618	287.66229	882.15924	1545.47998	149.07834	855.42676	1419.56274	-2.48381	438.95340	1241.15381	286.53021	474.01053	1495.73682	42.44223	64.44266	1218.62378	294.54361	88.25800
460	3.825	1516.57629	102.48647	1397.57666	1349.13635	-28.08976	895.00879	1345.49817	287.48724	881.86407	1541.67102	149.61472	855.16290	1417.40137	-2.20106	438.73267	1236.47156	286.22943	474.31961	1495.62769	42.58040	64.57446	1204.66455	295.10965	89.26779
461	3.833	1512.86987	103.23254	1397.22998	1345.99451	-28.22179	894.73499	1341.13184	287.34668	881.55182	1537.81812	150.18263	854.89349	1415.14905	-1.87758	438.49380	1231.80347	285.98447	474.61618	1495.49707	42.72081	64.69897	1191.16052	295.57364	90.41860
462	3.842	1509.12842	104.02781	1396.86304	1342.78906	-28.28485	894.41669	1336.73901	287.24536	881.21893	1533.92554	150.78807	854.61938	1412.80701	-1.51543	438.23544	1227.13538	285.79071	474.89856	1495.34082	42.86663	64.81380	1178.12854	295.94434	91.68391
463	3.850	1505.35388	104.87102	1396.47144	1339.52380	-28.28015	894.05573	1332.32129	287.18616	880.86206	1529.99792	151.43646	854.33942	1410.37793	-1.11760	437.95651	1222.45276	285.64114	475.16379	1495.15613	43.02047	64.91833	1165.57544	296.23517	93.03967
464	3.858	1501.54883	105.75977	1396.05286	1336.21094	-28.21924	893.66919	1327.87952	287.17105	880.47992	1526.03906	152.13152	854.05035	1407.86597	-0.68765	437.65610	1217.74219	285.52985	475.40753	1494.94299	43.18445	65.01297	1153.50525	296.46213	94.45926
465	3.867	1497.71362	106.69095	1395.60718	1332.86377	-28.11437	893.27521	1323.41382	287.20255	880.07452	1522.05054	152.87482	853.74738	1405.27612	-0.22943	437.33356	1212.99243	285.45432	475.62378	1494.70532	43.35983	65.10133	1141.92639	296.64001	95.90688
466	3.875	1493.84729	107.66167	1395.13562	1329.48950	-27.97187	892.88226	1318.92310	287.28290	879.64954	1518.03198	153.66585	853.42444	1402.61450	0.25331	436.98843	1208.19629	285.41357	475.80316	1494.45093	43.54639	65.19114	1130.85181	296.77991	97.33824
467	3.883	1489.94714	108.67007	1394.64026	1326.08765	-27.78925	892.48376	1314.40564	287.41287	879.20740	1513.98059	154.50223	853.07532	1399.88733	0.75715	436.62039	1203.35010	285.40649	475.93253	1494.18896	43.74313	65.29153	1120.29150	296.89001	98.70970
468	3.892	1486.00977	109.71494	1394.12292	1322.64880	-27.55582	892.05908	1309.85938	287.59143	878.74774	1509.89282	155.38078	852.69409	1397.10107	1.27919	436.22916	1198.45410	285.43381	475.99826	1493.92480	43.94996	65.40830	1110.24585	296.97754	99.98524
469	3.900	1482.03162	110.79530	1393.58496	1319.16162	-27.25879	891.58185	1305.28149	287.81631	878.26801	1505.76343	156.29855	852.27649	1394.26245	1.81717	435.81448	1193.51196	285.49994	475.98956	1493.65845	44.16806	65.54111	1100.70569	297.04852	101.13589
470	3.908	1478.00928	111.91067	1393.02625	1315.61975	-26.89172	891.03448	1300.66711	288.08377	877.76538	1501.58789	157.25334	851.82001	1391.37744	2.36953	435.37607	1188.53149	285.61099	475.89880	1493.38647	44.39855	65.68465	1091.65625	297.10684	102.13713
471	3.917	1473.93933	113.06167	1392.44604	1312.02649	-26.46011	890.41870	1296.00977	288.38922	877.23798	1497.36133	158.24417	851.32404	1388.45215	2.93530	434.91348	1183.52368	285.77084	475.71976	1493.10461	44.64159	65.83179	1083.08081	297.15390	102.96902
472	3.925	1469.81848	114.25005	1391.84265	1308.39197	-25.98145	889.75568	1291.30054	288.72873	876.68506	1493.07825	159.27115	850.78949	1385.49219	3.51401	434.42648	1178.50037	285.97968	475.44742	1492.80994	44.89651	65.97665	1074.96118	297.19028	103.61783
473	3.933	1465.64429	115.47820	1391.21423	1304.72754	-25.47819	889.07611	1286.52966	289.09879	876.10638	1488.73267	160.33478	850.21924	1382.50317	4.10551	433.91495	1173.47412	286.23581	475.07996	1492.50269	45.16148	66.11734	1067.28174	297.21783	104.07668
474	3.942	1461.41504	116.74918	1390.55884	1301.03760	-24.96677	888.40369	1281.68762	289.49597	875.50055	1484.31909	161.43622	849.61810	1379.49023	4.70977	433.37927	1168.45435	286.53851	474.62048	1492.18640	45.43316	66.25644	1060.02930	297.23975	104.34398
475	3.950	1457.13037	118.06674	1389.87524	1297.31470	-24.45058	887.74377	1276.76636	289.91833	874.86646	1479.83215	162.57820	848.99207	1376.45862	5.32664	432.82050	1163.44666	286.88739	474.07608	1491.86572	45.70757	66.39854	1053.19226	297.25845	104.42070
476	3.958	1452.79028	119.43488	1389.16309	1293.53931	-23.91950	887.08258	1271.76099	290.36612	874.20410	1475.26709	163.76480	848.34753	1373.41333	5.95569	432.24051	1158.45178	287.27878	473.45483	1491.54224	45.98128	66.54721	1046.75940	297.27567	104.30814
477	3.967	1448.39526	120.85684	1388.42200	1289.68652	-23.35544	886.39606	1266.66858	290.84039	873.51447	1470.62000	165.00003	847.69061	1370.35950	6.59614	431.64212	1153.46863	287.70328	472.76257	1491.21460	46.25129	66.70403	1040.72021	297.29477	104.00732
478	3.975	1443.94592	122.33484	1387.65259	1285.73718	-22.74220	885.66345	1261.48804	291.34149	872.79858	1465.88770	166.28607	847.02600	1367.30225	7.24680	431.02887	1148.49609	288.14713	472.00104	1490.87976	46.51521	66.87047	1035.06323	297.32318	103.52025
479	3.983	1439.44409	123.87042	1386.85498	1281.68542	-22.07283	884.87708	1256.21777	291.86975	872.05640	1461.06860	167.62286	846.35687	1364.24634	7.90605	430.40497	1143.53430	288.59708	471.16852	1490.53516	46.77165	67.05126	1029.77698	297.37061	102.84950
480	3.992	1434.89233	125.46540	1386.02893	1277.54004	-21.35013	884.04419	1250.85522	292.42700	871.28674	1456.16089	169.00914	845.68530	1361.19617	8.57192	429.77499	1138.58521	289.04474	470.26144	1490.18188	47.01935	67.25545	1024.85205	297.44455	101.99583
481	4.000	1430.29248	127.12247	1385.17395	1273.31543	-20.58077	883.17999	1245.39807	293.01727	870.48755	1451.16406	170.44437	845.01276	1358.15527	9.24214	429.14359	1133.65381	289.48645	469.27429	1489.82397	47.25664	67.49263	1020.28369	297.54739	100.95779
482	4.008	1425.64551	128.84464	1384.28870	1269.02234	-19.76832	882.29663	1239.84521	293.64508	869.65527	1446.07764	171.92984	844.33978	1355.12622	9.91426	428.51526	1128.74902	289.92108	468.19864	1489.46472	47.48325	67.76645	1016.06946	297.67731	99.73375
483	4.017	1420.95105	130.63365	1383.37170	1264.66479	-18.91225	881.40228	1234.19702	294.31366	868.78436	1440.90186	173.46832	843.66608	1352.11047	10.58579	427.89432	1123.88281	290.34894	467.02338	1489.10437	47.70115	68.07299	1012.20862	297.82968	98.32211
484	4.025	1416.20789	132.48932	1382.42065	1260.24341	-18.01020	880.50385	1228.45532	295.02325	867.86652	1435.63647	175.06271	842.99042	1349.10742	11.25437	427.28448	1119.07019	290.77206	465.73611	1488.74146	47.91270	68.40625	1008.70276	297.99771	96.71997
485	4.033	1411.41345	134.41077	1381.43347	1255.75562	-17.05720	879.60394	1222.62122	295.77072	866.89252	1430.27954	176.71481	842.31152	1346.11523	11.91799	426.68896	1114.32849	291.19440	464.32556	1488.37598	48.11846	68.76437	1005.55566	298.17285	94.92417
486	4.042	1406.56494	136.39758	1380.40771	1251.19604	-16.04771	878.70135	1216.69458	296.55142	865.85529	1424.82813	178.42583	841.62866	1343.12964	12.57510	426.11047	1109.67700	291.62195	462.78354	1488.01099	48.31655	69.15137	1002.77026	298.34564	92.93353
487	4.050	1401.66125	138.45027	1379.34253	1246.55920	-14.98000	877.79663	1210.67236	297.36304	864.75140	1419.27808	180.19690	840.94177	1340.14429	13.22477	425.55130	1105.13550	292.06223	461.10602	1487.65063	48.50386	69.57358	1000.34412	298.50687	90.75137
488	4.058	1396.70264	140.57025	1378.23877	1241.83936	-13.85619	876.89355	1204.54980	298.20807	863.58160	1413.62610	182.02895	840.25067	1337.15027	13.86676	425.01355	1100.72314	292.52362	459.29245	1487.29565	48.67813	70.03522	998.26526	298.64874	88.39008
489	4.067	1391.69092	142.76007	1377.09949	1237.03052	-12.68021	875.99670	1198.32104	299.09412	862.35046	1407.86902	183.92200	839.55450	1334.13574	14.50163	424.49927	1096.45874	293.01489	457.34671	1486.94263	48.83865	70.53857	996.50726	298.76614	85.87633
490	4.075	1386.62854	145.02296	1375.93018	1232.12646	-11.45669	875.10938	1191.98071	300.03238	861.06750	1402.00537	185.87526	838.85205	1331.08594	15.13070	424.01093	1092.35840	293.54459	455.27917	1486.58582	48.98415	71.08846	995.02368	298.85669	83.25327
491	4.083	1381.51807	147.36198	1374.73914	1227.12122	-10.18920	874.23267	1185.52417	301.03561	859.74780	1396.03540	187.88687	838.14294	1327.98328	15.75603	423.55164	1088.43628	294.12015	453.10892	1486.22095	49.11034	71.69567	993.74438	298.92068	80.57947
492	4.092	1376.36133	149.77982	1373.53931	1222.00842	-8.87816	873.36566	1178.95020	302.11594	858.41382	1389.96313	189.95245	837.42987	1324.80713	16.38026	423.12543	1084.70166	294.74954	450.86676	1485.84375	49.21012	72.37582	992.57513	298.96204	77.92702
493	4.100	1371.15857	152.27898	1372.34875	1216.78052	-7.51994	872.50616	1172.26233	303.28345	857.09747	1383.79712	192.06352	836.71960	1321.53418	17.00624	422.73743	1081.15442	295.44363	448.59778	1485.44727	49.27689	73.14534	991.40240	298.98871	75.37833
494	4.108	1365.90833	154.86090	1371.19189	1211.42651	-6.10678	871.64917	1165.47156	304.54498	855.84174	1377.55200	194.20776	836.02496	1318.13928	17.63674	422.39368	1077.77893	296.21695	446.36240	1485.02002	49.30777	74.01938	990.10492	299.01300	73.01920
495	4.117	1360.60718	157.52356	1370.09912	1205.93359	-4.62934	870.79004	1158.59851	305.90292	854.69873	1371.24756	196.36958	835.36450	1314.59509	18.27385	422.10095	1074.54028	297.08554	444.23441	1484.54712	49.30420	75.01263	988.57312	299.05276	70.92620
496	4.125	1355.24988	160.25940	1369.10510	1200.29663	-3.08314	869.93646	1151.67603	307.35388	853.72510	1364.90540	198.52992	834.76276	1310.87341	18.91861	421.86615	1071.38159	298.06479	442.29605	1484.01343	49.26964	76.14137	986.73682	299.13284	69.14772
497	4.133	1349.82898	163.05612	1368.24316	1194.52209	-1.47301	869.11548	1144.74829	308.88876	852.97510	1358.54712	200.66681	834.25006	1306.94556	19.57047	421.69547	1068.22180	299.16681	440.62836	1483.40356	49.20755	77.42365	984.59558	299.28253	67.68719
498	4.142	1344.33789	165.89984	1367.54211	1188.62354	0.18996	868.36676	1137.86548	310.49585	852.49298	1352.19214	202.75732	833.85907	1302.78345	20.22707	421.59381	1064.95642	300.39752	439.29529	1482.70178	49.12093	78.87698	982.22864	299.52826	66.50517
499	4.150	1338.77466	168.77759	1367.02356	1182.61597	1.89604	867.72791	1131.07520	312.16556	852.30634	1345.85693	204.78148	833.61768	1298.35986	20.88412	421.56390	1061.46875	301.75323	438.32730	1481.89197	49.01157	80.51598	979.76270	299.88553	65.54224
500	4.158	1333.14380	171.67743	1366.70044	1176.51074	3.64268	867.22375	1124.41382	313.89456	852.42529	1339.55334	206.72581	833.54279	1293.64990	21.53532	421.60599	1057.65210	303.22131	437.71521	1480.95752	48.87849	82.35149	977.31909	300.35434	64.74305
501	4.167	1327.45557	174.58856	1366.57654	1170.31812	5.43599	866.86371	1117.90161	315.68591	852.84491	1333.28845	208.58585	833.63684	1288.63196	22.17257	421.71771	1053.43823	304.78445	437.41983	1479.88110	48.71718	84.39087	974.98358	300.91824	64.06816
502	4.175	1321.72314	177.50146	1366.64893	1164.05090	7.28492	866.65002	1111.53992	317.54599	853.54797	1327.06445	210.36734	833.88849	1283.28833	22.78601	421.89459	1048.81677	306.42557	437.39282	1478.64551	48.52019	86.63927	972.81042	301.54660	63.49545
503	4.183	1315.96082	180.40659	1366.90967	1157.72754	9.19324	866.58667	1105.31482	319.48047	854.50958	1320.87817	212.08621	834.27606	1277.60645	23.36415	422.13043	1043.83765	308.12991	437.59351	1477.23608	48.27866	89.10080	970.83716	302.20099	63.01513
504	4.192	1310.18262	183.29282	1367.34717	1151.36951	11.15891	866.67755	1099.20142	321.49176	855.69958	1314.72168	213.76657	834.77222	1271.57959	23.89403	422.41861	1038.59668	309.88272	437.99051	1475.64221	47.98433	91.77940	969.09448	302.84320	62.62191
505	4.200	1304.40173	186.14853	1367.94495	1144.99902	13.17690	866.92151	1093.16870	323.57867	857.08295	1308.58325	215.43797	835.35004	1265.20679	24.36139	422.75259	1033.21411	311.66461	438.55112	1473.85547	47.63207	94.67732	967.60541	303.44366	62.30957
506	4.208	1298.63062	188.96417	1368.68127	1138.63672	15.23857	867.31427	1087.18494	325.73676	858.61853	1302.44983	217.13164	835.98706	1258.49390	24.75103	423.12680	1027.81714	313.45111	439.23218	1471.86646	47.22216	97.79205	966.37610	303.98749	62.06944
507	4.217	1292.88135	191.73384	1369.52905	1132.30200	17.33207	867.85083	1081.22095	327.95752	860.25720	1296.30981	218.87648	836.66724	1251.45190	25.04728	423.53702	1022.53009	315.21777	439.98105	1469.66455	46.76118	101.11571	965.39038	304.47342	61.88988
508	4.225	1287.16614	194.45528	1370.45703	1126.01001	19.44563	868.52429	1075.25403	330.22855	861.94250	1290.15564	220.69652	837.38043	1244.09741	25.23481	423.98026	1017.46826	316.94843	440.74301	1467.23926	46.26141	104.63860	964.61737	304.90750	61.75523
509	4.233	1281.49536	197.12866	1371.43298	1119.77197	21.57106	869.32379	1069.26904	332.53513	863.61389	1283.98560	222.60970	838.12085	1236.45007	25.29951	424.45444	1012.73285	318.64154	441.46835	1464.58081	45.74008	108.35203	964.02344	305.29608	61.64673
510	4.242	1275.87708	199.75537	1372.42554	1113.59448	23.70728	870.23297	1063.25989	334.86206	865.21375	1277.80664	224.62619	838.88422	1228.53186	25.22964	424.95761	1008.40332	320.31021	442.11517	1461.67847	45.21941	112.24558	963.57825	305.64200	61.54745
511	4.250	1270.31689	202.33710	1373.40723	1107.47974	25.86239	871.23035	1057.22864	337.19434	866.69324	1271.63318	226.74628	839.66553	1220.36523	25.01697	425.48721	1004.53027	321.97424	442.64948	1458.51770	44.72601	116.30324	963.25549	305.94403	61.44732
512	4.258	1264.81702	204.87514	1374.35547	1101.42896	28.04607	872.29279	1051.18616	339.51871	868.01776	1265.48621	228.95964	840.45746	1211.97168	24.65782	426.03931	1001.12927	323.65170	443.04697	1455.07813	44.29023	120.50217	963.03174	306.19913	61.34332
513	4.267	1259.37671	207.36995	1375.25452	1095.44641	30.25700	873.39905	1045.15234	341.82571	869.16876	1259.39063	231.24707	841.24988	1203.37024	24.15396	426.60812	998.17908	325.35519	443.29813	1451.33276	43.94628	124.81306	962.88568	306.40518	61.23550
514	4.275	1253.99170	209.82211	1376.09338	1089.53809	32.48329	874.52747	1039.15540	344.10983	870.14301	1253.37378	233.58162	842.03015	1194.57690	23.51310	427.18619	995.62555	327.09128	443.41217	1447.25635	43.72848	129.20618	962.79724	306.56403	61.12465
515	4.283	1248.65479	212.23346	1376.86584	1083.70874	34.71108	875.65265	1033.22961	346.36859	870.94922	1247.46179	235.92941	842.78345	1185.60413	22.74901	427.76459	993.39087	328.85919	443.41501	1442.83875	43.66455	133.66281	962.74719	306.68427	61.01276
516	4.292	1243.35669	214.60675	1377.57080	1077.96130	36.92695	876.74561	1027.41125	348.60147	871.60425	1241.67847	238.25188	843.49329	1176.46155	21.88110	428.33411	991.38519	330.64960	443.34064	1438.08765	43.77498	138.17934	962.71771	306.78064	60.90295
517	4.300	1238.08716	216.94501	1378.21313	1072.29565	39.11982	877.77667	1021.73413	350.80792	872.12994	1236.04370	240.50923	844.14252	1167.15588	20.93367	428.88623	989.51703	332.44571	443.22058	1433.02100	44.07734	142.76199	962.69348	306.87085	60.79735
518	4.308	1232.83765	219.25134	1378.80237	1066.71118	41.28414	878.72083	1016.22699	352.98654	872.55084	1230.57324	242.66394	844.71527	1157.69287	19.93469	429.41440	987.70160	334.22641	443.07828	1427.65857	44.58858	147.42001	962.66223	306.97260	60.69562
519	4.317	1227.60083	221.52823	1379.35083	1061.20947	43.41631	879.56323	1010.91180	355.13547	872.89038	1225.27856	244.68399	845.19940	1148.07837	18.91431	429.91510	985.86841	335.96982	442.93008	1422.01685	45.32471	152.15965	962.61548	307.10101	60.59535
520	4.325	1222.37134	223.77699	1379.87183	1055.79333	45.50839	880.30170	1005.80353	357.25122	873.16852	1220.16602	246.54599	845.58923	1138.31982	17.90331	430.38867	983.96881	337.65533	442.78815	1416.10437	46.29959	156.97906	962.54865	307.26654	60.49323
521	4.333	1217.14490	225.99796	1380.37878	1050.46460	47.54785	880.94525	1000.90863	359.32736	873.40015	1215.23462	248.23685	845.88770	1128.42761	16.93150	430.83966	981.98065	339.26492	442.66055	1409.91968	47.52333	161.86420	962.46191	307.47241	60.38604
522	4.342	1211.91895	228.19054	1380.88452	1045.22266	49.52362	881.50964	996.22412	361.35599	873.59680	1210.47693	249.75385	846.10608	1118.41602	16.02629	431.27673	979.90759	340.78476	442.55042	1403.45276	49.00010	166.78503	962.36029	307.71396	60.27213
523	4.350	1206.69312	230.35277	1381.40088	1040.06543	51.43021	882.01526	991.73962	363.33051	873.76770	1205.87817	251.10373	846.26251	1108.30396	15.21169	431.71222	977.77399	342.20651	442.45660	1396.68823	50.72638	171.69330	962.25244	307.97928	60.15293
524	4.358	1201.46985	232.48138	1381.93689	1034.98975	53.26557	882.48859	987.43909	365.24725	873.92010	1201.41919	252.30064	846.37939	1098.11475	14.50756	432.16107	975.61755	343.52719	442.37625	1389.60962	52.69048	176.52307	962.14856	308.25171	60.03236
525	4.367	1196.25403	234.57205	1382.49951	1029.99023	55.03080	882.95953	983.30389	367.10474	874.05896	1197.07813	253.36282	846.48065	1087.87622	13.92946	432.63962	973.48132	344.74716	442.30682	1382.20203	54.87260	181.19437	962.05902	308.51321	59.91435
526	4.375	1191.05249	236.61969	1383.09326	1025.05786	56.73194	883.45447	979.31543	368.90204	874.18585	1192.83447	254.30936	846.58875	1077.61829	13.48871	433.16415	971.40698	345.86743	442.24634	1374.45190	57.24411	185.61807	961.99390	308.74823	59.80113
527	4.383	1185.87354	238.61917	1383.72046	1020.18042	58.37573	883.99414	975.45825	370.63818	874.29816	1188.66919	255.15765	846.72339	1067.37280	13.19279	433.74936	969.43042	346.88803	442.19244	1366.34753	59.76659	189.70204	961.96149	308.94662	59.69385
528	4.392	1180.72522	240.56645	1384.38147	1015.34460	59.96321	884.59662	971.72040	372.31305	874.39148	1184.56738	255.92123	846.89966	1057.17078	13.04601	434.40704	967.57764	347.80930	442.14252	1357.87891	62.39128	193.35693	961.96686	309.10516	59.59418
529	4.400	1175.61548	242.45871	1385.07373	1010.53894	61.48978	885.27667	968.09442	373.92847	874.46222	1180.51843	256.60822	847.12659	1047.04126	13.05019	435.14478	965.86224	348.63434	442.09476	1349.03760	65.05992	196.50084	962.01135	309.22641	59.50507
530	4.408	1170.55225	244.29408	1385.79333	1005.75336	62.95204	886.04193	964.57666	375.48914	874.50873	1176.51660	257.22070	847.40753	1037.01025	13.20549	435.96497	964.28320	349.37073	442.04977	1339.81897	67.70892	199.06161	962.09338	309.31653	59.42938
531	4.417	1165.54346	246.07166	1386.53442	1000.97723	64.35341	886.88922	961.16656	377.00250	874.53113	1172.56128	257.75464	847.74213	1027.09888	13.51115	436.86441	962.82642	350.02975	442.01102	1330.22339	70.27635	200.97949	962.20966	309.38370	59.36699
532	4.425	1160.59680	247.79140	1387.29004	996.19958	65.70416	887.80493	957.86487	378.47644	874.53021	1168.65564	258.19977	848.12646	1017.32385	13.96611	437.83411	961.46790	350.62415	441.98373	1320.25659	72.70842	202.20943	962.35498	309.43774	59.31419
533	4.433	1155.71863	249.45392	1388.05151	991.41309	67.01797	888.76892	954.67169	379.91620	874.50659	1164.80469	258.54224	848.55261	1007.69696	14.56948	438.85980	960.17847	351.16626	441.97189	1309.92761	74.96296	202.72134	962.52283	309.48935	59.26613
534	4.442	1150.91455	251.06001	1388.80969	986.61810	68.30711	889.75903	951.58679	381.32327	874.46039	1161.01392	258.76825	849.00916	998.22540	15.32075	439.92303	958.92908	351.66791	441.97583	1299.24622	77.01043	202.49844	962.70605	309.54807	59.21901
535	4.450	1146.18872	252.61049	1389.55505	981.82233	69.57890	890.75616	948.60864	382.69617	874.39136	1157.28638	258.86694	849.48230	988.91248	16.21957	441.00262	957.69556	352.14005	441.99152	1288.22119	78.83365	201.53633	962.89673	309.62036	59.17080
536	4.458	1141.54346	254.10655	1390.27905	977.03723	70.83585	891.74457	945.73395	384.03116	874.29999	1153.62280	258.83356	849.95648	979.75879	17.26546	442.07660	956.46021	352.59225	442.01242	1276.85889	80.42613	199.84341	963.08478	309.70776	59.12189
537	4.467	1136.97974	255.55002	1390.97388	972.27551	72.07693	892.71082	942.95667	385.32397	874.18860	1150.02124	258.67163	850.41492	970.76251	18.45703	443.12421	955.21191	353.03281	442.03299	1265.16309	81.78863	197.44177	963.25745	309.80655	59.07605
538	4.475	1132.49707	256.94247	1391.63232	967.55060	73.29745	893.64233	940.26624	386.57254	874.06226	1146.47852	258.39355	850.84137	961.92090	19.79126	444.12759	953.94427	353.46866	442.05069	1253.13428	82.92495	194.36690	963.40161	309.91019	59.03951
539	4.483	1128.09399	258.28479	1392.24756	962.87726	74.48981	894.52747	937.64832	387.77744	873.92712	1142.98975	258.01910	851.22211	953.23041	21.26284	445.07321	952.65613	353.90479	442.06491	1240.77051	83.83852	190.66638	963.50891	310.01236	59.01793
540	4.492	1123.76733	259.57755	1392.81335	958.26935	75.64655	895.35492	935.08521	388.93948	873.78833	1139.54907	257.57315	851.54742	944.68756	22.86377	445.95261	951.35028	354.34241	442.07458	1228.06934	84.53024	186.39912	963.57788	310.10861	59.01427
541	4.500	1119.51196	260.82162	1393.32605	953.73743	76.76187	896.11597	932.55762	390.05688	873.64807	1136.14917	257.08365	851.81342	936.28931	24.58331	446.76251	950.03217	354.77786	442.07736	1215.03003	84.99751	181.63507	963.61249	310.19592	59.02876
542	4.508	1115.32275	262.01794	1393.78430	949.28790	77.82994	896.80713	930.04614	391.12405	873.50549	1132.78296	256.57935	852.02258	928.03253	26.40824	447.50455	948.70856	355.20343	442.07080	1201.65283	85.23466	176.45334	963.61926	310.27179	59.05929
543	4.517	1111.19348	263.16620	1394.18884	944.92236	78.84306	897.43079	927.53253	392.13367	873.35718	1129.44409	256.08621	852.18390	919.91431	28.32341	448.18442	947.38641	355.60867	442.05338	1187.93884	85.23474	170.93774	963.60577	310.33344	59.10200
544	4.525	1107.11890	264.26370	1394.54163	940.63660	79.79402	897.99298	925.00238	393.07910	873.19904	1126.12671	255.62311	852.31140	911.93134	30.31243	448.81085	946.07135	355.98248	442.02417	1173.89087	84.99232	165.17210	963.57892	310.37784	59.15207
545	4.533	1103.09399	265.30560	1394.84473	936.42242	80.67953	898.50024	922.44641	393.95590	873.02759	1122.82605	255.20032	852.42017	904.07990	32.35830	449.39456	944.76733	356.31570	441.98157	1159.51440	84.50713	159.23749	963.54492	310.40256	59.20444
546	4.542	1099.11414	266.28607	1395.10156	932.27112	81.50004	898.95862	919.86005	394.76257	872.84137	1119.53882	254.82150	852.52289	896.35480	34.44401	449.94702	943.47644	356.60284	441.92432	1144.81860	83.78658	153.21068	963.50806	310.40585	59.25473
547	4.550	1095.17468	267.19986	1395.31702	928.17548	82.25784	899.37390	917.24164	395.50113	872.64081	1116.26416	254.48605	852.62872	888.75018	36.55289	450.47958	942.19867	356.84125	441.85352	1129.81519	82.84628	147.16283	963.47028	310.38647	59.29991
548	4.558	1091.27100	268.04355	1395.49658	924.12793	82.95786	899.75055	914.59216	396.17725	872.42712	1113.00195	254.18967	852.74414	881.25861	38.66885	451.00269	940.93298	357.02966	441.77231	1114.51648	81.70976	141.15765	963.43164	310.34360	59.33877
549	4.567	1087.39941	268.81595	1395.64563	920.11786	83.60902	900.09180	911.91541	396.79956	872.20087	1109.75098	253.92432	852.87250	873.87183	40.77655	451.52521	939.67834	357.16760	441.68387	1098.93677	80.40771	135.25021	963.39050	310.27701	59.37194
550	4.575	1083.55591	269.51730	1395.76843	916.13257	84.22267	900.39996	909.21948	397.37744	871.96185	1106.50952	253.67795	853.01416	866.58057	42.86153	452.05426	938.43365	357.25562	441.58920	1083.09277	78.97552	129.48706	963.34436	310.18774	59.40150
551	4.583	1079.73669	270.14813	1395.86816	912.15918	84.80950	900.67792	906.51611	397.91986	871.71027	1103.27563	253.43494	853.16742	859.37518	44.91041	452.59509	937.19720	357.29593	441.48669	1067.00403	77.44905	123.90780	963.29077	310.07831	59.43019
552	4.592	1075.93799	270.70880	1395.94824	908.18610	85.37881	900.92871	903.81897	398.43567	871.44800	1100.04773	253.17847	853.32806	852.24622	46.91111	453.15131	935.96637	357.29373	441.37457	1050.69153	75.86143	118.54694	963.22852	309.95264	59.46053
553	4.600	1072.15674	271.20013	1396.01172	904.20343	85.93887	901.15570	901.14117	398.93369	871.17694	1096.82520	252.89319	853.48987	845.18488	48.85309	453.72528	934.73706	357.25638	441.25278	1034.17590	74.24194	113.43505	963.15747	309.81534	59.49428
554	4.608	1068.38928	271.62408	1396.06177	900.20380	86.49622	901.36249	898.49384	399.42172	870.89874	1093.60791	252.56659	853.64575	838.18335	50.72757	454.31873	933.50507	357.19077	441.12341	1017.47681	72.61601	108.59928	963.07861	309.67087	59.53256
555	4.617	1064.63184	271.98322	1396.10107	896.18250	87.05491	901.55304	895.88464	399.90601	870.61597	1090.39624	252.19034	853.78870	831.23553	52.52768	454.93289	932.26697	357.10187	440.99036	1000.61487	71.00581	104.06407	962.99414	309.52271	59.57626
556	4.625	1060.88074	272.28009	1396.13196	892.13727	87.61745	901.73041	893.31738	400.39041	870.33124	1087.18994	251.76132	853.91290	824.33710	54.24848	455.56912	931.01947	356.99390	440.85852	983.61389	69.43056	99.85237	962.90668	309.37271	59.62640
557	4.633	1057.13354	272.51654	1396.15674	888.06714	88.18581	901.89520	890.79346	400.87656	870.04572	1083.98840	251.28127	854.01501	817.48535	55.88692	456.22876	929.75891	356.87201	440.73190	966.50525	67.90572	95.98721	962.81866	309.22046	59.68415
558	4.642	1053.38867	272.69351	1396.17786	883.97186	88.76083	902.04669	888.31213	401.36456	869.75903	1080.79065	250.75420	854.09393	810.67969	57.44165	456.91327	928.48059	356.74219	440.61160	949.32971	66.44230	92.49220	962.73157	309.06378	59.75056
559	4.650	1049.64612	272.81131	1396.19751	879.85382	89.34160	902.18445	885.86993	401.85394	869.47052	1077.59631	250.18460	854.15051	803.92102	58.91277	457.62402	927.17883	356.61002	440.49551	932.13348	65.04793	89.38837	962.64587	308.89972	59.82653
560	4.658	1045.90625	272.87027	1396.21704	875.71857	89.92556	902.30902	883.46106	402.34320	869.17963	1074.40466	249.57706	854.18634	797.21179	60.30144	458.36212	925.84814	356.47995	440.37994	914.96106	63.72949	86.68844	962.56061	308.72589	59.91282
561	4.667	1042.16956	272.87082	1396.23730	871.57349	90.50890	902.42267	881.07874	402.82974	868.88599	1071.21362	248.93710	854.20361	790.55524	61.60957	459.12836	924.48438	356.35406	440.26144	897.85010	62.49445	84.39493	962.47449	308.54102	60.00934
562	4.675	1038.43518	272.81396	1396.25854	867.42560	91.08804	902.52771	878.71545	403.31021	868.58954	1068.02026	248.27155	854.20483	783.95563	62.83951	459.92288	923.08496	356.23108	440.13773	880.83142	61.35126	82.50320	962.38739	308.34506	60.11397
563	4.683	1034.70203	272.70111	1396.28015	863.28003	91.66127	902.62488	876.36237	403.78064	868.29047	1064.82080	247.58780	854.19293	777.41760	63.99376	460.74521	921.64923	356.10629	440.00797	863.93225	60.31076	81.00370	962.29950	308.13867	60.22232
564	4.692	1030.96863	272.53415	1396.30042	859.14001	92.22769	902.71393	874.00909	404.23682	867.98846	1061.61255	246.89310	854.17090	770.94543	65.07499	461.59415	920.17804	355.97260	439.87234	847.17902	59.38915	79.88023	962.21106	307.92227	60.32913
565	4.700	1027.23389	272.31473	1396.31641	855.00677	92.78493	902.79419	871.64453	404.67410	867.68237	1058.39258	246.19354	854.14172	764.54346	66.08598	462.46759	918.67212	355.82260	439.73093	830.59827	58.60914	79.10731	962.12128	307.69592	60.43008
566	4.708	1023.49719	272.04349	1396.32483	850.87964	93.32822	902.86444	869.25916	405.08719	867.36987	1055.15820	245.49344	854.10724	758.21539	67.02974	463.36258	917.13110	355.65073	439.58350	814.21625	57.99369	78.65232	962.02838	307.45956	60.52259
567	4.717	1019.75800	271.71994	1396.32141	846.75739	93.85044	902.92145	866.84509	405.47064	867.04803	1051.90601	244.79514	854.06677	751.96436	67.90958	464.27499	915.55341	355.45340	439.42929	798.05927	57.55431	78.48318	961.92981	307.21344	60.60529
568	4.725	1016.01538	271.34338	1396.30212	842.63928	94.34337	902.96008	864.39575	405.82059	866.71545	1048.63135	244.09981	854.01703	745.79303	68.72905	465.19971	913.93658	355.22787	439.26691	782.15417	57.28444	78.57507	961.82355	306.95782	60.67752
569	4.733	1012.26740	270.91351	1396.26355	838.52539	94.80013	902.97455	861.90491	406.13474	866.37207	1045.32910	243.40738	853.95325	739.70349	69.49184	466.13031	912.27814	354.97083	439.09402	766.52948	57.16286	78.91055	961.70880	306.69287	60.73919
570	4.742	1008.51184	270.43015	1396.20288	834.41565	95.21709	902.96082	859.36780	406.41049	866.01782	1041.99414	242.71597	853.87036	733.69727	70.20150	467.05945	910.57617	354.67883	438.90866	751.21436	57.16287	79.47453	961.58551	306.41864	60.79086
571	4.750	1004.74609	269.89331	1396.11707	830.30859	95.59329	902.91614	856.78107	406.64346	865.65088	1038.62256	242.02228	853.76379	727.77527	70.86121	467.97903	908.82880	354.35040	438.71161	736.23688	57.26122	80.24845	961.45428	306.13580	60.83400
572	4.758	1000.96771	269.30429	1396.00378	826.20239	95.92832	902.83765	854.14331	406.82855	865.26941	1035.21167	241.32265	853.63092	721.93701	71.47346	468.88080	907.03394	353.98730	438.50632	721.62268	57.44151	81.20771	961.31573	305.84613	60.87147
573	4.767	997.17480	268.66589	1395.86169	822.09467	96.22119	902.72314	851.45367	406.96246	864.87341	1031.76062	240.61395	853.47089	716.18115	72.03989	469.75668	905.18976	353.59351	438.29544	707.39465	57.69275	82.32391	961.17096	305.55209	60.90717
574	4.775	993.36591	267.98193	1395.68994	817.98260	96.47087	902.57178	848.71124	407.04504	864.46405	1028.26929	239.89404	853.28406	710.50464	72.56133	470.59943	903.29462	353.17288	438.07849	693.57349	58.00798	83.56779	961.02112	305.25592	60.94471
575	4.783	989.53992	267.25641	1395.48840	813.86163	96.67764	902.38263	845.91425	407.07916	864.04327	1024.73755	239.16203	853.07092	704.90283	73.03796	471.40265	901.34564	352.72845	437.85242	680.17810	58.38392	84.90950	960.86774	304.95947	60.98644
576	4.792	985.69550	266.49237	1395.25696	809.72559	96.84399	902.15424	843.06085	407.06891	863.61346	1021.16504	238.41830	852.83197	699.36957	73.46960	472.16116	899.33746	352.26364	437.61398	667.22595	58.82034	86.31743	960.71204	304.66522	61.03381
577	4.800	981.83124	265.69135	1394.99524	805.56830	96.97425	901.88519	840.14966	407.01819	863.17706	1017.55048	237.66458	852.56702	693.89746	73.85605	472.87061	897.26263	351.78336	437.36121	654.73352	59.31884	87.75855	960.55402	304.37653	61.08818
578	4.808	977.94440	264.85379	1394.70276	801.38568	97.07233	901.57532	837.17944	406.93015	862.73621	1013.89233	236.90347	852.27551	688.47803	74.19737	473.52744	895.11401	351.29352	437.09381	642.71661	59.88089	89.20008	960.39203	304.09668	61.15102
579	4.817	974.03174	263.98059	1394.37915	797.17603	97.13986	901.22644	834.14941	406.80823	862.29254	1010.19019	236.13702	851.95709	683.10223	74.49424	474.12860	892.88647	350.79974	436.81226	631.19043	60.50619	90.61066	960.22345	303.82806	61.22335
580	4.825	970.09052	263.07318	1394.02429	792.93872	97.17696	900.84058	831.06018	406.65652	861.84723	1006.44409	235.36563	851.61218	677.76141	74.74802	474.67126	890.57739	350.30695	436.51727	620.16882	61.19204	91.96086	960.04584	303.57230	61.30529
581	4.833	966.11865	262.13336	1393.63965	788.67255	97.18419	900.41888	827.91455	406.47934	861.40100	1002.65381	234.58827	851.24200	672.44745	74.96080	475.15265	888.18451	349.81973	436.21033	609.66357	61.93339	93.22412	959.85657	303.33029	61.39610
582	4.842	962.11493	261.16315	1393.22778	784.37537	97.16312	899.96259	824.71564	406.28015	860.95422	998.81854	233.80319	850.84863	667.15405	75.13534	475.57007	885.70526	349.34229	435.89331	599.68164	62.72314	94.37793	959.65277	303.10172	61.49428
583	4.850	958.07745	260.16394	1392.79138	780.04456	97.11609	899.47400	821.46588	406.06097	860.50757	994.93756	233.00800	850.43463	661.87659	75.27481	475.92087	883.13666	348.87616	435.56693	590.22375	63.55219	95.40553	959.43237	302.88458	61.59784
584	4.858	954.00385	259.13623	1392.33350	775.67657	97.04582	898.95575	818.16669	405.82184	860.06128	991.01044	232.19986	850.00250	656.61340	75.38264	476.20248	880.47638	348.41855	435.22864	581.28369	64.40870	96.29726	959.19470	302.67609	61.70488
585	4.867	949.89203	258.07971	1391.85718	771.26715	96.95479	898.41016	814.81921	405.56079	859.61383	987.03668	231.37608	849.55457	651.36560	75.46230	476.41245	877.72290	347.96246	434.87259	572.84729	65.27818	97.04948	958.94025	302.47345	61.81407
586	4.875	945.74060	256.99399	1391.36450	766.81165	96.84544	897.84058	811.42450	405.27502	859.16003	983.01465	230.53455	849.09235	646.13751	75.51697	476.54825	874.87555	347.49957	434.49170	564.89160	66.14543	97.66158	958.67035	302.27356	61.92484
587	4.883	941.54926	255.87775	1390.85718	762.30536	96.72087	897.25110	807.98315	404.96332	858.69257	978.94049	229.67416	848.61621	640.93652	75.54949	476.60721	871.93604	347.02264	434.08032	557.38794	66.99583	98.13413	958.38684	302.07281	62.03748
588	4.892	937.31848	254.72791	1390.33643	757.74237	96.58414	896.64508	804.49573	404.62634	858.20514	974.80853	228.79440	848.12482	635.77319	75.56222	476.58606	868.90845	346.52643	433.63556	550.30371	67.81482	98.46895	958.09009	301.86713	62.15398
589	4.900	933.04950	253.54103	1389.80371	753.11554	96.43671	896.02466	800.96356	404.26559	857.69464	970.61346	227.89410	847.61652	630.66028	75.55702	476.48065	865.79785	346.00897	433.15802	543.60437	68.58771	98.66926	957.77924	301.65210	62.27903
590	4.908	928.74341	252.31474	1389.26050	748.41870	96.27729	895.39203	797.38879	403.88245	857.16077	966.35132	226.97116	847.09015	625.61230	75.53531	476.28574	862.60809	345.47189	432.65222	537.25232	69.30103	98.73877	957.45349	301.42386	62.41953
591	4.917	924.40137	251.04724	1388.70874	743.64850	96.10249	894.74884	793.77246	403.47769	856.60486	962.01947	226.02292	846.54614	620.64453	75.49817	475.99463	859.34387	344.91830	432.12543	531.20837	69.94492	98.67992	957.11353	301.17950	62.58321
592	4.925	920.02325	249.73680	1388.15088	738.80402	95.90871	894.09515	790.11346	403.05087	856.02893	957.61694	225.04646	845.98749	615.77234	75.44637	475.59933	856.01160	344.35083	431.58496	525.43481	70.51543	98.49266	956.76105	300.91714	62.77692
593	4.933	915.60712	248.38260	1387.58948	733.88513	95.69379	893.42896	786.40930	402.60068	855.43616	953.14502	224.03838	845.42010	611.00964	75.38052	475.09076	852.62061	343.77258	431.03687	519.89795	71.01520	98.17488	956.39838	300.63577	63.00525
594	4.942	911.14990	246.98509	1387.02612	728.89185	95.45683	892.74707	782.65686	402.12576	854.83051	948.60706	222.99500	844.85199	606.36902	75.30116	474.45911	849.18347	343.18808	430.48639	514.57056	71.45195	97.72424	956.02716	300.33612	63.27041
595	4.950	906.64777	245.54503	1386.46021	723.82544	95.19666	892.04578	778.85266	401.62482	854.21637	944.00684	221.91380	844.29059	601.85999	75.20889	473.69489	845.71619	342.60361	429.93893	509.43567	71.83643	97.13896	955.64990	300.02130	63.57325
596	4.958	902.09698	244.06183	1385.88818	718.68689	94.91037	891.32080	774.99207	401.09622	853.59827	939.34692	220.79471	843.74158	597.48901	75.10456	472.78955	842.23779	342.02768	429.40103	504.48767	72.18106	96.41740	955.26892	299.69720	63.91447
597	4.967	897.49274	242.53311	1385.30261	713.47595	94.59381	890.56738	771.06921	400.53784	852.98145	934.62781	219.63997	843.20874	593.25891	74.98923	471.73682	838.76764	341.47092	428.88043	499.73193	72.49739	95.55790	954.88580	299.37265	64.29530
598	4.975	892.83069	240.95537	1384.69568	708.19080	94.24307	889.78027	767.07751	399.94659	852.37207	929.84692	218.45399	842.69574	589.16858	74.86399	470.53326	835.32361	340.94406	428.38507	495.18481	72.79279	94.55846	954.50171	299.05862	64.71701
599	4.983	888.10754	239.32523	1384.06213	702.82971	93.85499	888.95575	763.00928	399.31970	851.77814	924.99915	217.24286	842.20691	585.21338	74.72955	469.17935	831.91858	340.45560	427.92166	490.86926	73.06938	93.41564	954.11731	298.76602	65.18040
600	4.992	883.32239	237.63969	1383.40076	697.38953	93.42755	888.09283	758.85547	398.65625	851.20880	920.07800	216.01328	841.74731	581.38623	74.58560	467.67987	828.55969	340.01077	427.49591	486.81165	73.32460	92.12443	953.73346	298.50427	65.68646
601	5.000	878.47644	235.89519	1382.71558	691.86523	92.96033	887.19220	754.60706	397.95715	850.67310	915.07764	214.77104	841.32172	577.67712	74.43021	466.04398	825.24890	339.61227	427.11346	483.03931	73.55197	90.67948	953.34912	298.28165	66.23747
602	5.008	873.57471	234.08743	1382.01514	686.25085	92.45381	886.25525	750.25574	397.22409	850.17786	909.99353	213.51945	840.93365	574.07568	74.25940	464.28503	821.98218	339.26038	426.77911	479.58057	73.74278	89.07703	952.96045	298.10522	66.83657
603	5.017	868.62231	232.21257	1381.30566	680.54163	91.90698	885.28497	745.79651	396.45844	849.72620	904.82263	212.25865	840.58508	570.57104	74.06703	462.42001	818.75146	338.95157	426.49506	476.46387	73.88902	87.31664	952.56262	297.97946	67.48637
604	5.025	863.62280	230.26782	1380.58789	674.73401	91.31614	884.28662	741.22607	395.66025	849.31805	899.56348	210.98625	840.27759	567.15332	73.84509	460.46854	815.54333	338.67838	426.26111	473.71289	73.98574	85.40249	952.15137	297.90518	68.18899
605	5.033	858.57751	228.25133	1379.86060	668.82483	90.67567	883.26770	736.54285	394.82803	848.95117	894.21472	209.69926	840.01178	563.81458	73.58435	458.45218	812.34155	338.43112	426.07684	471.34155	74.03117	83.34574	951.72229	297.88043	68.94761
606	5.042	853.48511	226.16263	1379.12402	662.81226	89.97975	882.23682	731.74536	393.95898	848.62170	888.77539	208.39542	839.78711	560.54846	73.27489	456.39392	809.12842	338.19940	425.94266	469.35132	74.02613	81.16821	951.27094	297.90140	69.76739
607	5.050	848.34436	224.00314	1378.38196	656.69751	89.22448	881.20435	726.83350	393.04929	848.32434	883.24536	207.07330	839.60168	557.34998	72.90674	454.31793	805.88635	337.97174	425.85858	467.72668	73.97376	78.90492	950.79236	297.96350	70.65443
608	5.058	843.15356	221.77518	1377.64331	650.48572	88.40901	880.18347	721.80823	392.09500	848.05371	877.62500	205.73218	839.45288	554.21509	72.47013	452.25009	802.59802	337.73676	425.82346	466.42969	73.87948	76.60418	950.27966	298.06226	71.61490
609	5.067	837.91125	219.48055	1376.92126	644.19031	87.53566	879.19153	716.67090	391.09460	847.80579	871.91626	204.37206	839.33807	551.13867	71.95580	450.21832	799.24609	337.48419	425.83536	465.39746	73.75006	74.32626	949.72528	298.19391	72.65520
610	5.075	832.61487	217.12009	1376.23193	637.83313	86.61092	878.25085	711.42175	390.05005	847.57892	866.12195	202.99422	839.25574	548.11230	71.35519	448.25296	795.81152	337.20505	425.89310	464.54248	73.59113	72.14189	949.12085	298.35587	73.78197
611	5.083	827.26257	214.69460	1375.59399	631.43945	85.64439	877.38977	706.06152	388.96497	847.37378	860.24695	201.60133	839.20703	545.12354	70.66081	446.38644	792.27417	336.89203	425.99701	463.75659	73.40393	70.12731	948.45776	298.54666	75.00185
612	5.092	821.85205	212.20685	1375.02734	625.03040	84.64354	876.64301	700.59082	387.84308	847.19360	854.29810	200.19765	839.19629	542.15247	69.86681	444.65244	788.61182	336.54099	426.14883	462.92236	73.18339	68.35178	947.72748	298.76471	76.32191
613	5.100	816.38147	209.66376	1374.55225	618.62024	83.60939	876.04968	695.01147	386.68808	847.04510	848.28442	198.78944	839.23248	539.17273	68.96967	443.08405	784.80139	336.15054	426.35107	461.93555	72.91698	66.85962	946.92090	299.00739	77.75008
614	5.108	810.85034	207.07669	1374.18823	612.22107	82.53797	875.64667	689.32532	385.50339	846.93811	842.21716	197.38513	839.32916	536.15002	67.96906	441.71140	780.82080	335.72113	426.60629	460.73816	72.58777	65.65636	946.02905	299.27054	79.29460
615	5.117	805.26050	204.46021	1373.95203	605.84558	81.42441	875.46143	683.53479	384.29068	846.88464	836.10791	195.99374	839.50281	533.04468	66.86838	440.55914	776.64905	335.25574	426.91736	459.33923	72.18369	64.70895	945.04382	299.54874	80.96262
616	5.125	799.61658	201.83096	1373.85254	599.50635	80.26462	875.50726	677.64221	383.04913	846.89795	829.96838	194.62247	839.76831	529.81555	65.67521	439.64407	772.26733	334.76144	427.28702	457.80115	71.70683	63.96050	943.95819	299.83609	82.75885
617	5.133	793.92615	199.20699	1373.89075	593.21216	79.05362	875.78418	671.65186	381.77557	846.99060	823.80933	193.27527	840.13446	526.42358	64.40114	438.97357	767.65894	334.24893	427.71512	456.19897	71.17561	63.34889	942.76599	300.12830	84.68546
618	5.142	788.19922	196.60451	1374.06079	586.96606	77.78387	876.28333	665.56958	380.46469	847.17120	817.64001	191.95215	840.60193	522.83667	63.06128	438.54514	762.81116	333.73065	428.19611	454.58643	70.62098	62.82010	941.45966	300.42435	86.74274
619	5.150	782.44800	194.03555	1374.35376	580.76526	76.44585	876.99103	659.40198	379.10950	847.44226	811.46655	190.64873	841.16382	519.03516	61.67331	438.34698	757.71692	333.21902	428.72003	452.99146	70.08136	62.33741	940.02869	300.72684	88.93004
620	5.158	776.68457	191.50854	1374.75916	574.60181	75.02934	877.89093	653.15649	377.70184	847.80121	805.29224	189.35678	841.80811	515.01367	60.25627	438.35925	752.37244	332.72540	429.27557	451.42969	69.59686	61.88605	938.46173	301.04092	91.24596
621	5.167	770.92114	189.03043	1375.26587	568.46375	73.52541	878.96527	646.84106	376.23248	848.24103	799.11670	188.06433	842.52008	510.78320	58.82922	438.55585	746.77734	332.25980	429.85150	449.91943	69.20185	61.46942	936.74695	301.37329	93.68690
622	5.175	765.16931	186.60715	1375.86255	562.33691	71.92900	880.19452	640.46619	374.69205	848.75226	792.93579	186.75589	843.28479	506.37000	57.40980	438.90619	740.93225	331.83133	430.43640	448.48865	68.91665	61.10044	934.87158	301.73004	96.24584
623	5.183	759.43909	184.24303	1376.53662	556.20813	70.24078	881.55450	634.04297	373.07358	849.32458	786.74377	185.41414	844.08771	501.81323	56.01302	439.37683	734.83923	331.44955	431.01962	447.17224	68.74010	60.79665	932.82227	302.11514	98.91298
624	5.192	753.73901	181.94022	1377.27405	550.06885	68.46735	883.01428	627.58362	371.37527	849.94958	780.53381	184.02275	844.91553	497.16248	54.65012	439.93301	728.50098	331.12631	431.59381	446.00476	68.64697	60.58121	930.58484	302.52917	101.67720
625	5.200	748.07568	179.69867	1378.05933	543.91541	66.61992	884.53625	621.09961	369.60092	850.62122	774.30090	182.56818	845.75598	492.47278	53.32790	440.53998	721.91931	330.87598	432.15714	445.01111	68.59687	60.48049	928.14746	302.96777	104.52691
626	5.208	742.45496	177.51712	1378.87524	537.74817	64.71204	886.07996	614.60486	367.75867	851.33466	768.04297	181.04010	846.59766	487.80176	52.04830	441.16428	715.09595	330.71368	432.71158	444.19800	68.55447	60.50670	925.50195	303.42133	107.45015
627	5.217	736.88171	175.39374	1379.70435	531.57080	62.75793	887.60699	608.11523	365.86002	852.08490	761.76282	179.43195	847.42914	483.20532	50.80865	441.77512	708.03296	330.65219	433.25790	443.54736	68.50673	60.63846	922.64246	303.87671	110.43502
628	5.225	731.35962	173.32599	1380.53076	525.39038	60.77243	889.08386	601.64844	363.91882	852.86560	755.46948	177.74170	848.23846	478.73401	49.60223	442.34555	700.73511	330.70190	433.79156	443.01770	68.46524	60.82415	919.56482	304.32019	113.47096
629	5.233	725.89099	171.31073	1381.34045	519.21716	58.77093	890.48376	595.22205	361.94965	853.66888	749.17773	175.97321	849.01318	474.43042	48.41923	442.85358	693.21094	330.87289	434.30362	442.55554	68.45598	61.00508	916.26575	304.73938	116.55054
630	5.242	720.47705	169.34479	1382.12231	513.06409	56.76844	891.78668	588.85266	359.96613	854.48511	742.90796	174.13684	849.74176	470.32690	47.24797	443.28308	685.46985	331.17523	434.78320	442.11450	68.49930	61.13853	912.74268	305.12296	119.67055
631	5.250	715.11609	167.42470	1382.86743	506.94641	54.77859	892.97961	582.55566	357.98004	855.30328	736.68298	172.24872	850.41370	466.44409	46.07632	443.62436	677.52185	331.61603	435.21909	441.67590	68.58952	61.20967	908.99591	305.45944	122.83365
632	5.258	709.80457	165.54602	1383.56836	500.87915	52.81284	894.05670	576.34668	356.00095	856.11041	730.52527	170.32881	851.02002	462.79016	44.89320	443.87408	669.37537	332.19656	435.60049	441.25024	68.69533	61.22786	905.02838	305.73792	126.05054
633	5.267	704.53809	163.70311	1384.21997	494.87842	50.87934	895.01849	570.23962	354.03699	856.89093	724.45496	168.39902	851.55371	459.36292	43.68999	444.03488	661.03638	332.91016	435.91818	440.86060	68.78125	61.21340	900.84534	305.94980	129.34021
634	5.275	699.31201	161.88988	1384.81897	488.96265	48.98178	895.87018	564.24609	352.09628	857.62848	718.48987	166.48267	852.00928	456.15051	42.46180	444.11407	652.50732	333.74219	436.16556	440.53101	68.82454	61.18680	896.45374	306.08936	132.72778
635	5.283	694.12219	160.10094	1385.36609	483.15063	47.11966	896.62061	558.37415	350.18774	858.30920	712.64526	164.60385	852.38245	453.13586	41.20827	444.12231	643.78564	334.67050	436.33957	440.27771	68.81799	61.16067	891.85974	306.15210	136.24236
636	5.292	688.96533	158.33192	1385.86487	477.45850	45.29119	897.28107	552.62903	348.32007	858.92365	706.93213	162.78505	852.67029	450.29907	39.93379	444.07190	634.86462	335.66626	436.44147	440.09973	68.76611	61.13356	887.06641	306.13321	139.91469
637	5.300	683.83838	156.57892	1386.32202	471.89673	43.49591	897.86316	547.01038	346.50067	859.46838	701.35681	161.04416	852.87317	447.62048	38.64708	443.97546	625.73523	336.69617	436.47757	439.98035	68.67818	61.09552	882.07288	306.02609	143.77341
638	5.308	678.73999	154.83928	1386.74646	466.47083	41.73468	898.37677	541.51440	344.73535	859.94519	695.92126	159.39349	852.99573	445.08398	37.36036	443.84491	616.38965	337.72693	436.45966	439.90137	68.56000	61.04338	876.87231	305.82040	147.83981
639	5.317	673.66895	153.11264	1387.14758	461.18323	40.00842	898.82971	536.13220	343.02853	860.36139	690.62329	157.84045	853.04669	442.67688	36.08807	443.69077	606.82678	338.73050	436.40460	439.85303	68.41115	60.98917	871.45203	305.49976	152.12263
640	5.325	668.62634	151.40038	1387.53430	456.03503	38.31789	899.22821	530.85229	341.38382	860.72931	685.45886	156.38860	853.03857	440.39075	34.84563	443.52176	597.05603	339.68680	436.33423	439.83191	68.23381	60.95073	865.79382	305.04086	156.61255
641	5.333	663.61450	149.70459	1387.91406	451.02759	36.66385	899.57629	525.66064	339.80411	861.06531	680.42285	155.03870	852.98767	438.22107	33.64812	443.34476	587.09644	340.58234	436.27374	439.83203	68.04537	60.93261	859.87476	304.41428	161.27759
642	5.342	658.63635	148.02831	1388.29260	446.16370	35.04657	899.87640	520.54333	338.29175	861.38721	675.50952	153.79086	852.91272	436.16492	32.50921	443.16486	576.97620	341.40695	436.24908	439.84436	67.87668	60.92235	853.67029	303.58887	166.06311
643	5.350	653.69543	146.37517	1388.67480	441.44666	33.46512	900.13043	515.48596	336.84827	861.71375	670.71228	152.64627	852.83331	434.21973	31.44033	442.98578	566.72974	342.15265	436.28516	439.86450	67.75632	60.90868	847.15784	302.53888	170.89668
644	5.358	648.79614	144.74812	1389.06421	436.87854	31.91782	900.34021	510.47400	335.47418	862.06427	666.02173	151.60776	852.76886	432.38245	30.45011	442.81021	556.39758	342.81366	436.40521	439.89880	67.69923	60.89693	840.31763	301.24954	175.69315
645	5.367	643.94470	143.14844	1389.46399	432.45947	30.40302	900.50812	505.49207	334.16910	862.45789	661.42737	150.67934	852.73657	430.64734	29.54409	442.64017	546.02429	343.38589	436.63052	439.96045	67.70462	60.90981	833.13208	299.71967	180.35709
646	5.375	639.14771	141.57718	1389.87744	428.18958	28.91834	900.63660	500.52539	332.93195	862.91193	656.91870	149.86574	852.75012	429.00647	28.72467	442.47733	535.65662	343.86588	436.97821	440.06104	67.75953	60.97762	825.58154	297.96301	184.78464
647	5.383	634.41162	140.03693	1390.30762	424.06934	27.45937	900.72937	495.56006	331.76041	863.43958	652.48840	149.17212	852.81836	427.44897	27.99131	442.32315	525.34180	344.24924	437.45908	440.20142	67.84779	61.12131	817.64197	296.01013	188.86665
648	5.392	629.74194	138.53151	1390.75806	420.10046	26.01968	900.79144	490.58533	330.65012	864.04895	648.13184	148.60431	852.94537	425.96204	27.34085	442.17889	515.12354	344.52966	438.07651	440.37561	67.95316	61.34438	809.28748	293.90768	192.49321
649	5.400	625.14343	137.06453	1391.23108	416.28479	24.59147	900.82794	485.59204	329.59543	864.74451	643.84729	148.16862	853.13074	424.53210	26.76801	442.04544	505.03821	344.69943	438.82675	440.57629	68.05634	61.63402	800.49084	291.71506	195.55951
650	5.408	620.61914	135.63850	1391.72693	412.62305	23.16681	900.84271	480.57532	328.58875	865.52655	639.63452	147.87077	853.37018	423.14441	26.26591	441.92313	495.11218	344.75046	439.69934	440.78406	68.14201	61.94953	791.22791	289.49915	197.97217
651	5.417	616.17126	134.25519	1392.24329	409.11548	21.73936	900.83801	475.53540	327.61996	866.38989	635.49365	147.71405	853.65662	421.78552	25.82661	441.81158	485.36035	344.67542	440.67804	440.95703	68.21050	62.21282	781.48010	287.32800	199.65492
652	5.425	611.80164	132.91576	1392.77478	405.76062	20.30563	900.81598	470.47742	326.67743	867.32404	631.42517	147.69771	853.98065	420.44348	25.44156	441.70966	475.78882	344.46902	441.74237	441.04358	68.27656	62.33289	771.23877	285.26422	200.55254
653	5.433	607.51172	131.62050	1393.31421	402.55334	18.86492	900.77930	465.41113	325.75092	868.31512	627.42883	147.81621	854.33118	419.10791	25.10198	441.61551	466.39600	344.12918	442.86945	441.01221	68.35910	62.25755	760.50562	283.35977	200.63109
654	5.442	603.30176	130.36841	1393.85327	399.48438	17.41947	900.73004	460.34729	324.83392	869.34778	623.50415	148.05977	854.69586	417.77124	24.79903	441.52682	457.17529	343.65659	444.03445	440.86804	68.47453	62.00497	749.28809	281.65332	199.87633
655	5.450	599.17029	129.15814	1394.38403	396.54102	15.97472	900.66913	455.29932	323.92484	870.40607	619.65015	148.41579	855.06158	416.42871	24.52408	441.44104	448.11804	343.05246	445.21185	440.64233	68.63361	61.64313	737.59509	280.16922	198.29318
656	5.458	595.11304	127.98970	1394.89929	393.70911	14.53889	900.59613	450.28088	323.02652	871.47327	615.86548	148.86932	855.41449	415.07776	24.26895	441.35580	439.21252	342.31738	446.37787	440.37793	68.83154	61.25203	725.43494	278.91815	195.90620
657	5.467	591.12476	126.86531	1395.39355	390.97180	13.12196	900.51038	445.30676	322.14429	872.53278	612.14783	149.40283	855.74146	413.71887	24.02618	441.26926	430.44812	341.45358	447.51273	440.12292	69.04170	60.90347	712.81494	277.89987	192.75891
658	5.475	587.19934	125.78906	1395.86243	388.31152	11.73473	900.41156	440.39258	321.28308	873.56885	608.49561	149.99655	856.03284	412.35437	23.78939	441.18021	421.81580	340.46768	448.60153	439.92065	69.22768	60.65118	699.74158	277.10727	188.91205
659	5.483	583.33167	124.76579	1396.30322	385.71082	10.38788	900.29901	435.55420	320.44592	874.56598	604.90625	150.62946	856.28436	410.98816	23.55361	441.08826	413.30884	339.37158	449.63403	439.80054	69.35953	60.52649	686.22278	276.53021	184.44218
660	5.492	579.51563	123.80025	1396.71399	383.15405	9.09166	900.17188	430.80457	319.63528	875.50983	601.37524	151.28009	856.49658	409.62585	23.31559	440.99353	404.92407	338.18152	450.60440	439.77356	69.42216	60.53603	672.26978	276.15924	179.43930
661	5.500	575.74500	122.89574	1397.09253	380.62744	7.85580	900.03003	426.15295	318.85428	876.38855	597.89587	151.92761	856.67303	408.27356	23.07401	440.89673	396.65881	336.91635	451.51062	439.83118	69.41666	60.66120	657.89758	275.98859	174.00130
662	5.508	572.01428	122.05359	1397.43750	378.11816	6.68891	899.87439	421.60327	318.10620	877.19330	594.46118	152.55362	856.81970	406.93701	22.82944	440.79858	388.51184	335.59494	452.35480	439.95288	69.35533	60.86806	643.12524	276.01746	168.22797
663	5.517	568.31848	121.27365	1397.74768	375.61487	5.59776	899.70599	417.15613	317.39285	877.91809	591.06409	153.14333	856.94342	405.62207	22.58419	440.69989	380.48206	334.23416	453.14359	440.11194	69.25741	61.11757	627.97363	276.24872	162.21729
664	5.525	564.65381	120.55556	1398.02319	373.10681	4.58641	899.52527	412.80847	316.71405	878.55945	587.69824	153.68594	857.04974	404.33289	22.34180	440.60101	372.57043	332.84836	453.88718	440.27417	69.15016	61.36543	612.46606	276.68579	156.06322
665	5.533	561.01709	119.89883	1398.26611	370.58386	3.65561	899.33203	408.55383	316.06860	879.11798	584.35620	154.17528	857.14215	403.07251	22.10654	440.50195	364.78101	331.44852	454.59732	440.39966	69.06807	61.56363	596.62744	277.32907	149.85405
666	5.542	557.40601	119.30301	1398.48059	368.03882	2.80257	899.12653	404.38159	315.45566	879.59821	581.03149	154.61035	857.22321	401.84277	21.88273	440.40228	357.11890	330.04257	455.28516	440.45227	69.04358	61.67085	580.48254	278.17197	143.67079
667	5.550	553.81860	118.76797	1398.67053	365.46838	2.02171	898.91138	400.27917	314.87427	880.00732	577.71863	154.99593	857.29517	400.64319	21.67412	440.30130	349.58838	328.63773	455.96072	440.40649	69.09969	61.65753	564.05725	279.19897	137.58586
668	5.558	550.25317	118.29448	1398.83752	362.87354	1.30572	898.69012	396.23230	314.32281	880.35358	574.41382	155.34238	857.36029	399.47266	21.48345	440.19827	342.18945	327.24329	456.63220	440.25281	69.24518	61.51289	547.37659	280.38736	131.66290
669	5.567	546.70837	117.88318	1398.98108	360.25916	0.64611	898.46478	392.22668	313.79849	880.64508	571.11401	155.66411	857.41980	398.32813	21.31212	440.09259	334.91870	325.87051	457.30426	440.01587	69.46149	61.26807	530.46509	281.71121	125.95654
670	5.575	543.18274	117.53358	1399.10095	357.63318	0.03292	898.23608	388.24707	313.29730	880.89008	567.81738	155.97644	857.47400	397.20532	21.16014	439.98389	327.76904	324.53094	457.97717	439.75488	69.70081	60.99761	513.34790	283.14398	120.51187
671	5.583	539.67419	117.24350	1399.19800	355.00330	-0.54493	898.00598	384.28027	312.81387	881.09595	564.52283	156.29196	857.52264	396.09949	21.02632	439.87213	320.72803	323.23547	458.64954	439.53430	69.91136	60.78125	496.05139	284.66000	115.36499
672	5.592	536.18030	117.00932	1399.27417	352.37585	-1.09798	897.77704	380.31567	312.34259	881.26923	561.22986	156.61911	857.56537	395.00415	20.90852	439.75751	313.77832	321.99350	459.32108	439.39417	70.06154	60.66783	478.60400	286.23624	110.54494
673	5.600	532.69971	116.82643	1399.33130	349.75537	-1.63461	897.55035	376.34607	311.87991	881.41583	557.93945	156.96269	857.60071	393.91248	20.80416	439.64047	306.90186	320.81006	459.99326	439.34229	70.14443	60.66553	461.03809	287.85324	106.07603
674	5.608	529.23096	116.69003	1399.37183	347.14673	-2.16059	897.32635	372.36670	311.42422	881.54065	554.65271	157.32547	857.62653	392.81738	20.71063	439.52151	300.08105	319.68372	460.66940	439.36353	70.17058	60.75203	443.39001	289.49390	101.97887
675	5.617	525.77417	116.59546	1399.39758	344.55408	-2.68031	897.10565	368.37598	310.97412	881.64679	551.37024	157.70883	857.64050	391.71118	20.62569	439.40118	293.30164	318.60785	461.35574	439.43567	70.15564	60.89691	425.70117	291.14127	98.27115
676	5.625	522.33032	116.53869	1399.40955	341.97974	-3.19728	896.88855	364.37341	310.52756	881.73566	548.09265	158.11288	857.64148	390.58643	20.54780	439.28000	286.55334	317.57382	462.06168	439.54382	70.11044	61.07977	408.01794	292.77951	94.96944
677	5.633	518.90002	116.51738	1399.40735	339.42468	-3.71409	896.67432	360.36023	310.08276	881.80768	544.82092	158.53671	857.62976	389.43665	20.47626	439.15848	279.82959	316.57248	462.79755	439.68359	70.03838	61.29372	390.38928	294.39648	92.08950
678	5.642	515.48315	116.53201	1399.38989	336.88916	-4.23212	896.46271	356.33826	309.64032	881.86462	541.55579	158.97948	857.60553	388.25537	20.41129	439.03696	273.12793	315.59531	463.57175	439.85754	69.93735	61.54069	372.86426	295.98383	89.64297
679	5.650	512.07874	116.58505	1399.35645	334.37231	-4.75186	896.25458	352.31091	309.20349	881.91132	538.29626	159.44090	857.56812	387.03784	20.35396	438.91565	266.45056	314.63474	464.38916	440.06616	69.80836	61.82049	355.48792	297.53497	87.63357
680	5.658	508.68518	116.67930	1399.30786	331.87134	-5.27248	896.04974	348.28052	308.77756	881.95471	535.03955	159.92020	857.51550	385.77991	20.30616	438.79443	259.80493	313.68430	465.25110	440.28857	69.67378	62.10992	338.29907	299.04364	86.05562
681	5.667	505.29956	116.81673	1399.24622	329.38147	-5.79066	895.84467	344.24768	308.36816	882.00201	531.78174	160.41594	857.44543	384.47803	20.27048	438.67285	253.20154	312.73975	466.15668	440.47144	69.58574	62.35143	321.33057	300.50317	84.89422
682	5.675	501.91919	116.99821	1399.17456	326.89734	-6.30042	895.63391	340.21057	307.98145	882.06116	528.51880	160.92740	857.35608	383.13000	20.25012	438.55008	246.65137	311.80011	467.10318	440.55359	69.60217	62.47724	304.60974	301.90747	84.12635
683	5.683	498.54150	117.22305	1399.09558	324.41187	-6.79431	895.41327	336.16394	307.62598	882.14227	525.24536	161.45493	857.24628	381.73364	20.24865	438.42505	240.16528	310.86823	468.08627	440.50537	69.74777	62.45381	288.16016	303.25110	83.72319
684	5.692	495.16467	117.48933	1399.01062	321.91699	-7.26524	895.18030	332.10132	307.31189	882.25696	521.95557	161.99893	857.11578	380.28711	20.26985	438.29660	233.75146	309.94977	469.10013	440.34729	69.99866	62.30468	272.00378	304.52850	83.65339
685	5.700	491.78662	117.79503	1398.91858	319.40564	-7.70846	894.93335	328.01489	307.04785	882.41473	518.64221	162.56012	856.96564	378.78918	20.31747	438.16357	227.41638	309.05197	470.13818	440.12720	70.30518	62.08666	256.15991	305.73398	83.88586
686	5.708	488.40552	118.13885	1398.81738	316.87292	-8.12146	894.67212	323.89722	306.83899	882.62012	515.29834	163.14066	856.79840	377.23828	20.39506	438.02512	221.16357	308.18292	471.19464	439.88245	70.62851	61.84705	240.64502	306.86313	84.39113
687	5.717	485.02124	118.51923	1398.70496	314.31567	-8.50214	894.39777	319.74146	306.68564	882.87024	511.91797	163.74431	856.61823	375.63245	20.50573	437.88049	214.99353	307.35046	472.26492	439.63196	70.95058	61.61687	225.47388	307.91351	85.14163
688	5.725	481.63403	118.93389	1398.57996	311.72998	-8.84793	894.11237	315.54480	306.58008	883.15289	508.49670	164.37576	856.42993	373.97058	20.65194	437.72928	208.90356	306.56067	473.34418	439.39270	71.25948	61.42800	210.65881	308.88416	86.11183
689	5.733	478.24341	119.38120	1398.44067	309.11035	-9.15620	893.81769	311.30811	306.50482	883.44537	505.03296	165.03967	856.23865	372.25049	20.83521	437.57120	202.88696	305.81827	474.42587	439.17932	71.54672	61.30856	196.20935	309.77515	87.27744
690	5.742	474.84753	119.86156	1398.28418	306.45166	-9.42493	893.51489	307.03455	306.43857	883.71869	501.52698	165.73981	856.04865	370.47107	21.05585	437.40594	196.93555	305.12723	475.50162	438.99390	71.81584	61.27100	182.13281	310.58774	88.61385
691	5.750	471.44275	120.37726	1398.10645	303.75146	-9.65377	893.20447	302.72705	306.36609	883.94806	497.97839	166.47862	855.86267	368.63086	21.31269	437.23325	191.04224	304.49081	476.56104	438.82654	72.08199	61.31411	168.43274	311.32455	90.09517
692	5.758	468.02661	120.93070	1397.90430	301.00928	-9.84458	892.88544	298.38940	306.28098	884.11865	494.38611	167.25677	855.68079	366.72913	21.60302	437.05264	185.20300	303.90952	477.59161	438.65710	72.36554	61.42167	155.10913	311.98950	91.69358
693	5.767	464.59778	121.52249	1397.67712	298.22595	-10.00046	892.55585	294.02576	306.18231	884.22479	490.74878	168.07275	855.50024	364.76550	21.92262	436.86337	179.41504	303.38049	478.58002	438.45630	72.68384	61.55533	142.15930	312.58688	93.37984
694	5.775	461.15540	122.15057	1397.42542	295.40295	-10.12396	892.21289	289.64124	306.07300	884.26587	487.06641	168.92346	855.31592	362.74011	22.26607	436.66437	173.67566	302.89966	479.51425	438.20264	73.03614	61.66690	129.57751	313.12048	95.12450
695	5.783	457.69678	122.81229	1397.14844	292.54077	-10.21669	891.85406	285.23779	305.95874	884.24402	483.34058	169.80531	855.12152	360.65271	22.62730	436.45398	167.98267	302.46359	480.38388	437.89722	73.39651	61.72320	117.35706	313.59259	96.89801
696	5.792	454.21643	123.50675	1396.84399	289.63928	-10.28030	891.47809	280.81494	305.84537	884.16144	479.57361	170.71458	854.91064	358.50293	23.00019	436.23016	162.33374	302.07010	481.17911	437.55737	73.73331	61.71324	105.49121	314.00418	98.67152
697	5.800	450.70789	124.23436	1396.50952	286.69788	-10.31687	891.08588	276.37097	305.73700	884.01880	475.76733	171.64764	854.67645	356.28967	23.37920	435.99039	156.72522	301.71872	481.89172	437.20166	74.02848	61.64321	93.97375	314.35583	100.41979
698	5.808	447.16687	124.99500	1396.14380	283.71558	-10.32809	890.67969	271.90442	305.63721	883.81635	471.92200	172.60135	854.41162	354.01062	23.75999	435.73178	151.15356	301.41034	482.51556	436.84998	74.27335	61.53482	82.80017	314.64853	102.12193
699	5.817	443.59204	125.78714	1395.74683	280.69177	-10.31435	890.26099	267.41272	305.54956	883.55438	468.03748	173.57306	854.10980	351.66260	24.13973	435.45120	145.61658	301.14603	483.04547	436.52441	74.46381	61.42227	71.96765	314.88297	103.75902
700	5.825	439.98218	126.60807	1395.31958	277.62500	-10.27476	889.82849	262.89209	305.47586	883.23279	464.11292	174.56042	853.76697	349.24109	24.51731	435.14536	140.11572	300.92813	483.47723	436.24219	74.60519	61.34171	61.47412	315.05939	105.31284
701	5.833	436.33594	127.45509	1394.86292	274.51306	-10.20807	889.37811	258.33667	305.41663	882.85266	460.14587	175.56125	853.38171	346.74084	24.89330	434.81104	134.65540	300.76114	483.80875	436.01013	74.71046	61.31751	51.31726	315.17938	106.76717
702	5.842	432.65198	128.32678	1394.37720	271.35352	-10.11319	888.90576	253.74109	305.37418	882.41852	456.13110	176.57370	852.95465	344.15625	25.26967	434.44507	129.23950	300.64941	484.03937	435.82214	74.79539	61.35410	41.49268	315.24728	108.10869
703	5.850	428.92847	129.22290	1393.86255	268.14490	-9.98873	888.40991	249.09912	305.35318	881.93750	452.06116	177.59583	852.48767	341.48120	25.64947	434.04456	123.87122	300.59561	484.16940	435.65918	74.87769	61.43681	31.99524	315.26984	109.32699
704	5.858	425.16370	130.14401	1393.31958	264.88525	-9.83272	887.89227	244.40637	305.35846	881.41632	447.92810	178.62556	851.98352	338.71082	26.03646	433.60684	118.55298	300.60141	484.20163	435.49731	74.97332	61.54302	22.81970	315.25473	110.41481
705	5.867	421.35498	131.09105	1392.74915	261.57214	-9.64344	887.35571	239.66040	305.39462	880.86127	443.72693	179.66229	851.44507	335.84070	26.43465	433.12952	113.28821	300.66687	484.14035	435.31995	75.09128	61.65816	13.96155	315.21017	111.36761
706	5.875	417.49927	132.06509	1392.15210	258.20142	-9.41994	886.80139	234.86072	305.46680	880.27960	439.45801	180.70750	850.87488	332.86829	26.84801	432.61060	108.08105	300.78745	483.98816	435.12354	75.23245	61.78241	5.41736	315.14478	112.18216
707	5.883	413.59351	133.06689	1391.52893	254.76904	-9.16172	886.22791	230.00671	305.57947	879.67828	435.12268	181.76315	850.27515	329.79333	27.28000	432.04852	102.93457	300.95435	483.74429	434.91479	75.39075	61.92824	-2.81628	315.06653	112.85521
708	5.892	409.63403	134.09729	1390.87939	251.27319	-8.86847	885.63226	225.09875	305.73477	879.06152	430.72046	182.83058	849.64777	326.61731	27.73325	431.44269	97.84985	301.15891	483.40771	434.70825	75.55445	62.11639	-10.74402	314.98172	113.38416
709	5.900	405.61853	135.15814	1390.20276	247.71411	-8.53968	885.01147	220.13708	305.93237	878.42999	426.24976	183.91167	848.99426	323.34497	28.20919	430.79364	92.82507	301.39526	482.97974	434.52356	75.70840	62.37006	-18.37146	314.89453	113.76807
710	5.908	401.54407	136.25348	1389.49829	244.09192	-8.17429	884.36316	215.12244	306.16928	877.77960	421.71021	185.01009	848.31555	319.98425	28.70776	430.10370	87.85632	301.65982	482.46350	434.38196	75.83625	62.70946	-25.70349	314.80753	114.00674
711	5.917	397.40820	137.38892	1388.76428	240.40637	-7.77174	883.68665	210.05615	306.44000	877.10229	417.10291	186.13074	847.61176	316.54590	29.22709	429.37732	82.93787	301.94952	481.86111	434.29834	75.92485	63.14674	-32.74536	314.72241	114.09968
712	5.925	393.20776	138.57053	1387.99963	236.65662	-7.33234	882.98279	204.94031	306.73846	876.38800	412.43042	187.27829	846.88312	313.04468	29.76340	428.62158	78.06262	302.26041	481.17142	434.26746	75.97359	63.67600	-39.50183	314.64148	114.04645
713	5.933	388.94031	139.80344	1387.20447	232.84033	-6.85528	882.25385	199.77563	307.06085	875.62781	407.69543	188.45645	846.13104	309.49792	30.31099	427.84610	73.22351	302.58725	480.39059	434.25488	75.99988	64.26442	-45.97839	314.56720	113.84595
714	5.942	384.60486	141.09030	1386.38049	228.95459	-6.33694	881.50262	194.56042	307.40796	874.81805	402.90027	189.66742	845.35815	305.92603	30.86256	427.06281	68.41504	302.92532	479.51620	434.20984	76.02974	64.86322	-52.18164	314.50092	113.49564
715	5.950	380.20105	142.43124	1385.53052	224.99646	-5.77238	880.73273	189.29370	307.78494	873.96075	398.04590	190.91135	844.56854	302.35071	31.40968	426.28516	63.63318	303.27267	478.55066	434.09338	76.08211	65.43359	-58.11804	314.44180	112.99265
716	5.958	375.72937	143.82484	1384.65833	220.96289	-5.15783	879.94916	183.97363	308.19937	873.06158	393.13171	192.18680	843.76837	298.79321	31.94373	425.52686	58.87598	303.62982	477.50024	433.89136	76.16373	65.96040	-63.79382	314.38800	112.33499
717	5.967	371.19141	145.26959	1383.76794	216.84998	-4.49072	879.15704	178.59900	308.65872	872.12598	388.15637	193.49231	842.96472	295.27246	32.45690	424.80035	54.14209	303.99765	476.37164	433.60938	76.27295	66.44759	-69.21265	314.33820	111.52078
718	5.975	366.58911	146.76459	1382.86389	212.65332	-3.76896	878.36115	173.16907	309.16785	871.15753	383.11755	194.82727	842.16455	291.80286	32.94329	424.11490	49.43164	304.37582	475.16931	433.26160	76.40339	66.90842	-74.37305	314.29147	110.54659
719	5.983	361.92322	148.30896	1381.94983	208.36633	-2.99099	877.56580	167.68311	309.72729	870.15857	378.01318	196.19122	841.37390	288.39124	33.39985	423.47568	44.74670	304.76361	473.89404	432.86230	76.54594	67.35924	-79.26843	314.24670	109.40709
720	5.992	357.19287	149.90175	1381.02820	203.98108	-2.15658	876.77527	162.13708	310.33496	869.13116	372.84033	197.58289	840.59705	285.03674	33.82693	422.88312	40.08948	305.16168	472.54419	432.42603	76.68970	67.81726	-83.88818	314.20261	108.09638
721	6.000	352.39624	151.54340	1380.10059	199.49158	-1.26716	875.99420	156.52441	310.98886	868.07648	367.59509	199.00017	839.83563	281.73047	34.22838	422.33359	35.46191	305.57343	471.11813	431.96729	76.82306	68.29948	-88.22107	314.15784	106.61078
722	6.008	347.53125	153.23697	1379.16870	194.89478	-0.32542	875.22705	150.83813	311.68759	866.99518	362.27173	200.44144	839.08899	278.45593	34.61095	421.82077	30.86621	306.00302	469.61426	431.49927	76.93587	68.82112	-92.25842	314.11096	104.95079
723	6.017	342.59692	154.98807	1378.23474	190.18958	0.66534	874.47852	145.07446	312.43134	865.88934	356.86389	201.90659	838.35565	275.19202	34.98319	421.33759	26.30688	306.45148	468.02850	431.02966	77.02086	69.39460	-95.99243	314.06006	103.11911
724	6.025	337.59290	156.80408	1377.30017	185.37476	1.70232	873.75305	139.22864	313.22339	864.76294	351.36462	203.39752	837.63550	271.91418	35.35403	420.87811	21.79236	306.91577	466.35379	430.55933	77.07373	70.02995	-99.41663	314.00223	101.11788
725	6.033	332.51978	158.69254	1376.36499	180.44934	2.78374	873.05542	133.29370	314.06866	863.61926	345.76746	204.91760	836.93054	268.59827	35.73106	420.43945	17.33484	307.39261	464.58423	430.08508	77.09232	70.73663	-102.52600	313.93399	98.94977
726	6.042	327.37781	160.65970	1375.42749	175.41260	3.90881	872.39044	127.26038	314.97006	862.45923	340.06543	206.47063	836.24359	265.22229	36.11912	420.02322	12.94922	307.88199	462.72031	429.60352	77.07545	71.52470	-105.31873	313.85208	96.62308
727	6.050	322.16675	162.70938	1374.48523	170.26355	5.07714	871.76215	121.11902	315.92728	861.28345	334.25171	208.06039	835.57721	261.76807	36.51920	419.63651	8.64966	308.38727	460.76974	429.11060	77.02251	72.40364	-107.80261	313.75339	94.15776
728	6.058	316.88550	164.84221	1373.53699	164.99817	6.28805	871.17322	114.85876	316.93884	860.09747	328.32019	209.69084	834.93445	258.22278	36.92780	419.29214	4.44824	308.91302	458.74530	428.60010	76.93311	73.38124	-109.99719	313.63428	91.58877
729	6.067	311.53503	167.05513	1372.58545	159.61206	7.53978	870.62457	108.47046	318.00513	858.91467	322.26721	211.36542	834.31830	254.57935	37.33720	419.00797	0.35461	309.46411	456.66367	428.06348	76.80663	74.46458	-111.93994	313.49109	88.96642
730	6.075	306.12061	169.34053	1371.63855	154.10095	8.82863	870.11603	101.94983	319.12915	857.75659	316.09302	213.08554	833.73132	250.83508	37.73642	418.80530	-3.62659	310.04562	454.54819	427.49011	76.64166	75.66098	-113.68933	313.32324	86.35559
731	6.083	300.65149	171.68552	1370.70996	148.46313	10.14923	869.64728	95.29871	320.31589	856.65186	309.80237	214.85028	833.17712	246.99023	38.11303	418.70615	-7.49573	310.66498	452.43365	426.86548	76.43654	76.97766	-115.32458	313.13669	83.83353
732	6.092	295.13928	174.07333	1369.82129	142.69800	11.49639	869.21912	88.52429	321.57092	855.63733	303.40540	216.65642	832.66272	243.04590	38.45560	418.72980	-11.26245	311.33362	450.37015	426.17139	76.18979	78.42159	-116.94043	312.94421	81.48430
733	6.100	289.59485	176.48802	1369.00281	136.80530	12.86707	868.83405	81.64307	322.89917	854.75726	296.91760	218.49767	832.20038	238.99939	38.75616	418.88940	-14.94824	312.06696	448.42285	425.38904	75.89955	80.00008	-118.63342	312.76349	79.38721
734	6.108	284.01953	178.92166	1368.28931	130.78552	14.26150	868.49738	74.68225	324.30377	854.06110	290.35718	220.36269	831.80829	234.84216	39.01246	419.18848	-18.59045	312.88211	446.66656	424.50073	75.56285	81.72141	-120.48193	312.61621	77.59875
735	6.117	278.40308	181.37830	1367.71375	124.64014	15.68375	868.21716	67.67859	325.78543	853.59991	283.74426	222.23427	831.51007	230.55457	39.22957	419.61853	-22.24500	313.79443	445.17535	423.49072	75.17703	83.59566	-122.52014	312.52771	76.13557
736	6.125	272.72852	183.86717	1367.30359	118.37256	17.14173	868.00439	60.67358	327.34232	853.42004	277.09802	224.09077	831.33228	226.10425	39.42054	420.15753	-25.98645	314.81409	444.01028	422.34644	74.74232	85.63498	-124.72278	312.52316	74.97103
737	6.133	266.98328	186.39279	1367.07654	111.98621	18.64610	867.87152	53.70764	328.97061	853.55432	270.43616	225.91011	831.29932	221.44421	39.60587	420.77032	-29.90271	315.94412	443.20755	421.05811	74.26147	87.85110	-127.01501	312.62146	74.05043
738	6.142	261.16443	188.95161	1367.03906	105.48584	20.20814	867.83032	46.81433	330.66547	854.01526	263.77258	227.67529	831.42780	216.51501	39.81073	421.41162	-34.08228	317.17993	442.76950	419.61719	73.73646	90.25174	-129.30847	312.83215	73.31410
739	6.150	255.28040	191.53487	1367.18738	98.87952	21.83747	867.89136	40.01746	332.42307	854.79309	257.11548	229.37933	831.72235	211.25256	40.05888	422.03378	-38.59094	318.51025	442.66458	418.01404	73.16670	92.83857	-131.53430	313.15448	72.71289
740	6.158	249.34619	194.13188	1367.51038	92.18030	23.54109	868.06299	33.32886	334.24332	855.85901	250.46863	231.02687	832.17474	205.60486	40.36248	422.60010	-43.45313	319.92062	442.84018	416.23682	72.55028	95.60709	-133.64807	313.57727	72.21291
741	6.167	243.37964	196.73192	1367.99084	85.40613	25.32332	868.35052	26.74609	336.12988	857.17114	243.83142	232.63364	832.76624	199.55322	40.70989	423.10126	-48.64294	321.39920	443.24014	414.27234	71.88531	98.54637	-135.62317	314.07956	71.79290
742	6.175	237.39844	199.32442	1368.60803	78.57861	27.18621	868.75519	20.24976	338.08685	858.68103	237.20044	234.22433	833.47174	193.12781	41.06113	423.56323	-54.09106	322.93863	443.81415	412.10657	71.17063	101.64005	-137.43884	314.63235	71.43790
743	6.183	231.41931	201.89929	1369.33826	71.72046	29.12970	869.27319	13.80981	340.11536	860.33752	230.57129	235.82806	834.26416	186.39758	41.36002	424.03458	-59.70178	324.53067	444.51541	409.72485	70.40652	104.86874	-139.07605	315.20169	71.13495
744	6.192	225.45667	204.44682	1370.15601	64.85486	31.15112	869.89594	7.39319	342.21085	862.08887	223.94006	237.47299	835.11823	179.43982	41.55677	424.56070	-65.36841	326.15884	445.29553	407.11316	69.59549	108.21267	-140.52161	315.75357	70.87323
745	6.200	219.52161	206.95764	1371.03589	58.00366	33.24466	870.61145	0.97327	344.36200	863.88373	217.30457	239.18301	836.01270	172.31531	41.62344	425.16501	-70.98425	327.79791	446.10403	404.25854	68.74271	111.65276	-141.77063	316.25891	70.64434
746	6.208	213.62183	209.42360	1371.95374	51.18665	35.40122	871.40607	-5.46777	346.55261	865.67303	210.66492	240.97658	836.93115	165.05896	41.55463	425.84717	-76.44763	329.42184	446.89343	401.14941	67.85663	115.17033	-142.82947	316.69632	70.44109
747	6.217	207.76245	211.84009	1372.88757	44.42065	37.60908	872.26520	-11.93896	348.76547	867.41296	204.02625	242.86545	837.86121	157.68274	41.36035	426.59064	-81.66760	331.01242	447.62491	397.77637	66.94946	118.74661	-143.71448	317.05280	70.25783
748	6.225	201.94556	214.20682	1373.81750	37.72144	39.85469	873.17407	-18.44055	350.98538	869.06708	197.39893	244.85388	838.79395	150.18323	41.05877	427.37042	-86.57019	332.56247	448.26978	394.13171	66.03614	122.36348	-144.44690	317.32275	70.09102
749	6.233	196.17175	216.52657	1374.72620	31.10339	42.12352	874.11761	-24.96387	353.19843	870.60577	190.79846	246.93839	839.72296	142.54736	40.67111	428.15848	-91.10413	334.07410	448.80734	390.21143	65.13230	126.00426	-145.05017	317.50647	69.93848
750	6.242	190.43945	218.80353	1375.59863	24.57935	44.40128	875.07941	-31.49170	355.39127	872.00616	184.24414	249.10783	840.64227	134.75818	40.21805	428.92801	-95.24658	335.55530	449.22397	386.01392	64.25398	129.65417	-145.54797	317.60898	69.79820
751	6.250	184.74475	221.04208	1376.42175	18.15979	46.67455	876.04059	-38.00073	357.55164	873.25488	177.75684	251.34343	841.54437	126.80005	39.71778	429.65576	-99.00208	337.01569	449.51431	381.54089	63.41801	133.30289	-145.96057	317.63983	69.66834
752	6.258	179.08252	223.24527	1377.18628	11.85364	48.93020	876.98077	-44.46265	359.66940	874.34906	171.35852	253.61903	842.41846	118.66089	39.18526	430.32364	-102.39673	338.46393	449.68280	376.80029	62.64166	136.94824	-146.30652	317.61334	69.54827
753	6.267	173.44788	225.41451	1377.88904	5.66821	51.15471	877.88000	-50.84692	361.73666	875.29498	165.07190	255.90343	843.25128	110.33374	38.63264	430.91949	-105.47241	339.90671	449.74371	371.80737	61.94282	140.59778	-146.60095	317.54807	69.43832
754	6.275	167.83691	227.55005	1378.53369	-0.39124	53.33416	878.72003	-57.12354	363.74841	876.10559	158.91785	258.16312	844.02820	101.81702	38.07018	431.43704	-108.27979	341.34888	449.71957	366.58484	61.34103	144.26801	-146.85681	317.46490	69.33759
755	6.283	162.24707	229.65190	1379.12830	-6.32202	55.45531	879.48645	-63.26416	365.70361	876.79730	152.91541	260.36417	844.73541	93.11279	37.50749	431.87555	-110.87561	342.79285	449.63708	361.15991	60.85857	147.98178	-147.08557	317.38409	69.24252
756	6.292	156.67651	231.72023	1379.68433	-12.12451	57.50697	880.17072	-69.24231	367.60556	877.38721	147.08044	262.47433	845.36243	84.22644	36.95447	432.23929	-113.31909	344.23669	449.52133	355.55835	60.52011	151.76450	-147.29797	317.32318	69.14755
757	6.300	151.12366	233.75571	1380.21484	-17.80347	59.48150	880.77191	-75.03577	369.46033	877.89148	141.42480	264.46561	845.90393	75.16541	36.42208	432.53656	-115.66760	345.67300	449.39133	349.80151	60.35033	155.64142	-147.50183	317.29578	69.04665
758	6.308	145.58655	235.75966	1380.73218	-23.36719	61.37583	881.29608	-80.62927	371.27460	878.32501	135.95520	266.31653	846.36115	65.93787	35.92271	432.77878	-117.97229	347.08945	449.25916	343.90283	60.37134	159.63351	-147.70398	317.31027	68.93471
759	6.317	140.06299	237.73364	1381.24817	-28.82434	63.19166	881.75537	-86.01685	373.05450	878.70093	130.67236	268.01355	846.74097	56.55334	35.47009	432.97949	-120.27185	348.47031	449.13162	337.86108	60.60199	163.74731	-147.90735	317.36871	68.80887
760	6.325	134.55249	239.67776	1381.77380	-34.18176	64.93475	882.16577	-91.19910	374.80518	879.03021	125.57227	269.55292	847.05554	47.02246	35.07884	433.15338	-122.58875	349.79901	449.01196	331.65430	61.05701	167.96355	-148.11389	317.46707	68.66930
761	6.333	129.05762	241.58929	1382.31860	-39.44360	66.61331	882.54596	-96.18176	376.53055	879.32190	120.64697	270.94150	847.32123	37.35730	34.76364	433.31558	-124.92981	351.06049	448.90128	325.24146	61.74813	172.23418	-148.32312	317.59616	68.51927
762	6.342	123.58350	243.46317	1382.89172	-44.61255	68.23613	882.91595	-100.97424	378.23376	879.58252	115.88477	272.19513	847.55670	27.57312	34.53831	433.48108	-127.28662	352.24271	448.79962	318.57385	62.68929	176.49434	-148.53259	317.74249	68.36465
763	6.350	118.13684	245.29372	1383.50110	-49.69153	69.81078	883.29565	-105.58789	379.91730	879.81592	111.27234	273.33411	847.78186	17.68811	34.41485	433.66452	-129.63940	353.33676	448.70532	311.61108	63.89650	180.68134	-148.73718	317.88977	68.21220
764	6.358	112.72388	247.07607	1384.15393	-54.68469	71.34239	883.70300	-110.03235	381.58197	880.02332	106.79749	274.37836	848.01642	7.72375	34.40273	433.87982	-131.95923	354.33743	448.61569	304.33008	65.37865	184.73706	-148.93250	318.02136	68.06771
765	6.367	107.35193	248.80629	1384.85437	-59.59631	72.83348	884.15387	-114.31470	383.22610	880.20374	102.44922	275.34406	848.27728	-2.29492	34.50836	434.13995	-134.21313	355.24475	448.52872	296.71484	67.13190	188.59518	-149.11365	318.12378	67.93556
766	6.375	102.02881	250.48048	1385.60327	-64.43066	74.28518	884.66168	-118.43958	384.84668	880.35553	98.21887	276.24219	848.57648	-12.34094	34.73489	434.45688	-136.37134	356.06433	448.44357	288.75403	69.14071	192.18384	-149.27771	318.18936	67.81916
767	6.383	96.76135	252.09464	1386.39905	-69.19177	75.69760	885.23694	-122.41040	386.44171	880.47687	94.09973	277.07910	848.92053	-22.38647	35.08212	434.84113	-138.41248	356.80475	448.36020	280.45166	71.37949	195.44568	-149.42078	318.21677	67.72099
768	6.392	91.55457	253.64461	1387.23682	-73.88245	77.07027	885.88678	-126.22937	388.01178	880.56622	90.08728	277.85687	849.31165	-32.40344	35.54684	435.30148	-140.32800	357.47443	448.27917	271.82605	73.81320	198.34346	-149.54138	318.20999	67.64233
769	6.400	86.41028	255.12552	1388.10876	-78.50647	78.40371	886.61444	-129.89917	389.55981	880.62390	86.17883	278.57236	849.74707	-42.36658	36.12310	435.84485	-142.12146	358.08063	448.20181	262.89404	76.39763	200.84435	-149.64001	318.17667	67.58322
770	6.408	81.32813	256.53168	1389.00330	-83.06738	79.70073	887.41809	-133.42200	391.08954	880.65271	82.37292	279.21817	850.22021	-52.25342	36.80285	436.47580	-143.80591	358.63028	448.12939	253.66089	79.08014	202.90707	-149.71741	318.12521	67.54211
771	6.417	76.30627	257.85898	1389.90747	-87.56909	80.96632	888.29095	-136.80078	392.60428	880.65674	78.66907	279.78485	850.72095	-62.04590	37.57657	437.19632	-145.40247	359.13089	448.06223	244.11975	81.80290	204.48206	-149.77649	318.06314	67.51556
772	6.425	71.34314	259.10736	1390.81018	-92.01440	82.20679	889.22150	-140.03882	394.10635	880.63971	75.06616	280.26425	851.23688	-71.73083	38.43389	438.00583	-146.93420	359.59045	447.99951	234.25842	84.50877	205.51758	-149.82092	317.99689	67.49905
773	6.433	66.43994	260.28079	1391.70386	-96.40381	83.42822	890.19501	-143.14221	395.59729	880.60406	71.56250	280.65204	851.75549	-81.29907	39.36425	438.90109	-148.42126	360.01672	447.94019	224.06689	87.14696	205.96875	-149.85437	317.93207	67.48853
774	6.442	61.60156	261.38553	1392.58276	-100.73523	84.63526	891.19525	-146.11951	397.07724	880.55176	68.15491	280.94827	852.26605	-90.74548	40.35746	439.87637	-149.87781	360.41742	447.88266	213.54126	89.67637	205.80658	-149.88025	317.87286	67.48177
775	6.450	56.83423	262.42926	1393.44189	-105.00366	85.83041	892.20636	-148.98242	398.54483	880.48505	64.83838	281.15671	852.75970	-100.06763	41.40412	440.92383	-151.31152	360.80133	447.82462	202.68176	92.06789	205.02087	-149.90173	317.82104	67.47792
776	6.458	52.14380	263.42102	1394.27551	-109.20422	87.01292	893.21368	-151.74377	399.99615	880.40619	61.60632	281.28369	853.22949	-109.26465	42.49603	442.03375	-152.72644	361.17792	447.76337	191.48804	94.30536	203.61676	-149.92053	317.77652	67.47643
777	6.467	47.53455	264.37024	1395.07739	-113.33362	88.17879	894.20459	-154.41699	401.42410	880.31610	58.45117	281.33752	853.66992	-118.33643	43.62650	443.19507	-154.12256	361.55588	447.69662	179.95776	96.38351	201.61075	-149.93835	317.73840	67.47624
778	6.475	43.00781	265.28485	1395.84265	-117.38965	89.32209	895.16779	-157.01331	402.81830	880.21356	55.36609	281.32861	854.07788	-127.28247	44.79053	444.39587	-155.49792	361.94107	447.62314	168.08679	98.30415	199.02939	-149.95471	317.70560	67.47587
779	6.483	38.56250	266.17065	1396.56836	-121.37109	90.43634	896.09271	-159.54248	404.16550	880.09540	52.34265	281.26959	854.45251	-136.10083	45.98496	445.62375	-156.85034	362.33621	447.54257	155.87109	100.07191	195.90854	-149.96912	317.67743	67.47375
780	6.492	34.19702	267.03079	1397.25354	-125.27795	91.51637	896.97052	-162.01331	405.45132	879.95734	49.37170	281.17413	854.79504	-144.78882	47.20848	446.86642	-158.17700	362.74182	447.45581	143.30908	101.69088	192.29108	-149.97961	317.65366	67.46835
781	6.500	29.90845	267.86615	1397.89709	-129.11218	92.56026	897.79474	-164.43201	406.66162	879.79541	46.44348	281.05539	855.10809	-153.34192	48.46151	448.11212	-159.47473	363.15723	447.36447	130.40198	103.16342	188.22440	-149.98499	317.63406	67.45784
782	6.508	25.69409	268.67609	1398.49780	-132.87781	93.56865	898.56213	-166.80200	407.78363	879.60559	43.54932	280.92554	855.39587	-161.75415	49.74593	449.34998	-160.74146	363.58096	447.26978	117.15405	104.49132	183.75900	-149.98352	317.61832	67.44062
783	6.517	21.55054	269.45895	1399.05518	-136.58008	94.54160	899.27277	-169.12402	408.80795	879.38489	40.68359	280.79608	855.66443	-170.01904	51.06454	450.57031	-161.97485	364.01068	447.17245	103.57214	105.67584	178.94910	-149.97449	317.60638	67.41590
784	6.525	17.47363	270.21231	1399.57007	-140.22559	95.47792	899.92920	-171.40112	409.73309	879.13452	37.84216	280.67673	855.92041	-178.12903	52.42043	451.76505	-163.17456	364.44296	447.07303	89.66614	106.71542	173.85297	-149.95667	317.59903	67.38374
785	6.533	13.45850	270.93396	1400.04395	-143.82178	96.37657	900.53473	-173.64380	410.57056	878.86285	35.02185	280.57391	856.17017	-186.07678	53.81599	452.92776	-164.33923	364.87372	446.97171	75.45020	107.60339	168.53152	-149.92908	317.59772	67.34521
786	6.542	9.49939	271.62305	1400.47852	-147.37671	97.23717	901.09296	-175.87024	411.34290	878.58405	32.22021	280.49005	856.41876	-193.85535	55.25227	454.05408	-165.46753	365.29922	446.86859	60.94226	108.32843	163.04715	-149.89172	317.60422	67.30311
787	6.550	5.59094	272.27936	1400.87561	-150.89795	98.05991	901.60754	-178.09790	412.07455	878.31207	29.43445	280.42395	856.66913	-201.45886	56.72839	455.14154	-166.55688	365.71741	446.76450	46.16394	108.87731	157.46359	-149.84363	317.61942	67.26142
788	6.558	1.72852	272.90247	1401.23718	-154.39307	98.84624	902.08173	-180.33777	412.78378	878.05652	26.66162	280.37115	856.92181	-208.88257	58.24138	456.18942	-167.60510	366.12833	446.66049	31.13867	109.23785	151.84509	-149.78528	317.64301	67.22307
789	6.567	-2.09106	273.49185	1401.56567	-157.86963	99.59916	902.51825	-182.59375	413.48181	877.82227	23.89758	280.32434	857.17474	-216.12415	59.78634	457.19852	-168.61133	366.53314	446.55634	15.88965	109.40195	146.25299	-149.71619	317.67343	67.18828
790	6.575	-5.87036	274.04840	1401.86426	-161.33533	100.32354	902.92010	-184.86475	414.17548	877.61090	21.13879	280.27444	857.42480	-223.18323	61.35680	458.17056	-169.57544	366.93231	446.45071	0.43921	109.36888	140.74213	-149.63611	317.70880	67.15614
791	6.583	-9.61206	274.57394	1402.13708	-164.79736	101.02615	903.28998	-187.14417	414.86896	877.42126	18.38293	280.21161	857.66895	-230.06262	62.94514	459.10812	-170.50085	367.32504	446.34357	-15.19238	109.14597	135.35974	-149.54529	317.74796	67.12654
792	6.592	-13.31897	275.07016	1402.38855	-168.26306	101.71375	903.63074	-189.42285	415.56451	877.25055	15.62927	280.12555	857.90436	-236.76819	64.54297	460.01410	-171.39417	367.70953	446.23621	-30.98511	108.74580	130.14613	-149.44397	317.78992	67.09987
793	6.600	-16.99426	275.53793	1402.62207	-171.74097	102.39113	903.94672	-191.69141	416.26233	877.09515	12.87793	280.00604	858.12799	-243.30957	66.14147	460.89160	-172.26514	368.08359	446.13016	-46.91919	108.18330	125.13541	-149.33337	317.83304	67.07579
794	6.608	-20.64111	275.97714	1402.84070	-175.23987	103.06175	904.24347	-193.94299	416.96088	876.95099	10.12793	279.84448	858.33685	-249.70020	67.73174	461.74402	-173.12634	368.44534	446.02579	-62.97314	107.47441	120.35577	-149.21619	317.87531	67.05374
795	6.617	-24.26318	276.38626	1403.04626	-178.76697	103.72862	904.52667	-196.17224	417.65744	876.81335	7.37708	279.63483	858.52850	-255.95593	69.30500	462.57483	-173.99097	368.79294	445.92230	-79.12524	106.63529	115.83069	-149.09534	317.91516	67.03400
796	6.625	-27.86340	276.76315	1403.24133	-182.32751	104.39462	904.80078	-198.37524	418.34976	876.67737	4.62146	279.37460	858.70172	-262.09546	70.85294	463.38791	-174.87305	369.12354	445.81799	-95.35339	105.68098	111.58145	-148.97498	317.95123	67.01835
797	6.633	-31.44446	277.10620	1403.42749	-185.92322	105.06227	905.06818	-200.54883	419.03708	876.53900	1.85730	279.06525	858.85590	-268.13879	72.36800	464.18753	-175.78516	369.43353	445.71146	-111.63574	104.62426	107.62891	-148.85999	317.98141	67.00904
798	6.642	-35.00818	277.41425	1403.60498	-189.55347	105.73285	905.33020	-202.69299	419.71948	876.39520	-0.91846	278.71143	858.99072	-274.10559	73.84375	464.97830	-176.73682	369.72000	445.60278	-127.94910	103.47595	103.99249	-148.75476	318.00327	67.00668
799	6.650	-38.55603	277.68573	1403.77356	-193.21497	106.40564	905.58698	-204.81116	420.39682	876.24469	-3.70728	278.32050	859.10675	-280.01440	75.27509	465.76535	-177.73389	369.98181	445.49387	-144.26782	102.24642	100.68871	-148.66272	318.01498	67.00948
800	6.658	-42.08972	277.91840	1403.93298	-196.90381	107.07822	905.83752	-206.91113	421.06857	876.08795	-6.50964	277.90094	859.20563	-285.88171	76.65851	466.55392	-178.77893	370.21869	445.38699	-160.56506	100.94722	97.73051	-148.58582	318.01614	67.01488
801	6.667	-45.61096	278.11035	1404.08276	-200.61499	107.74716	906.08014	-209.00354	421.73334	875.92560	-9.32617	277.46100	859.28986	-291.72021	77.99207	467.34924	-179.87097	370.42993	445.28262	-176.81433	99.59290	95.12753	-148.52454	318.00726	67.02120
802	6.675	-49.12183	278.26074	1404.22168	-204.34424	108.40944	906.31299	-211.09998	422.38812	875.75818	-12.15808	277.00714	859.36200	-297.53943	79.27544	468.15622	-181.00830	370.61404	445.17957	-192.98938	98.20103	92.88636	-148.47717	317.98880	67.02782
803	6.683	-52.62366	278.36954	1404.34778	-208.08789	109.06275	906.53369	-213.20935	423.02863	875.58582	-15.00647	276.54382	859.42352	-303.34448	80.50958	468.97900	-182.18872	370.76962	445.07767	-209.06335	96.79052	91.01042	-148.44250	317.96170	67.03429
804	6.692	-56.11780	278.43713	1404.45984	-211.84326	109.70452	906.73920	-215.33740	423.64984	875.40851	-17.87317	276.07428	859.47498	-309.13696	81.69653	469.82065	-183.41028	370.89566	444.97864	-225.00879	95.37965	89.49965	-148.41785	317.92776	67.03980
805	6.700	-59.60669	278.46411	1404.55737	-215.60840	110.33121	906.92731	-217.48767	424.24634	875.22559	-20.76062	275.60114	859.51666	-314.91541	82.83894	470.68304	-184.67126	370.99173	444.88440	-240.79749	93.98470	88.34998	-148.40271	317.88980	67.04323
806	6.708	-63.09326	278.45099	1404.64038	-219.38196	110.93861	907.09839	-219.66260	424.81317	875.03625	-23.67224	275.12601	859.54883	-320.67554	83.93964	471.56674	-185.96863	371.05835	444.79532	-256.40100	92.62025	87.55180	-148.39612	317.85114	67.04340
807	6.717	-66.58105	278.39801	1404.70874	-223.16284	111.52248	907.25378	-221.86475	425.34738	874.84070	-26.61096	274.64978	859.57153	-326.41174	85.00127	472.47125	-187.29834	371.09732	444.71094	-271.79150	91.30088	87.08903	-148.39758	317.81409	67.03978
808	6.725	-70.07288	278.30472	1404.76160	-226.95154	112.07906	907.39441	-224.09790	425.84848	874.64069	-29.57849	274.17191	859.58423	-332.11768	86.02585	473.39496	-188.65454	371.11078	444.63055	-286.94189	90.04053	86.94086	-148.40637	317.77896	67.03342
809	6.733	-73.56982	278.16968	1404.79773	-230.75012	112.60594	907.52008	-226.36682	426.31778	874.43872	-32.57544	273.68961	859.58594	-337.78638	87.01460	474.33551	-190.03174	371.10037	444.55301	-301.82690	88.85078	87.08379	-148.42053	317.74435	67.02712
810	6.742	-77.07190	277.99170	1404.81604	-234.56287	113.10266	907.63049	-228.67566	426.75702	874.23688	-35.60168	273.19888	859.57556	-343.41199	87.96775	475.28976	-191.42529	371.06790	444.47635	-316.42273	87.74018	87.49156	-148.43860	317.70767	67.02424
811	6.750	-80.57861	277.77158	1404.81641	-238.39465	113.57123	907.72540	-231.02673	427.16629	874.03632	-38.65698	272.69617	859.55322	-348.98889	88.88454	476.25394	-192.83252	371.01456	444.39764	-330.70483	86.71488	88.13584	-148.46082	317.66568	67.02765
812	6.758	-84.08997	277.51205	1404.79858	-242.25061	114.01569	907.80426	-233.41772	427.54361	873.83685	-41.74133	272.17874	859.52002	-354.51245	89.76328	477.22363	-194.25391	370.94043	444.31369	-344.64636	85.77911	88.98773	-148.48645	317.61588	67.03966
813	6.767	-87.60681	277.21622	1404.76172	-246.13416	114.44087	907.86676	-235.84387	427.88602	873.63647	-44.85571	271.64352	859.47784	-359.97949	90.60162	478.19385	-195.69092	370.84436	444.22217	-358.22046	84.93565	90.01816	-148.51575	317.55759	67.06169
814	6.775	-91.13074	276.88568	1404.70447	-250.04761	114.85159	907.91345	-238.29834	428.19153	873.43243	-48.00220	271.08661	859.42749	-365.38721	91.39674	479.15891	-197.14844	370.72559	444.12180	-371.40222	84.18646	91.19719	-148.54919	317.49139	67.09391
815	6.783	-94.66321	276.52051	1404.62659	-253.99377	115.25156	907.94452	-240.77490	428.45959	873.22223	-51.18323	270.50415	859.36865	-370.73425	92.14563	480.11270	-198.63257	370.58521	444.01245	-384.17188	83.53294	92.49368	-148.58777	317.41855	67.13582
816	6.792	-98.20642	276.12061	1404.52893	-257.97461	115.64159	907.95813	-243.26965	428.68991	873.00391	-54.40088	269.89435	859.30017	-376.02039	92.84545	481.04849	-200.15137	370.42700	443.89474	-396.51343	82.97580	93.87669	-148.63416	317.34091	67.18706
817	6.800	-101.76367	275.68652	1404.41321	-261.99109	116.01875	907.94995	-245.78186	428.88245	872.77515	-57.65771	269.25800	859.22083	-381.24548	93.49379	481.95917	-201.71216	370.25641	443.77042	-408.41284	82.51592	95.31746	-148.69031	317.26022	67.24683
818	6.808	-105.33923	275.21939	1404.28052	-266.04175	116.37747	907.91467	-248.31262	429.03925	872.53497	-60.95618	268.59695	859.12933	-386.41101	94.08897	482.83731	-203.32129	370.07828	443.64264	-419.85742	82.15535	96.78862	-148.75696	317.17734	67.31328
819	6.817	-108.93835	274.72058	1404.13184	-270.12329	116.71192	907.84808	-250.86609	429.16479	872.28461	-64.29871	267.91168	859.02441	-391.51819	94.63023	483.67538	-204.98633	369.89401	443.51434	-430.83838	81.89629	98.26207	-148.83362	317.09244	67.38450
820	6.825	-112.56653	274.19101	1403.96814	-274.23218	117.01840	907.74854	-253.44543	429.26395	872.02673	-67.68494	267.20187	858.90472	-396.56897	95.11794	484.46582	-206.71606	369.70132	443.38699	-441.34863	81.73950	99.70931	-148.91785	317.00528	67.45998
821	6.833	-116.22839	273.63028	1403.79211	-278.36511	117.29573	907.61768	-256.05457	429.33997	871.76385	-71.11206	266.46875	858.76929	-401.56458	95.55360	485.20111	-208.51807	369.49695	443.26123	-451.38428	81.68375	101.10404	-149.00842	316.91605	67.54108
822	6.842	-119.92664	273.03735	1403.60669	-282.51880	117.54413	907.45856	-258.69641	429.39499	871.49768	-74.57739	265.71573	858.61884	-406.50623	95.93980	485.87402	-210.39771	369.27838	443.13690	-460.94434	81.72568	102.42404	-149.10486	316.82529	67.63057
823	6.850	-123.66296	272.41162	1403.41370	-286.69104	117.76474	907.27435	-261.37610	429.43112	871.22955	-78.07910	264.94736	858.45557	-411.39392	96.27995	486.47748	-212.35718	369.04327	443.01166	-470.03223	81.85948	103.65166	-149.20886	316.73370	67.73224
824	6.858	-127.43872	271.75336	1403.21362	-290.88123	117.95952	907.06799	-264.09851	429.44965	870.96082	-81.61768	264.16821	858.28198	-416.22693	96.57793	487.00470	-214.39453	368.78979	442.88080	-478.66138	82.07584	104.77428	-149.32312	316.64142	67.84938
825	6.867	-131.25342	271.06366	1403.00623	-295.09167	118.13054	906.84253	-266.86975	429.45020	870.69220	-85.19287	263.38260	858.10034	-421.00256	96.83781	487.44907	-216.50610	368.51755	442.73932	-486.85327	82.36157	105.78452	-149.45007	316.54755	67.98239
826	6.875	-135.10596	270.34418	1402.79077	-299.32532	118.27943	906.60101	-269.69348	429.43079	870.42316	-88.80396	262.59351	857.91266	-425.71716	97.06349	487.80444	-218.68750	368.22711	442.58334	-494.63843	82.70071	106.67995	-149.59338	316.45020	68.12762
827	6.883	-138.99438	269.59650	1402.56653	-303.58630	118.40787	906.34479	-272.57141	429.38907	870.15186	-92.44849	261.80133	857.72217	-430.36633	97.25847	488.06500	-220.93530	367.91986	442.41141	-502.05200	83.07600	107.46249	-149.75525	316.34674	68.27825
828	6.892	-142.91626	268.82181	1402.33228	-307.88171	118.51714	906.07324	-275.50281	429.32355	869.87567	-96.12451	261.00415	857.53375	-434.94397	97.42574	488.22552	-223.24731	367.59879	442.22458	-509.13306	83.47105	108.13609	-149.93542	316.23401	68.42600
829	6.900	-146.87085	268.02054	1402.08606	-312.22131	118.60738	905.78430	-278.48523	429.23383	869.59198	-99.83008	260.19766	857.35229	-439.44470	97.56770	488.28149	-225.62378	367.26651	442.02377	-515.91772	83.87377	108.70290	-150.13293	316.10931	68.56411
830	6.908	-150.85767	267.19217	1401.82507	-316.61438	118.67766	905.47491	-281.51672	429.12033	869.29883	-103.56567	259.37531	857.18030	-443.86194	97.68611	488.22922	-228.06396	366.92346	441.80795	-522.43726	84.28015	109.16122	-150.34534	315.97119	68.69052
831	6.917	-154.87720	266.33630	1401.54614	-321.06848	118.72655	905.14105	-284.59583	428.98334	868.99475	-107.33545	258.52991	857.01685	-448.19055	97.78212	488.06598	-230.56592	366.56866	441.57648	-528.71582	84.69357	109.50693	-150.57068	315.81982	68.80896
832	6.925	-158.92847	265.45364	1401.24597	-325.58630	118.75214	904.77771	-287.72302	428.82217	868.67859	-111.14941	257.65579	856.85773	-452.42517	97.85626	487.79016	-233.12744	366.20209	441.33136	-534.77246	85.11920	109.73543	-150.80701	315.65768	68.92755
833	6.933	-163.01001	264.54581	1400.92236	-330.16785	118.75188	904.38043	-290.90076	428.63437	868.34894	-115.02344	256.74872	856.69421	-456.56287	97.90866	487.40125	-235.74365	365.82446	441.07602	-540.61963	85.56084	109.84228	-151.05383	315.48935	69.05659
834	6.942	-167.12134	263.61404	1400.57458	-334.80920	118.72278	903.94666	-294.13293	428.41562	868.00409	-118.98218	255.80531	856.51349	-460.60144	97.93903	486.89978	-238.40747	365.43558	440.81229	-546.26465	86.02168	109.82318	-151.30994	315.31970	69.20596
835	6.950	-171.26367	262.65775	1400.20349	-339.50696	118.66220	903.47607	-297.42322	428.16132	867.64264	-123.04834	254.82542	856.30280	-464.54089	97.94701	486.28751	-241.11157	365.03348	440.53912	-551.70972	86.50394	109.67439	-151.57434	315.15189	69.38235
836	6.958	-175.43994	261.67389	1399.80981	-344.25769	118.56837	902.96948	-300.77454	427.86807	867.26410	-127.23022	253.81366	856.05530	-468.38318	97.93236	485.56723	-243.85034	364.61655	440.25494	-556.95386	87.00794	109.39281	-151.84558	314.98636	69.58780
837	6.967	-179.65332	260.65869	1399.39478	-349.05994	118.43970	902.42810	-304.19031	427.53354	866.86859	-131.51685	252.77586	855.77399	-472.13245	97.89519	484.74268	-246.61890	364.18661	439.96115	-561.99390	87.53336	108.97594	-152.12170	314.82187	69.82080
838	6.975	-183.90796	259.60944	1398.95996	-353.91418	118.27397	901.85303	-307.67419	427.15564	866.45721	-135.88550	251.71484	855.46936	-475.79358	97.83626	483.81821	-249.41382	363.74847	439.66214	-566.82520	88.08038	108.42181	-152.40125	314.65698	70.07822
839	6.983	-188.20630	258.52490	1398.50696	-358.81921	118.06845	901.24506	-311.22864	426.73267	866.03259	-140.31641	250.63084	855.15399	-479.37317	97.75695	482.79868	-252.23169	363.30722	439.36221	-571.44238	88.64981	107.72865	-152.68298	314.49063	70.35634
840	6.992	-192.55029	257.40524	1398.03760	-363.77454	117.82008	900.60480	-314.85486	426.26401	865.59949	-144.79565	249.52380	854.83966	-482.87805	97.65927	481.68903	-255.06763	362.86639	439.06418	-575.83936	89.24345	106.89381	-152.96619	314.32214	70.65167
841	7.000	-196.94141	256.25159	1397.55310	-368.77698	117.52585	899.93335	-318.55554	425.74957	865.16370	-149.31689	248.39430	854.53680	-486.31580	97.54572	480.49402	-257.91431	362.42862	438.77026	-580.00659	89.86497	105.91370	-153.24915	314.15182	70.96230
842	7.008	-201.38037	255.06516	1397.05408	-373.82581	117.18327	899.23206	-322.33386	425.18869	864.73029	-153.87598	247.24304	854.25415	-489.69299	97.41902	479.21786	-260.76538	361.99646	438.48276	-583.93164	90.51907	104.78522	-153.53284	313.98145	71.28941
843	7.017	-205.86841	253.84665	1396.54089	-378.92004	116.79024	898.50183	-326.19373	424.57925	864.30206	-158.47412	246.07027	853.99847	-493.01526	97.28192	477.86417	-263.61499	361.57309	438.20444	-587.59717	91.20766	103.50827	-153.81702	313.81442	71.63766
844	7.025	-210.40405	252.59610	1396.01453	-384.05994	116.34415	897.74274	-330.13733	423.91812	863.88037	-163.11475	244.87602	853.77417	-496.28748	97.13689	476.43570	-266.45947	361.16275	437.94006	-590.98560	91.92423	102.08810	-154.10120	313.65527	72.01317
845	7.033	-214.98535	251.31348	1395.47620	-389.24451	115.84225	896.95477	-334.16492	423.20258	863.46631	-167.80444	243.66025	853.58221	-499.51208	96.98586	474.93488	-269.29883	360.77014	437.69662	-594.07959	92.65385	100.53380	-154.38464	313.50900	72.42120
846	7.042	-219.60889	249.99892	1394.92749	-394.47498	115.28247	896.13959	-338.27722	422.43195	863.06238	-172.55176	242.42215	853.41901	-502.69031	96.83005	473.36392	-272.13428	360.39819	437.48141	-596.86230	93.37933	98.85414	-154.66492	313.38010	72.86462
847	7.050	-224.27222	248.65222	1394.36951	-399.75623	114.66412	895.30035	-342.47644	421.60782	862.67224	-177.36768	241.15976	853.27722	-505.82190	96.66960	471.72568	-274.96851	360.04639	437.29901	-599.31909	94.08736	97.05608	-154.94006	313.27176	73.34383
848	7.058	-228.97461	247.27193	1393.80310	-405.09900	113.98782	894.44043	-346.76379	420.73328	862.29987	-182.26025	239.86949	853.14893	-508.90540	96.50339	470.02441	-277.80444	359.71072	437.15054	-601.43774	94.77411	95.14476	-155.21130	313.18637	73.85863
849	7.067	-233.71680	245.85480	1393.22961	-410.51428	113.25491	893.56360	-351.14001	419.81186	861.94873	-187.23730	238.54660	853.02881	-511.93835	96.32860	468.26651	-280.64673	359.38589	437.03531	-603.20898	95.44972	93.12301	-155.48279	313.12622	74.41058
850	7.075	-238.50098	244.39638	1392.65112	-416.01404	112.46709	892.67529	-355.60632	418.84680	861.62195	-192.30029	237.18654	852.91614	-514.91931	96.14053	466.46161	-283.50024	359.06802	436.95282	-604.63232	96.13293	90.99472	-155.76086	313.09363	75.00327
851	7.083	-243.32886	242.89223	1392.07141	-421.60730	111.62714	891.78259	-360.16418	417.84000	861.32220	-197.45020	235.78564	852.81372	-517.84729	95.93230	464.62326	-286.37134	358.75452	436.90302	-605.72632	96.83765	88.77390	-156.05212	313.09027	75.64063
852	7.092	-248.20117	241.33878	1391.49585	-427.30066	110.73868	890.89532	-364.81531	416.79199	861.05042	-202.68799	234.34096	852.72430	-520.72400	95.69484	462.76953	-289.26978	358.44217	436.88651	-606.53271	97.56451	86.49281	-156.36194	313.11670	76.32620
853	7.100	-253.11792	239.73360	1390.93103	-433.09656	109.80478	890.02795	-369.56238	415.70313	860.80615	-208.01660	232.85049	852.64844	-523.55554	95.41708	460.92340	-292.20679	358.12643	436.90491	-607.12061	98.29825	84.20522	-156.69470	313.17261	77.06428
854	7.108	-258.07764	238.07565	1390.38599	-438.99353	108.82713	889.20142	-374.40735	414.57397	860.58746	-213.43726	231.31412	852.58649	-526.35339	95.08650	459.11255	-295.19531	357.80222	436.96091	-607.58350	99.00822	81.98376	-157.05579	313.25623	77.86139
855	7.117	-263.07910	236.36565	1389.87268	-444.98547	107.80680	888.44305	-379.35339	413.40598	860.39148	-218.94897	229.73454	852.54163	-529.13513	94.68977	457.36841	-298.25244	357.46484	437.05789	-608.03418	99.65549	79.90988	-157.45178	313.36407	78.72601
856	7.125	-268.12109	234.60608	1389.40625	-451.06238	106.74551	887.78607	-384.40027	412.20172	860.21692	-224.54419	228.11873	852.51971	-531.92761	94.21393	455.72485	-301.39819	357.11035	437.19891	-608.59155	100.20226	78.05934	-157.88977	313.49200	79.66800
857	7.133	-273.20190	232.80135	1389.00427	-457.20837	105.64587	887.26587	-389.54700	410.96457	860.06641	-230.21582	226.47806	852.52899	-534.76379	93.64752	454.21600	-304.65771	356.73520	437.38623	-609.36011	100.61512	76.48807	-158.37952	313.63696	80.69872
858	7.142	-278.32227	230.95807	1388.68530	-463.40442	104.50977	886.91589	-394.79211	409.69754	859.94629	-235.95532	224.82680	852.57959	-537.68323	92.98206	452.87369	-308.06030	356.33725	437.62262	-610.40283	100.86619	75.21877	-158.93079	313.79791	81.83023
859	7.150	-283.48071	229.08463	1388.46338	-469.62927	103.33635	886.76178	-400.13391	408.40158	859.86511	-241.75562	223.18022	852.68335	-540.73010	92.21330	451.72488	-311.63721	355.91718	437.91205	-611.72290	100.93953	74.23387	-159.55212	313.97531	83.07372
860	7.158	-288.67383	227.18985	1388.34692	-475.86462	102.12126	886.81708	-405.56824	407.07489	859.83252	-247.60840	221.55307	852.85199	-543.94714	91.34227	450.78931	-315.41675	355.47931	438.25693	-613.26172	100.83852	73.48510	-160.25305	314.17215	84.43806
861	7.167	-293.89551	225.28221	1388.33850	-482.09314	100.85744	887.08154	-411.09192	405.71347	859.85840	-253.50391	219.95659	853.09473	-547.37244	90.37566	450.07794	-319.42383	355.03052	438.65433	-614.92798	100.58576	72.91411	-161.04211	314.39484	85.92915
862	7.175	-299.13599	223.36942	1388.43713	-488.30383	99.53687	887.54602	-416.70007	404.31247	859.95160	-259.43066	218.39557	853.41632	-551.03357	89.32561	449.59244	-323.67920	354.57870	439.09518	-616.63574	100.21599	72.46867	-161.92859	314.65363	87.55082
863	7.183	-304.38477	221.45813	1388.64075	-494.48914	98.15266	888.19873	-422.38757	402.86673	860.11896	-265.37915	216.86797	853.81537	-554.94373	88.20860	449.32529	-328.20044	354.13120	439.56677	-618.32227	99.76849	72.10990	-162.92151	314.96155	89.30603
864	7.192	-309.63208	219.55403	1388.94543	-500.64709	96.70023	889.02783	-428.14807	401.37128	860.36353	-271.34082	215.36612	854.28357	-559.09802	87.04390	449.26083	-333.00024	353.69427	440.05496	-619.94946	99.28254	71.81500	-164.03137	315.33334	91.19746
865	7.200	-314.86865	217.66144	1389.34570	-506.77747	95.17758	890.02081	-433.97522	399.82120	860.68390	-277.31201	213.87788	854.80902	-563.47302	85.85152	449.37683	-338.09155	353.27435	440.54654	-621.49219	98.79462	71.57566	-165.27161	315.78351	93.22801
866	7.208	-320.08789	215.78284	1389.83301	-512.88464	93.58528	891.16290	-439.86292	398.21109	861.07501	-283.29199	212.38861	855.38019	-568.03015	84.65022	449.64569	-343.48486	352.88019	441.03165	-622.93091	98.33679	71.39101	-166.65686	316.32455	95.40129
867	7.217	-325.28271	213.91930	1390.39673	-518.97522	91.92667	892.43506	-445.80579	396.53537	861.52930	-289.28418	210.88272	855.98773	-572.71594	83.45575	450.03604	-349.18823	352.52362	441.50482	-624.24487	97.93448	71.25871	-168.20374	316.96484	97.72064
868	7.225	-330.44580	212.07135	1391.02295	-525.05920	90.20796	893.81165	-451.79749	394.79080	862.03827	-295.29468	209.34464	856.62439	-577.47009	82.27934	450.51422	-355.20410	352.21857	441.96460	-625.41650	97.60313	71.17093	-169.92639	317.70749	100.18628
869	7.233	-335.56909	210.23958	1391.69507	-531.14514	88.43727	895.25958	-457.82922	392.97897	862.59485	-301.33179	207.75978	857.28302	-582.22961	81.12689	451.04565	-361.53101	351.98083	442.41263	-626.43677	97.34706	71.11626	-171.83582	318.54932	102.79269
870	7.242	-340.64380	208.42490	1392.39392	-537.23669	86.62379	896.73993	-463.89026	391.10678	863.19458	-307.40137	206.11696	857.95691	-586.93396	79.99869	451.59677	-368.16333	351.82788	442.85205	-627.31055	97.16237	71.08257	-173.94226	319.48022	105.52924
871	7.250	-345.66260	206.62839	1393.10010	-543.33167	84.77741	898.21198	-469.96863	389.18533	863.83551	-313.50464	204.41116	858.63910	-591.52917	78.88977	452.13675	-375.09180	351.77844	443.28485	-628.05005	97.04221	71.05968	-176.25549	320.48376	108.38311
872	7.258	-350.61865	204.85042	1393.79504	-549.42273	82.90826	899.63885	-476.05115	387.22720	864.51526	-319.63232	202.64558	859.32129	-595.97229	77.79109	452.63910	-382.30713	351.85043	443.70984	-628.66992	96.98129	71.04085	-178.78650	321.53763	111.34076
873	7.267	-355.51025	203.08972	1394.46143	-555.49988	81.02563	900.99060	-482.12512	385.24426	865.22809	-325.76611	200.83086	859.99261	-600.23206	76.69106	453.08279	-389.79785	352.05869	444.12213	-629.18530	96.97706	71.02109	-181.54749	322.61435	114.38757
874	7.275	-360.34033	201.34451	1395.08508	-561.54968	79.13749	902.24548	-488.17957	383.24838	865.96411	-331.88110	198.98277	860.63922	-604.28918	75.57736	453.45306	-397.55103	352.41330	444.51355	-629.61401	97.02637	70.99525	-184.54822	323.68524	117.50960
875	7.283	-365.11328	199.61385	1395.65662	-567.55896	77.25061	903.39081	-494.20422	381.25336	866.70984	-337.94873	197.12177	861.24530	-608.13757	74.43884	453.74133	-405.55273	352.91788	444.87329	-629.97461	97.12083	70.95885	-187.79407	324.72760	120.69846
876	7.292	-369.83643	197.89796	1396.17041	-573.51111	75.37110	904.42181	-500.19153	379.27518	867.44885	-343.94287	195.27208	861.79376	-611.77966	73.26702	453.94489	-413.78882	353.56854	445.18909	-630.28394	97.24425	70.91048	-191.28650	325.72861	123.95436
877	7.300	-374.51636	196.19798	1396.62488	-579.39001	73.50560	905.34009	-506.13367	377.33057	868.16248	-349.84082	193.45889	862.26801	-615.22522	72.05722	454.06604	-422.24805	354.35382	445.44897	-630.55444	97.37407	70.85223	-195.02551	326.68231	127.28378
878	7.308	-379.15967	194.51482	1397.01990	-585.17981	71.66112	906.15204	-512.02234	375.43509	868.83130	-355.62598	191.70636	862.65442	-618.48816	70.80907	454.11093	-430.92407	355.25452	445.64218	-630.79321	97.48470	70.78791	-199.01062	327.58316	130.69528
879	7.317	-383.77246	192.84720	1397.35779	-590.86829	69.84372	906.86768	-517.84851	373.60211	869.43774	-361.28540	190.03638	862.94324	-621.58337	69.52657	454.08844	-439.81421	356.24500	445.76077	-631.00195	97.55183	70.72060	-203.24353	328.42270	134.19856
880	7.325	-388.35864	191.19220	1397.64368	-596.44470	68.05768	907.49915	-523.60120	371.84186	869.96814	-366.81421	188.46539	863.12695	-624.52307	68.21769	454.00894	-448.91846	357.29623	445.80173	-631.18091	97.55733	70.65224	-207.72595	329.19012	137.80560
881	7.333	-392.92285	189.54752	1397.88452	-601.90100	66.30565	908.05762	-529.26892	370.16046	870.41449	-372.21606	187.00217	863.19940	-627.31677	66.89364	453.88327	-458.23853	358.37866	445.76846	-631.33057	97.49400	70.58548	-212.45740	329.87619	141.53278
882	7.342	-397.46826	187.91220	1398.08948	-607.23010	64.58945	908.55145	-534.84045	368.56116	870.77734	-377.50610	185.64871	863.15839	-629.96887	65.56796	453.72208	-467.77588	359.46347	445.67087	-631.45410	97.36855	70.52419	-217.43298	330.47406	145.40149
883	7.350	-401.99927	186.28636	1398.26965	-612.42615	62.91352	908.98578	-540.30750	367.04639	871.06689	-382.70142	184.40240	863.01044	-632.47937	64.25555	453.53525	-477.52905	360.52405	445.52539	-631.55518	97.19983	70.47141	-222.64758	330.97501	149.43391
884	7.358	-406.51660	184.67177	1398.43799	-617.48499	61.28805	909.36328	-545.66663	365.61804	871.30157	-387.80981	183.25800	862.77466	-634.84607	62.97154	453.33157	-487.49268	361.53806	445.35556	-631.63721	97.01143	70.42818	-228.09583	331.36502	153.64694
885	7.367	-411.01880	183.07324	1398.60693	-622.40588	59.72683	909.68524	-550.91687	364.27701	871.50421	-392.82617	182.20853	862.48126	-637.06360	61.73036	453.11865	-497.65503	362.48889	445.19086	-631.70337	96.82343	70.39373	-233.77625	331.62686	158.04785
886	7.375	-415.50488	181.49771	1398.78735	-627.19153	58.24121	909.95447	-556.06360	363.02243	871.69971	-397.73877	181.24594	862.16473	-639.12830	60.54487	452.90277	-507.99390	363.36642	445.06354	-631.75415	96.64925	70.36490	-239.69031	331.74088	162.63031
887	7.383	-419.97192	179.95189	1398.98706	-631.84583	56.83597	910.17609	-561.11560	361.85193	871.91278	-402.53979	180.36247	861.85706	-641.03772	59.42568	452.68903	-518.47754	364.16580	445.00571	-631.78882	96.49679	70.33577	-245.84460	331.68222	167.36937
888	7.392	-424.41650	178.44136	1399.21118	-636.36877	55.50850	910.35651	-566.08752	360.76166	872.16675	-407.23071	179.55328	861.58521	-642.79358	58.38078	452.48151	-529.06641	364.88525	445.04703	-631.80591	96.36961	70.29976	-252.25110	331.42157	172.21918
889	7.400	-428.83301	176.97086	1399.46301	-640.75769	54.24986	910.50250	-570.99646	359.74597	872.48199	-411.82056	178.81839	861.36951	-644.40247	57.41534	452.28329	-539.71313	365.52478	445.21323	-631.80493	96.26741	70.25297	-258.92786	330.93140	177.11409
890	7.408	-433.21436	175.54333	1399.74548	-645.00623	53.04654	910.62103	-575.86194	358.79764	872.87482	-416.32080	178.16345	861.22437	-645.87439	56.53178	452.09671	-550.36841	366.08511	445.52454	-631.78760	96.18676	70.19596	-265.89807	330.19266	181.97044
891	7.417	-437.55444	174.15851	1400.06140	-649.10730	51.88284	910.71783	-580.70422	357.90958	873.35754	-420.73779	177.60016	861.15942	-647.22571	55.73008	451.92343	-560.98096	366.56653	445.99435	-631.75732	96.12307	70.13248	-273.18884	329.19952	186.68915
892	7.425	-441.84912	172.81378	1400.41223	-653.05310	50.74308	910.79712	-585.54211	357.07486	873.93842	-425.07471	177.14468	861.18011	-648.47473	55.00806	451.76459	-571.50146	366.96875	446.62860	-631.71997	96.07312	70.06667	-280.83069	327.96237	191.15974
893	7.433	-446.09375	171.50687	1400.79883	-656.83679	49.61288	910.86218	-590.39075	356.28516	874.62177	-429.33423	176.81461	861.28607	-649.64221	54.36186	451.62073	-581.88550	367.29068	447.42511	-631.67993	96.03612	70.00263	-288.85413	326.51083	195.26663
894	7.442	-450.28516	170.23706	1401.22034	-660.45105	48.48009	910.91492	-595.26038	355.53040	875.40723	-433.52295	176.62608	861.47064	-650.74988	53.78621	451.49203	-592.09497	367.53012	448.37436	-631.64209	96.01218	69.94607	-297.28723	324.89496	198.89560
895	7.450	-454.41895	169.00491	1401.67383	-663.89099	47.33585	910.95551	-600.15466	354.80045	876.28888	-437.64209	176.59131	861.72192	-651.81824	53.27478	451.37823	-602.10010	367.68332	449.46066	-631.60913	96.00102	69.90340	-306.15466	323.18140	201.94025
896	7.458	-458.49243	167.81189	1402.15417	-667.15515	46.17522	910.98346	-605.07214	354.08624	877.25549	-441.69141	176.71570	862.02332	-652.86560	52.82034	451.27863	-611.88037	367.74557	450.66428	-631.58179	96.00191	69.87838	-315.47571	321.44620	204.30891
897	7.467	-462.50342	166.66077	1402.65442	-670.24890	44.99665	910.99829	-610.00549	353.37952	878.29083	-445.67163	176.99620	862.35602	-653.90833	52.41500	451.19202	-621.42432	367.71188	451.96225	-631.55957	96.01271	69.87164	-325.26111	319.76627	205.92993
898	7.475	-466.44946	165.55536	1403.16699	-673.18396	43.80034	910.99890	-614.94128	352.67316	879.37555	-449.58472	177.42148	862.70227	-654.95813	52.05053	451.11652	-630.73267	367.57739	453.32855	-631.54126	96.02913	69.88287	-335.51526	318.21130	206.75276
899	7.483	-470.33179	164.49933	1403.68420	-675.97668	42.58842	910.98389	-619.86414	351.96234	880.48883	-453.42920	177.97296	863.04785	-656.02405	51.71869	451.04971	-639.81470	367.33765	454.73572	-631.52490	96.04706	69.91088	-346.23962	316.83905	206.74763
900	7.492	-474.15088	163.49548	1404.19849	-678.64343	41.36800	910.95227	-624.75818	351.24527	881.60950	-457.20020	178.62704	863.38239	-657.11194	51.41184	450.98877	-648.68555	366.98901	456.15714	-631.50635	96.06516	69.95255	-357.43420	315.69278	205.90559
901	7.500	-477.90967	162.54633	1404.70178	-681.19958	40.15306	910.90356	-629.60559	350.52353	882.71600	-460.88940	179.35782	863.69910	-658.22351	51.12341	450.93051	-657.36401	366.52866	457.56851	-631.48218	96.08417	70.00356	-369.09998	314.79907	204.23828
902	7.508	-481.61133	161.65463	1405.18652	-683.66028	38.96140	910.83746	-634.38831	349.80237	883.78796	-464.49072	180.14026	863.99445	-659.35852	50.84827	450.87192	-665.86768	365.95526	458.94849	-631.44873	96.10416	70.06001	-381.23743	314.16696	201.77695
903	7.517	-485.26050	160.82266	1405.64636	-686.04456	37.81032	910.75360	-639.08899	349.09048	884.80731	-468.00122	180.95209	864.26776	-660.51453	50.58301	450.81039	-674.21484	365.27213	460.28024	-631.40430	96.12305	70.11833	-393.84436	313.79068	198.57085
904	7.525	-488.86475	160.05161	1406.07605	-688.37097	36.71444	910.65289	-643.69299	348.39853	885.76013	-471.42334	181.77365	864.51941	-661.68665	50.32587	450.74399	-682.42212	364.49020	461.55286	-631.34888	96.13696	70.17492	-406.91687	313.65500	194.68500
905	7.533	-492.43140	159.34216	1406.47205	-690.65930	35.68471	910.53735	-648.18909	347.73688	886.63635	-474.76416	182.58694	864.75037	-662.86877	50.07667	450.67160	-690.50342	363.62680	462.76053	-631.28198	96.14200	70.22672	-420.44885	313.74088	190.19727
906	7.542	-495.96655	158.69537	1406.83240	-692.92493	34.72813	910.40912	-652.57068	347.11380	887.42981	-478.03394	183.37668	864.96222	-664.05457	49.83647	450.59280	-698.46729	362.70111	463.89987	-631.20410	96.13605	70.27148	-434.43005	314.03024	185.19516
907	7.550	-499.47485	158.11275	1407.15784	-695.18152	33.84821	910.27008	-656.83728	346.53540	888.13763	-481.24316	184.13217	865.15698	-665.23694	49.60726	450.50797	-706.31494	361.73004	464.96793	-631.11646	96.12010	70.30723	-448.84851	314.50934	179.77316
908	7.558	-502.96045	157.59506	1407.45044	-697.44006	33.04564	910.12213	-660.99451	346.00583	888.76025	-484.40308	184.84723	865.33514	-666.40930	49.39169	450.41791	-714.04297	360.72617	465.96185	-631.02417	96.09813	70.33246	-463.68835	315.16922	174.02991
909	7.567	-506.42944	157.14142	1407.71265	-699.71057	32.31854	909.96631	-665.05359	345.52682	889.30084	-487.52368	185.51865	865.49591	-667.56628	49.19267	450.32367	-721.64233	359.69855	466.88104	-630.93335	96.07542	70.34787	-478.92908	316.00415	168.06537
910	7.575	-509.88794	156.74991	1407.94617	-701.99866	31.66302	909.80237	-669.02844	345.09744	889.76514	-490.61401	186.14618	865.63843	-668.70447	49.01303	450.22647	-729.10181	358.65463	467.72913	-630.85181	96.05702	70.35650	-494.54797	317.00916	161.97684
911	7.583	-513.34253	156.41930	1408.15173	-704.30725	31.07404	909.62970	-672.93445	344.71436	890.16089	-493.68213	186.73318	865.76227	-669.82190	48.85522	450.12723	-736.41064	357.60150	468.51486	-630.78564	96.04752	70.36092	-510.51941	318.17682	155.85526
912	7.592	-516.79688	156.14954	1408.32996	-706.63684	30.54573	909.44879	-676.78625	344.37210	890.49664	-496.73535	187.28680	865.86633	-670.91760	48.72097	450.02664	-743.55835	356.54681	469.25171	-630.73682	96.05132	70.36110	-526.81506	319.49469	149.78207
913	7.600	-520.25342	155.94046	1408.48120	-708.98547	30.07066	909.26080	-680.59875	344.06360	890.77924	-499.78174	187.81750	865.94897	-671.99377	48.61107	449.92493	-750.53784	355.49857	469.95569	-630.70435	96.07195	70.35537	-543.40344	320.94485	143.82877
914	7.608	-523.71362	155.79092	1408.60669	-711.34900	29.63956	909.06720	-684.38489	343.78140	891.01257	-502.82666	188.33847	866.00940	-673.05310	48.52532	449.82178	-757.34644	354.46399	470.64148	-630.68457	96.11152	70.34218	-560.25208	322.50494	138.05850
915	7.617	-527.17871	155.69933	1408.70813	-713.72156	29.24313	908.86957	-688.15710	343.51862	891.19897	-505.87378	188.86447	866.04974	-674.09875	48.46255	449.71658	-763.98779	353.44833	471.31870	-630.67358	96.17062	70.32121	-577.32776	324.14987	132.52756
916	7.625	-530.64966	155.66342	1408.78772	-716.09827	28.87389	908.66962	-691.92712	343.26904	891.34100	-508.92432	189.40958	866.07428	-675.13611	48.42079	449.60843	-770.47192	352.45538	471.99100	-630.66724	96.24892	70.29369	-594.59656	325.85474	127.28477
917	7.633	-534.12598	155.67960	1408.84705	-718.47424	28.52580	908.46851	-695.70520	343.02658	891.44147	-511.97925	189.98407	866.08746	-676.16956	48.39751	449.49628	-776.81689	351.48779	472.65802	-630.66162	96.34651	70.26150	-612.02502	327.59564	122.36996
918	7.642	-537.60718	155.74442	1408.88757	-720.84460	28.19234	908.26672	-699.49915	342.78473	891.50281	-515.03784	190.59230	866.09253	-677.20447	48.38994	449.37924	-783.04761	350.54584	473.31772	-630.65356	96.46470	70.22619	-629.57703	329.35025	117.81387
919	7.650	-541.09326	155.85628	1408.91101	-723.20398	27.86624	908.06360	-703.31506	342.53775	891.52655	-518.10010	191.23291	866.09052	-678.24646	48.39536	449.25656	-789.19165	349.62656	473.96841	-630.64209	96.60455	70.18946	-647.21570	331.09885	113.63976
920	7.658	-544.58350	156.01541	1408.91919	-725.54871	27.54137	907.85785	-707.15686	342.28262	891.51398	-521.16675	191.90100	866.08014	-679.29968	48.41141	449.12793	-795.27588	348.72632	474.61075	-630.62720	96.76471	70.15452	-664.90442	332.82498	109.86522
921	7.667	-548.07837	156.22325	1408.91357	-727.87659	27.21452	907.64758	-711.02698	342.01935	891.46741	-524.24097	192.59035	866.05872	-680.36926	48.43640	448.99341	-801.32104	347.84286	475.24799	-630.61108	96.94064	70.12624	-682.60608	334.51382	106.50285
922	7.675	-551.57886	156.48117	1408.89539	-730.18933	26.88603	907.43201	-714.92517	341.74921	891.38977	-527.32593	193.29424	866.02362	-681.45935	48.46947	448.85355	-807.33813	346.97458	475.88461	-630.59570	97.12546	70.10981	-700.28259	336.15091	103.55995
923	7.683	-555.08496	156.78967	1408.86609	-732.49011	26.55890	907.21179	-718.84778	341.47363	891.28406	-530.42505	194.00656	865.97339	-682.57385	48.51077	448.70923	-813.32910	346.11954	476.52435	-630.58350	97.31095	70.10963	-717.89661	337.72238	101.03859
924	7.692	-558.59717	157.14819	1408.82727	-734.78601	26.23678	906.98846	-722.79065	341.19397	891.15363	-533.54077	194.72250	865.90814	-683.71545	48.56139	448.56165	-819.28809	345.27643	477.16989	-630.57593	97.48938	70.12933	-735.41003	339.21695	98.93710
925	7.700	-562.11670	157.55463	1408.78015	-737.08386	25.92212	906.76306	-726.75110	340.91196	891.00317	-536.67578	195.43784	865.82819	-684.88782	48.62332	448.41211	-825.20288	344.44556	477.82306	-630.57471	97.65590	70.17164	-752.78284	340.62747	97.25117
926	7.708	-565.64600	158.00531	1408.72473	-739.38977	25.61609	906.53607	-730.72766	340.62982	890.83868	-539.83423	196.14920	865.73370	-686.09265	48.69920	448.26212	-831.05615	343.62912	478.48428	-630.58203	97.81010	70.23763	-769.97327	341.95093	95.97334
927	7.717	-569.18677	158.49605	1408.66028	-741.70911	25.31993	906.30786	-734.72253	340.35004	890.66638	-543.02197	196.85609	865.62445	-687.33215	48.79202	448.11292	-836.82837	342.82965	479.15134	-630.60010	97.95500	70.32627	-786.93909	343.18631	95.09096
928	7.725	-572.73853	159.02393	1408.58484	-744.04871	25.03688	906.07880	-738.73840	340.07465	890.49146	-546.24487	197.56223	865.50037	-688.60901	48.90488	447.96570	-842.50244	342.04846	479.81940	-630.63037	98.09480	70.43454	-803.63757	344.33063	94.58316
929	7.733	-576.30078	159.58792	1408.49634	-746.41516	24.77262	905.84875	-742.78113	339.80444	890.31708	-549.50977	198.27420	865.36163	-689.92493	49.04067	447.82120	-848.06543	341.28571	480.48224	-630.67358	98.23281	70.55768	-820.02698	345.37616	94.42038
930	7.742	-579.87280	160.18802	1408.39258	-748.81555	24.53286	905.61713	-746.85535	339.53992	890.14392	-552.82080	198.99908	865.20892	-691.28284	49.20198	447.67993	-853.51025	340.54160	481.13306	-630.72852	98.37050	70.69009	-836.06702	346.31201	94.56793
931	7.750	-583.45288	160.82472	1408.27209	-751.25574	24.32088	905.38281	-750.96667	339.28323	889.97192	-556.18262	199.74292	865.04346	-692.68567	49.39098	447.54196	-858.83813	339.81815	481.76538	-630.79272	98.50830	70.82682	-851.71741	347.12784	94.99026
932	7.758	-587.03906	161.49957	1408.13391	-753.74109	24.13712	905.14417	-755.12000	339.03906	889.80109	-559.59766	200.51019	864.86755	-694.13806	49.60944	447.40689	-864.05640	339.12094	482.37482	-630.86499	98.64714	70.96410	-866.93933	347.81540	95.65221
933	7.767	-590.62964	162.21478	1407.97729	-756.27405	23.98056	904.89911	-759.31848	338.81226	889.62964	-563.06836	201.30365	864.68347	-695.64490	49.85870	447.27374	-869.17773	338.45950	482.95920	-630.94360	98.78902	71.09830	-881.69421	348.36813	96.51790
934	7.775	-594.22485	162.97232	1407.80127	-758.85657	23.85014	904.64624	-763.56213	338.60577	889.45331	-566.59546	202.12427	864.49225	-697.21155	50.13960	447.14108	-874.21729	337.84534	483.51654	-631.02881	98.93668	71.22478	-895.94714	348.78271	97.55016
935	7.783	-597.82666	163.77269	1407.60486	-761.48840	23.74612	904.38519	-767.84949	338.42084	889.26660	-570.17993	202.97151	864.29285	-698.84583	50.45242	447.00696	-879.18945	337.28885	484.04248	-631.12256	99.09270	71.33874	-909.66931	349.06213	98.71159
936	7.792	-601.43628	164.61462	1407.38684	-764.16931	23.67069	904.11597	-772.17957	338.25803	889.06433	-573.82178	203.84460	864.08350	-700.55457	50.79672	446.86902	-884.10522	336.79684	484.52945	-631.22827	99.25945	71.43750	-922.83899	349.21631	99.96545
937	7.800	-605.05615	165.49646	1407.14490	-766.89758	23.62710	903.83844	-776.55286	338.11670	888.84119	-577.52222	204.74315	863.86298	-702.34460	51.17120	446.72452	-888.97192	336.37292	484.96735	-631.35010	99.43977	71.52139	-935.44153	349.25833	101.27470
938	7.808	-608.68628	166.41824	1406.87549	-769.67273	23.61899	903.55261	-780.96790	337.99457	888.59027	-581.28052	205.66714	863.63104	-704.22327	51.57368	446.57043	-893.79297	336.01862	485.34460	-631.49072	99.63707	71.59319	-947.46960	349.20154	102.60159
939	7.817	-612.32813	167.38184	1406.57483	-772.49451	23.65049	903.25836	-785.42444	337.88907	888.30438	-585.09521	206.61661	863.38733	-706.19519	52.00123	446.40356	-898.56982	335.73346	485.64868	-631.64941	99.85403	71.65762	-958.92371	349.05930	103.90945
940	7.825	-615.98242	168.38948	1406.23840	-775.36316	23.72615	902.95496	-789.92126	337.79828	887.97717	-588.96289	207.59036	863.13019	-708.26428	52.45029	446.22064	-903.30371	335.51419	485.86649	-631.82422	100.09138	71.72113	-969.81189	348.84497	105.16458
941	7.833	-619.64941	169.44241	1405.86365	-778.28015	23.84940	902.64111	-794.45740	337.72183	887.60406	-592.88110	208.58505	862.85614	-710.43323	52.91705	446.01843	-907.99609	335.35541	485.98669	-632.01245	100.34710	71.79057	-980.14539	348.57050	106.33690
942	7.842	-623.33057	170.53995	1405.45020	-781.24890	24.02010	902.31445	-799.03284	337.66211	887.18268	-596.84863	209.59558	862.55896	-712.70203	53.39773	445.79391	-912.64771	335.25052	486.00174	-632.21484	100.61607	71.87074	-989.94006	348.24554	107.40022
943	7.850	-627.02783	171.67853	1404.99963	-784.27429	24.23330	901.97162	-803.64880	337.62344	886.71283	-600.86719	210.61728	862.23169	-715.06921	53.88904	445.54437	-917.26025	335.19147	485.90811	-632.43506	100.89096	71.96225	-999.21228	347.87881	108.33312
944	7.858	-630.74487	172.85254	1404.51477	-787.36462	24.48048	901.60919	-808.30847	337.61053	886.19617	-604.93921	211.64780	861.86981	-717.53259	54.38847	445.26752	-921.83618	335.16885	485.70496	-632.67700	101.16412	72.06126	-1007.97693	347.47849	109.11994
945	7.867	-634.48730	174.05705	1403.99756	-790.52747	24.75333	901.22394	-813.01648	337.62784	885.63696	-609.06982	212.68665	861.47180	-720.08826	54.89445	444.96161	-926.37744	335.17288	485.39264	-632.94238	101.42879	72.16164	-1016.25037	347.05246	109.75018
946	7.875	-638.26074	175.29070	1403.44788	-793.77161	25.04703	900.81274	-817.77966	337.67859	885.04138	-613.26416	213.73489	861.03918	-722.73181	55.40632	444.62555	-930.88623	335.19543	484.97281	-633.22852	101.67984	72.25875	-1024.05066	346.60791	110.21675
947	7.883	-642.07129	176.55510	1402.86267	-797.10437	25.36029	900.37238	-822.60364	337.76450	884.41620	-617.52832	214.79446	860.57562	-725.45886	55.92424	444.25870	-935.36450	335.23074	484.44897	-633.52979	101.91399	72.35292	-1031.39539	346.15103	110.51447
948	7.892	-645.92285	177.85226	1402.23767	-800.53308	25.69268	899.90094	-827.49133	337.88708	883.76770	-621.86646	215.86679	860.08533	-728.26453	56.44910	443.86108	-939.81470	335.27432	483.82590	-633.83887	102.13011	72.44946	-1038.30432	345.68613	110.63837
949	7.900	-649.81958	179.18311	1401.56897	-804.06335	26.04288	899.39771	-832.44495	338.04886	883.10083	-626.28076	216.95264	859.57281	-731.14343	56.98235	443.43307	-944.23901	335.32196	483.10837	-634.15137	102.33026	72.55547	-1044.79480	345.21558	110.58271
950	7.908	-653.76489	180.54817	1400.85425	-807.69958	26.40961	898.86249	-837.46545	338.25278	882.41766	-630.77393	218.05362	859.04230	-734.08997	57.52576	442.97552	-948.63989	335.36987	482.30054	-634.46558	102.51974	72.67664	-1050.88123	344.74097	110.34196
951	7.917	-657.76123	181.94824	1400.09375	-811.44568	26.79278	898.29553	-842.55310	338.50021	881.71741	-635.34619	219.17267	858.49634	-737.09753	58.08099	442.48975	-953.02124	335.41565	481.40646	-634.78247	102.70514	72.81591	-1056.57629	344.26376	109.91298
952	7.925	-661.81030	183.38367	1399.29028	-815.30359	27.19432	897.69849	-847.70959	338.79016	880.99640	-640.00000	220.31238	857.93616	-740.15906	58.64907	441.97760	-957.38525	335.45911	480.43060	-635.10254	102.89157	72.97298	-1061.88806	343.78601	109.29572
953	7.933	-665.91138	184.85408	1398.44885	-819.27429	27.61938	897.07361	-852.93665	339.12207	880.24963	-644.73657	221.47420	857.36206	-743.26672	59.23003	441.44183	-961.73169	335.50204	479.37689	-635.42529	103.08118	73.14502	-1066.81970	343.31082	108.49149
954	7.942	-670.06323	186.35992	1397.57373	-823.35559	28.07615	896.42291	-858.23645	339.49860	879.47357	-649.55713	222.65924	856.77454	-746.41272	59.82274	440.88577	-966.05859	335.54617	478.24637	-635.74902	103.27347	73.32866	-1071.37170	342.84177	107.50143
955	7.950	-674.26416	187.90268	1396.66785	-827.54456	28.57410	895.74847	-863.60901	339.92474	878.66760	-654.46167	223.86909	856.17377	-749.58826	60.42508	440.31342	-970.36182	335.59274	477.03741	-636.07129	103.46695	73.52191	-1075.54016	342.38135	106.32646
956	7.958	-678.51343	189.48325	1395.73096	-831.83337	29.12487	895.05066	-869.05505	340.40613	877.83368	-659.44995	225.10687	855.55988	-752.78406	61.03435	439.72910	-974.63647	335.64337	475.74744	-636.39063	103.66074	73.72523	-1079.31873	341.93085	104.96806
957	7.967	-682.81128	191.10126	1394.76184	-836.21130	29.74602	894.32629	-874.57556	340.94806	876.97406	-664.52197	226.37752	854.93323	-755.99158	61.64777	439.13702	-978.87817	335.70032	474.37363	-636.70850	103.85520	73.94117	-1082.70276	341.49094	103.42881
958	7.975	-687.15894	192.75552	1393.75793	-840.66321	30.46106	893.56885	-880.17444	341.55411	876.08936	-669.67822	227.68700	854.29565	-759.20203	62.26308	438.54108	-983.08130	335.76624	472.91281	-637.02759	104.05147	74.17313	-1085.69080	341.06110	101.71237
959	7.983	-691.55786	194.44579	1392.71680	-845.17761	31.28823	892.77191	-885.85535	342.22394	875.17706	-674.91797	229.04181	853.64966	-762.40784	62.87892	437.94455	-987.23779	335.84464	471.36176	-637.35010	104.24998	74.42420	-1088.28967	340.63843	99.82419
960	7.992	-696.00928	196.17410	1391.63660	-849.75208	32.22509	891.93439	-891.62244	342.95306	874.23260	-680.24194	230.44872	852.99701	-765.60388	63.49513	437.35022	-991.33936	335.93967	469.71799	-637.67651	104.44891	74.69662	-1090.51990	340.21790	97.77425
961	8.000	-700.51392	197.94388	1390.51807	-854.39392	33.24869	891.06140	-897.47961	343.73547	873.25171	-685.64990	231.91382	852.33801	-768.78650	64.11281	436.76062	-995.37402	336.05591	467.98169	-638.00488	104.64426	74.99255	-1092.41589	339.79568	95.58301
962	8.008	-705.07349	199.75761	1389.36511	-859.11145	34.33178	890.16077	-903.42932	344.56549	872.23224	-691.14185	233.44214	851.67236	-771.95520	64.73422	436.17853	-999.32886	336.19858	466.15857	-638.33325	104.83222	75.31457	-1094.03064	339.37125	93.28671
963	8.017	-709.68994	201.61586	1388.18665	-863.91077	35.45408	889.23920	-909.47107	345.43942	871.17786	-696.71582	235.03766	850.99963	-775.11292	65.36264	435.60739	-1003.19043	336.37500	464.26389	-638.66211	105.01216	75.66528	-1095.43591	338.94666	90.93871
964	8.025	-714.36523	203.51846	1386.99658	-868.79333	36.60294	888.30237	-915.60315	346.35733	870.10242	-702.36841	236.70248	850.32098	-778.26550	66.00204	435.05188	-1006.94775	336.59641	462.32565	-638.99341	105.18657	76.04771	-1096.72400	338.52606	88.60774
965	8.033	-719.10034	205.46581	1385.81506	-873.75891	37.77168	887.35602	-921.82117	347.32355	869.03333	-708.09204	238.43524	849.64233	-781.42151	66.65678	434.51804	-1010.59326	336.87695	460.38495	-639.33154	105.35845	76.46828	-1098.00183	338.11569	86.37405
966	8.042	-723.89355	207.45908	1384.66809	-878.80261	38.95773	886.40851	-928.11707	348.34470	868.01184	-713.87549	240.22992	848.97638	-784.59436	67.33115	434.01352	-1014.12769	337.23254	458.49475	-639.68213	105.52948	76.93955	-1099.38123	337.72455	84.32108
967	8.050	-728.74536	209.49895	1383.58618	-883.91956	40.16124	885.47205	-934.47278	349.42590	867.08893	-719.70239	242.07516	848.34210	-787.79944	68.02872	433.54755	-1017.56519	337.67941	456.71707	-640.05029	105.70040	77.47964	-1100.96179	337.36612	82.52188
968	8.058	-733.65869	211.58302	1382.60254	-889.10315	41.38512	884.56250	-940.86145	350.56845	866.31720	-725.55566	243.95438	847.76422	-791.05530	68.75172	433.13037	-1020.93701	338.23190	455.11755	-640.44189	105.87153	78.10867	-1102.80383	337.05966	81.02087
969	8.067	-738.63672	213.70341	1381.74915	-894.34924	42.63446	883.69995	-947.24768	351.76999	865.74408	-731.41724	245.84702	847.27209	-794.38318	69.50038	432.77298	-1024.29517	338.89957	453.75583	-640.86279	106.04252	78.84596	-1104.90369	336.82797	79.81971
970	8.075	-743.68188	215.84790	1381.05103	-899.65369	43.91604	882.90698	-953.59143	353.02655	865.40515	-737.27173	247.73187	846.89661	-797.80603	70.27245	432.48615	-1027.71387	339.68472	452.67297	-641.31909	106.21202	79.70930	-1107.19104	336.69128	78.88033
971	8.083	-748.79370	218.00403	1380.52356	-905.01379	45.23901	882.20624	-959.85803	354.33521	865.31952	-743.10571	249.59094	846.66394	-801.34729	71.06306	432.27988	-1031.27686	340.58047	451.88120	-641.81738	106.37730	80.71431	-1109.55530	336.66083	78.14489
972	8.092	-753.96899	220.16190	1380.17285	-910.42444	46.61422	881.61719	-966.02209	355.69736	865.48944	-748.90991	251.41245	846.58917	-805.03088	71.86485	432.16238	-1035.06104	341.57169	451.36298	-642.36816	106.53283	81.87338	-1111.88904	336.73773	77.55630
973	8.100	-759.20215	222.31293	1379.99866	-915.87952	48.05157	881.15509	-972.07239	357.12009	865.90375	-754.67651	253.19312	846.67340	-808.87976	72.66848	432.13968	-1039.11597	342.64014	451.08142	-642.98535	106.66919	83.19646	-1114.11438	336.91534	77.06997
974	8.108	-764.48511	224.44833	1379.99829	-921.36877	49.55839	880.83124	-978.01038	358.61255	866.54132	-760.40332	254.93835	846.90454	-812.91565	73.46325	432.21518	-1043.44824	343.77179	450.99628	-643.68457	106.77343	84.69178	-1116.18591	337.18076	76.65798
975	8.117	-769.80835	226.55977	1380.16736	-926.88025	51.13887	880.65344	-983.84949	360.18030	867.37427	-766.09131	256.66064	847.26105	-817.15808	74.23769	432.38940	-1048.01953	344.96167	451.07520	-644.48145	106.83115	86.36465	-1118.07727	337.51526	76.30680
976	8.125	-775.16187	228.64087	1380.49951	-932.39856	52.79351	880.62524	-989.60852	361.82300	868.37201	-771.74585	258.37741	847.71729	-821.62463	74.98011	432.66016	-1052.75830	346.21072	451.29410	-645.38818	106.82901	88.21590	-1119.77087	337.89673	76.01015
977	8.133	-780.53589	230.68839	1380.98376	-937.90979	54.51964	880.74500	-995.30896	363.53671	869.50439	-777.37427	260.10870	848.24921	-826.32971	75.67876	433.02258	-1057.57788	347.51740	451.62912	-646.41626	106.75659	90.24274	-1121.25354	338.30316	75.76287
978	8.142	-785.91968	232.70282	1381.60474	-943.40100	56.31274	881.00702	-1000.97156	365.31537	870.74188	-782.98584	261.87488	848.83954	-831.28357	76.32188	433.46964	-1062.38696	348.87161	452.05045	-647.57642	106.60745	92.44149	-1122.51843	338.71442	75.55829
979	8.150	-791.30078	234.68849	1382.34448	-948.86218	58.16712	881.40326	-1006.61316	367.15002	872.05389	-788.58789	263.69318	849.47900	-836.49402	76.89750	433.99237	-1067.09790	350.25677	452.52426	-648.87744	106.37970	94.81013	-1123.57043	339.11356	75.38750
980	8.158	-796.66626	236.65199	1383.18384	-954.28650	60.07618	881.92444	-1012.24500	369.02866	873.40656	-794.18652	265.57507	850.16486	-841.96301	77.39327	434.58041	-1071.63013	351.65720	453.01862	-650.32666	106.07539	97.34756	-1124.42419	339.48911	75.24058
981	8.167	-802.00415	238.59944	1384.10181	-959.67346	62.03254	882.55945	-1017.87292	370.93842	874.76337	-799.78467	267.52478	850.89728	-847.68933	77.79643	435.22211	-1075.91162	353.06503	453.50726	-651.92969	105.69995	100.05091	-1125.10168	339.83548	75.10917
982	8.175	-807.30444	240.53548	1385.07446	-965.02673	64.02889	883.29480	-1023.49841	372.86926	876.08917	-805.38306	269.53970	851.67505	-853.66711	78.09398	435.90488	-1079.88525	354.48120	453.96747	-653.69116	105.26237	102.91353	-1125.62805	340.15057	74.98744
983	8.183	-812.55908	242.46466	1386.07422	-970.35193	66.05887	884.11407	-1029.11951	374.81497	877.35461	-810.97949	271.61096	852.49298	-859.88684	78.27304	436.61551	-1083.51611	355.91122	454.37592	-655.61426	104.77541	105.92356	-1126.03015	340.43304	74.87111
984	8.192	-817.76050	244.39198	1387.07312	-975.65710	68.11630	884.99890	-1034.72986	376.77155	878.53687	-816.56738	273.72406	853.34131	-866.33704	78.32153	437.34015	-1086.79346	357.35974	454.70905	-657.70313	104.25467	109.06319	-1126.33142	340.68109	74.75691
985	8.200	-822.90454	246.32076	1388.04614	-980.94885	70.19383	885.92944	-1040.31995	378.73611	879.61945	-822.13696	275.86032	854.20618	-873.00452	78.22885	438.06485	-1089.73169	358.82806	454.94879	-659.96338	103.71712	112.31046	-1126.55408	340.89340	74.64302
986	8.208	-827.98828	248.25124	1388.97266	-986.23547	72.28265	886.88519	-1045.87781	380.70816	880.59125	-827.67627	277.99875	855.07043	-879.87634	77.98682	438.77579	-1092.36279	360.31482	455.08865	-662.40161	103.18073	115.64479	-1126.71887	341.07101	74.52882
987	8.217	-833.01172	250.18254	1389.83630	-991.52136	74.37277	887.84528	-1051.38806	382.68823	881.44666	-833.17285	280.11658	855.91418	-886.94031	77.59047	439.45963	-1094.73218	361.81830	455.13550	-665.02637	102.66431	119.05173	-1126.84485	341.21863	74.41382
988	8.225	-837.97656	252.11456	1390.62524	-996.81018	76.45379	888.78943	-1056.83215	384.67581	882.18427	-838.61157	282.18887	856.71594	-894.18762	77.03896	440.10400	-1096.89331	363.33789	455.10657	-667.84570	102.18704	122.52214	-1126.95056	341.34393	74.29688
989	8.233	-842.88550	254.04871	1391.33154	-1002.09998	78.51607	889.69873	-1062.18860	386.66907	882.80658	-843.97852	284.19019	857.45386	-901.61096	76.33612	440.69806	-1098.90283	364.87387	455.02319	-670.86963	101.76721	126.04857	-1127.05066	341.45639	74.17628
990	8.242	-847.74341	255.98740	1391.95105	-1007.38635	80.55177	890.55682	-1067.43713	388.66547	883.31921	-849.25952	286.09872	858.10657	-909.20715	75.49090	441.23276	-1100.81763	366.42746	454.90527	-674.10913	101.42047	129.62473	-1127.15564	341.56528	74.04950
991	8.250	-852.55640	257.93292	1392.48425	-1012.65833	82.55492	891.34973	-1072.56067	390.66101	883.73016	-854.44141	287.89905	858.65552	-916.97693	74.51720	441.70160	-1102.68970	367.99951	454.76819	-677.57764	101.15897	133.24857	-1127.27209	341.67712	73.91311
992	8.258	-857.33130	259.88638	1392.93713	-1017.90320	84.52020	892.06604	-1077.54626	392.65018	884.04950	-859.51074	289.58267	859.08722	-924.92200	73.43346	442.10114	-1104.56250	369.58469	454.61996	-681.28833	100.99278	136.92503	-1127.40295	341.79544	73.76426
993	8.267	-862.07349	261.84753	1393.31970	-1023.10364	86.44150	892.69659	-1082.38586	394.62689	884.28979	-864.45532	291.14783	859.39423	-933.04675	72.26170	442.43137	-1106.46753	371.16791	454.46088	-685.25342	100.93221	140.66452	-1127.54993	341.92175	73.60191
994	8.275	-866.78638	263.81467	1393.64453	-1028.24304	88.31226	893.23578	-1087.07703	396.58484	884.46490	-869.26563	292.59918	859.57495	-941.35559	71.02637	442.69617	-1108.41992	372.72882	454.28793	-689.48218	100.98921	144.47995	-1127.71179	342.05579	73.42666
995	8.283	-871.47437	265.78357	1393.92468	-1033.30164	90.12685	893.68329	-1091.62244	398.51709	884.58813	-873.93701	293.94708	859.63458	-949.85046	69.75311	442.90329	-1110.41968	374.24854	454.10037	-693.97900	101.17784	148.38550	-1127.88635	342.19467	73.24100
996	8.292	-876.14136	267.74683	1394.17273	-1038.26208	91.88018	894.04578	-1096.02820	400.41519	884.67133	-878.46899	295.20596	859.58557	-958.53088	68.46758	443.06445	-1112.45581	375.71194	453.90231	-698.74365	101.51347	152.39571	-1128.06873	342.33246	73.05028
997	8.300	-880.79102	269.69464	1394.40100	-1043.10974	93.56681	894.33673	-1100.30310	402.26898	884.72437	-882.86646	296.39157	859.44757	-967.39099	67.19446	443.19470	-1114.51343	377.10684	453.70099	-703.77148	102.01143	156.52280	-1128.25085	342.46176	72.86189
998	8.308	-885.42407	271.61685	1394.62146	-1047.83752	95.18196	894.57581	-1104.45764	404.06760	884.75598	-887.13574	297.51978	859.24591	-976.42029	65.95671	443.31183	-1116.57397	378.42239	453.50403	-709.05884	102.68579	160.77277	-1128.42664	342.57642	72.68368
999	8.317	-890.03857	273.50497	1394.84656	-1052.44128	96.72441	894.78577	-1108.50183	405.80179	884.77374	-891.28491	298.60608	859.00977	-985.60120	64.77499	443.43555	-1118.61768	379.64865	453.31723	-714.60400	103.54869	165.14078	-1128.59094	342.67245	72.52227
1000	8.325	-894.63232	275.35229	1395.08862	-1056.92126	98.19685	894.98981	-1112.44348	407.46533	884.78308	-895.32153	299.66370	858.76947	-994.90955	63.66729	443.58646	-1120.62402	380.77808	453.14322	-720.41064	104.61101	169.60643	-1128.73987	342.74805	72.38178
1001	8.333	-899.20117	277.15173	1395.35925	-1061.27966	99.60301	895.21118	-1116.28674	409.05536	884.78607	-899.25513	300.70059	858.55322	-1004.31726	62.64876	443.78516	-1122.57397	381.80701	452.98132	-726.48584	105.88332	174.12918	-1128.87195	342.80316	72.26333
1002	8.342	-903.74048	278.89420	1395.66687	-1065.52625	100.94611	895.47223	-1120.03406	410.57211	884.78156	-903.09375	301.71799	858.38422	-1013.79089	61.73164	444.05099	-1124.45215	382.73611	452.82999	-732.83813	107.37300	178.64691	-1128.98645	342.83936	72.16557
1003	8.350	-908.24438	280.56958	1396.01563	-1069.67517	102.22974	895.79224	-1123.68469	412.01904	884.76630	-906.84521	302.71014	858.27899	-1023.29382	60.92534	444.40131	-1126.25098	383.56937	452.68875	-739.47778	109.07808	183.08110	-1129.08240	342.85916	72.08590
1004	8.358	-912.70679	282.17078	1396.40613	-1073.74524	103.45847	896.18573	-1127.23694	413.40222	884.73737	-910.51465	303.66531	858.24646	-1032.78992	60.23658	444.85028	-1127.96875	384.31232	452.55829	-746.41724	110.98241	187.34540	-1129.16077	342.86575	72.02160
1005	8.367	-917.12183	283.69598	1396.83643	-1077.75500	104.63789	896.66205	-1130.68640	414.72943	884.69409	-914.10693	304.56747	858.28888	-1042.24280	59.66971	445.40826	-1129.60889	384.97162	452.43903	-753.67065	113.05456	191.35110	-1129.22278	342.86310	71.97048
1006	8.375	-921.48340	285.14728	1397.30334	-1081.72180	105.77464	897.22552	-1134.02698	416.01007	884.63940	-917.62305	305.39835	858.40375	-1051.61951	59.22697	446.08093	-1131.18066	385.55603	452.33142	-761.25195	115.24837	195.01035	-1129.27014	342.85544	71.93076
1007	8.383	-925.78491	286.52942	1397.80444	-1085.65686	106.87590	897.87463	-1137.25330	417.25540	884.57855	-921.06421	306.13980	858.58417	-1060.89197	58.90885	446.86896	-1132.69458	386.07654	452.23669	-769.17310	117.50477	198.24048	-1129.30554	342.84668	71.90083
1008	8.392	-930.02002	287.84998	1398.33923	-1089.56970	107.94786	898.60339	-1140.36096	418.47668	884.51654	-924.43018	306.77567	858.81818	-1070.03650	58.71450	447.76779	-1134.16187	386.54510	452.15668	-777.44434	119.75587	200.96841	-1129.33215	342.83981	71.87918
1009	8.400	-934.18237	289.11716	1398.90527	-1093.46497	108.99425	899.40320	-1143.34656	419.68228	884.45569	-927.72217	307.29343	859.09064	-1079.03577	58.64205	448.76782	-1135.59155	386.97327	452.09277	-786.07031	121.93108	203.13181	-1129.35242	342.83734	71.86435
1010	8.408	-938.26733	290.33749	1399.49512	-1097.34558	110.01688	900.26361	-1146.20789	420.87631	884.39545	-930.94092	307.68585	859.38519	-1087.87927	58.68887	449.85498	-1136.99072	387.37146	452.04480	-795.05176	123.96371	204.67880	-1129.36951	342.84164	71.85471
1011	8.417	-942.27295	291.51636	1400.09729	-1101.21082	111.01762	901.17157	-1148.94421	422.05939	884.33350	-934.08862	307.95163	859.68658	-1096.56140	58.85184	451.01187	-1138.36255	387.74829	452.00974	-804.38354	125.79763	205.56927	-1129.38635	342.85452	71.84849
1012	8.425	-946.19727	292.66025	1400.70227	-1105.05847	111.99931	902.11115	-1151.55920	423.22980	884.26807	-937.16675	308.09485	859.98181	-1105.08093	59.12734	452.21881	-1139.70801	388.10962	451.98230	-814.05737	127.39268	205.77893	-1129.40320	342.87665	71.84401
1013	8.433	-950.03955	293.77792	1401.30396	-1108.88416	112.96402	903.06586	-1154.05847	424.38446	884.19879	-940.17871	308.12430	860.26166	-1113.44128	59.51136	453.45538	-1141.02759	388.45844	451.95700	-824.06396	128.72672	205.30133	-1129.42078	342.90747	71.84020
1014	8.442	-953.79883	294.87833	1401.89636	-1112.68298	113.91158	904.01923	-1156.45203	425.51892	884.12610	-943.12720	308.05249	860.52020	-1121.64709	59.99932	454.70178	-1142.32080	388.79541	451.92880	-834.39600	129.79390	204.14655	-1129.43713	342.94504	71.83697
1015	8.450	-957.47632	295.96698	1402.47021	-1116.44788	114.84233	904.95361	-1158.75256	426.62689	884.04932	-946.01685	307.89447	860.75433	-1129.70398	60.58590	455.93991	-1143.58472	389.12051	451.89395	-845.04956	130.60043	202.33958	-1129.45081	342.98624	71.83494
1016	8.458	-961.07471	297.04425	1403.01404	-1120.16907	115.76169	905.84991	-1160.97375	427.69977	883.96625	-948.85205	307.66681	860.96259	-1137.61829	61.26485	457.15430	-1144.81689	389.43448	451.85104	-856.02197	131.15958	199.91867	-1129.45984	343.02713	71.83486
1017	8.467	-964.59717	298.10654	1403.51672	-1123.83289	116.67872	906.69000	-1163.12830	428.72827	883.87341	-951.63940	307.38702	861.14545	-1145.39465	62.02879	458.33282	-1146.01392	389.73892	451.80130	-867.31055	131.48709	196.93188	-1129.46375	343.06348	71.83725
1018	8.475	-968.05005	299.14722	1403.97058	-1127.43030	117.59523	907.46179	-1165.22815	429.70444	883.76770	-954.38452	307.07172	861.30457	-1153.03503	62.86908	459.46671	-1147.17114	390.03598	451.74759	-878.91260	131.59811	193.43456	-1129.46301	343.09119	71.84227
1019	8.483	-971.43970	300.15601	1404.37329	-1130.95911	118.49794	908.16223	-1167.28552	430.62271	883.64740	-957.09253	306.73416	861.44312	-1160.54041	63.77593	460.55075	-1148.28394	390.32751	451.69366	-890.82202	131.50523	189.48799	-1129.45764	343.10672	71.84984
1020	8.492	-974.77222	301.12161	1404.72644	-1134.42419	119.36518	908.79529	-1169.31262	431.47992	883.51233	-959.76709	306.38348	861.56506	-1167.90906	64.73857	461.58292	-1149.35107	390.61221	451.64206	-903.02710	131.21698	185.15802	-1129.44910	343.10791	71.85983
1021	8.500	-978.05273	302.03696	1405.03540	-1137.83386	120.17810	909.36774	-1171.32068	432.27466	883.36383	-962.40967	306.02588	861.67395	-1175.13660	65.74562	462.56387	-1150.37231	390.88403	451.59207	-915.51025	130.73708	180.51361	-1129.43835	343.09384	71.87228
1022	8.508	-981.28491	302.89990	1405.30640	-1141.19666	120.92459	909.88757	-1173.31775	433.00714	883.20386	-965.02344	305.66605	861.77228	-1182.21692	66.78549	463.49658	-1151.34961	391.13568	451.54193	-928.25024	130.06473	175.62492	-1129.42566	343.06509	71.88728
1023	8.517	-984.47339	303.71042	1405.54456	-1144.52112	121.59846	910.36328	-1175.30969	433.67789	883.03430	-967.61084	305.30731	861.86224	-1189.14368	67.84692	464.38541	-1152.28589	391.36050	451.49124	-941.22314	129.19658	170.56088	-1129.41199	343.02399	71.90498
1024	8.525	-987.62183	304.46851	1405.75415	-1147.81311	122.19829	910.80237	-1177.29968	434.28717	882.85645	-970.17456	304.94952	861.94543	-1195.90930	68.91936	465.23550	-1153.18408	391.55154	451.43930	-954.40479	128.13052	165.38757	-1129.39783	342.97455	71.92565
1025	8.533	-990.73340	305.17487	1405.93884	-1151.07751	122.72720	911.20978	-1179.28723	434.83524	882.67181	-972.71582	304.58737	862.02271	-1202.50745	69.99329	466.05203	-1154.04736	391.70349	451.38495	-967.77124	126.86933	160.16733	-1129.38293	342.92151	71.94943
1026	8.542	-993.81152	305.83139	1406.10205	-1154.31653	123.19292	911.58856	-1181.26917	435.32446	882.48248	-975.23633	304.21204	862.09503	-1208.93420	71.06031	466.83963	-1154.87866	391.81592	451.32837	-981.29858	125.42329	154.95747	-1129.36780	342.86926	71.97585
1027	8.550	-996.86011	306.43964	1406.24768	-1157.53186	123.60577	911.94122	-1183.24011	435.76041	882.29095	-977.73584	303.81458	862.16394	-1215.18689	72.11319	467.60187	-1155.68066	391.89255	451.27136	-994.96655	123.81158	149.80896	-1129.35364	342.82083	72.00386
1028	8.558	-999.88477	306.99924	1406.37964	-1160.72595	123.97565	912.26984	-1185.19373	436.15091	882.09973	-980.21362	303.38818	862.23114	-1221.26624	73.14569	468.34100	-1156.45630	391.93811	451.21588	-1008.75708	122.06199	144.76523	-1129.33972	342.77722	72.03274
1029	8.567	-1002.88989	307.50848	1406.50208	-1163.90173	124.31009	912.57605	-1187.12317	436.50430	881.91144	-982.66846	302.92841	862.29785	-1227.17664	74.15253	469.05777	-1157.21191	391.95605	451.16330	-1022.65454	120.20826	139.86153	-1129.32727	342.73755	72.06297
1030	8.575	-1005.87964	307.96570	1406.61853	-1167.06189	124.61516	912.86212	-1189.02161	436.82901	881.72839	-985.09937	302.43283	862.36597	-1232.92395	75.12930	469.75174	-1157.95581	391.94785	451.11414	-1036.64160	118.28513	135.12593	-1129.31604	342.69983	72.09626
1031	8.583	-1008.85571	308.36945	1406.73181	-1170.20959	124.89780	913.13080	-1190.88416	437.13336	881.55127	-987.50586	301.90063	862.43848	-1238.51624	76.07250	470.42154	-1158.69702	391.91400	451.06781	-1050.69849	116.32287	130.58060	-1129.30603	342.66208	72.13486
1032	8.592	-1011.81519	308.71826	1406.84375	-1173.34851	125.16660	913.38544	-1192.70837	437.42523	881.37939	-989.89014	301.33096	862.51776	-1243.96423	76.97956	471.06540	-1159.44312	391.85526	451.02274	-1064.80371	114.34348	126.24406	-1129.29871	342.62265	72.18099
1033	8.600	-1014.75537	309.01175	1406.95569	-1176.48303	125.42960	913.62885	-1194.49353	437.71014	881.21161	-992.25391	300.72235	862.60443	-1249.27747	77.84885	471.68170	-1160.19800	391.77301	450.97708	-1078.93799	112.35931	122.13419	-1129.29529	342.57980	72.23616
1034	8.608	-1017.67310	309.25201	1407.06787	-1179.61609	125.69168	913.86237	-1196.24011	437.98984	881.04688	-994.60010	300.07404	862.69708	-1254.46570	78.67958	472.26962	-1160.96191	391.67050	450.93085	-1093.08325	110.37425	118.26961	-1129.29578	342.53122	72.30041
1035	8.617	-1020.56787	309.44330	1407.17908	-1182.74988	125.95415	914.08405	-1197.94885	438.26242	880.88416	-996.93018	299.38721	862.79272	-1259.53821	79.47156	472.82944	-1161.73267	391.55359	450.88733	-1107.22412	108.38808	114.66859	-1129.30042	342.47412	72.37183
1036	8.625	-1023.43994	309.58975	1407.28796	-1185.88293	126.21542	914.28870	-1199.62317	438.52420	880.72260	-999.24683	298.66492	862.88654	-1264.50256	80.22483	473.36276	-1162.51147	391.42706	450.85077	-1121.34399	106.40122	111.34685	-1129.30847	342.40573	72.44724
1037	8.633	-1026.28931	309.69385	1407.39221	-1189.01233	126.47232	914.46960	-1201.26770	438.77161	880.56183	-1001.55225	297.91220	862.97321	-1269.36536	80.93936	473.87259	-1163.30176	391.29025	450.82227	-1135.42456	104.41682	108.31453	-1129.31873	342.32401	72.52361
1038	8.642	-1029.11621	309.75516	1407.48999	-1192.13269	126.72134	914.62189	-1202.88855	439.00162	880.40216	-1003.84961	297.13715	863.04895	-1274.13269	81.61487	474.36295	-1164.10962	391.13843	450.79974	-1149.44873	102.44041	105.57316	-1129.33044	342.22787	72.59895
1039	8.650	-1031.92114	309.77045	1407.58044	-1195.23962	126.95964	914.74377	-1204.49109	439.21094	880.24365	-1006.13892	296.35089	863.11359	-1278.80920	82.25102	474.83844	-1164.94067	390.96802	450.78043	-1163.40356	100.47917	103.11312	-1129.34412	342.11761	72.67161
1040	8.658	-1034.70337	309.73553	1407.66370	-1198.32629	127.18493	914.83698	-1206.08020	439.39523	880.08655	-1008.42090	295.56461	863.16956	-1283.40027	82.84778	475.30362	-1165.79785	390.77908	450.76318	-1177.28223	98.54036	100.91209	-1129.36072	341.99500	72.73907
1041	8.667	-1037.46313	309.64682	1407.73975	-1201.38806	127.39545	914.90521	-1207.66150	439.55048	879.93250	-1010.69385	294.78717	863.21960	-1287.91028	83.40590	475.76236	-1166.68237	390.57507	450.74911	-1191.08521	96.62946	98.93542	-1129.38098	341.86258	72.79816
1042	8.675	-1040.19971	309.50192	1407.80774	-1204.42078	127.59062	914.95239	-1209.23889	439.67389	879.78430	-1012.95752	294.02631	863.26569	-1292.34558	83.92734	476.21762	-1167.59229	390.36176	450.74133	-1204.82031	94.74808	97.13792	-1129.40466	341.72290	72.84689
1043	8.683	-1042.91382	309.29947	1407.86646	-1207.42395	127.77199	914.98114	-1210.81628	439.76404	879.64404	-1015.21118	293.28918	863.30988	-1296.71326	84.41554	476.67114	-1168.52344	390.14545	450.74347	-1218.50293	92.89198	95.46619	-1129.43201	341.57813	72.88541
1044	8.692	-1045.60693	309.03918	1407.91577	-1210.39929	127.94352	914.99280	-1212.39661	439.82083	879.51141	-1017.45581	292.58029	863.35406	-1301.02209	84.87541	477.12381	-1169.46899	389.93088	450.75754	-1232.15649	91.05054	93.85984	-1129.46204	341.42984	72.91540
1045	8.700	-1048.27979	308.72275	1407.95532	-1213.35193	128.11072	914.98822	-1213.98108	439.84631	879.38458	-1019.69238	291.89966	863.39911	-1305.28406	85.31306	477.57590	-1170.42236	389.72034	450.78363				-1129.49500	341.27783	72.93872
1046	8.708	-1050.93481	308.35406	1407.98486	-1216.28748	128.27840	914.96960	-1215.56946	439.84641	879.26160	-1021.92358	291.24283	863.44507	-1309.51306	85.73551	478.02753	-1171.37964	389.51489	450.82083				-1129.53113	341.12119	72.95663
1047	8.717	-1053.57471	307.93863	1408.00354	-1219.21497	128.44803	914.94244	-1217.15979	439.83194	879.14069	-1024.15137	290.60016	863.49152	-1313.72424	86.15023	478.47885	-1172.33838	389.31332	450.86539				-1129.56873	340.96103	72.97098
1048	8.725	-1056.20459	307.48300	1408.01147	-1222.40015	127.91766	914.84448
1049	8.733	-1058.82983	306.99658	1408.01050	-1224.97400	128.36052	914.89337
1050	8.742	-1061.45361	306.49326	1408.00452	-1227.78430	128.13084	914.96240
1051	8.750
1052	8.758
1053	8.767
1054	8.775
1055	8.783
1056	8.792
1057	8.800
1058	8.808
1059	8.817
1060	8.825
1061	8.833
1062	8.842
1063	8.850
1064	8.858
1065	8.867
1066	8.875
1067	8.883
1068	8.892
1069	8.900
1070	8.908
1071	8.917
1072	8.925
1073	8.933
1074	8.942
1075	8.950
1076	8.958
1077	8.967
1078	8.975
1079	8.983
1080	8.992
1081	9.000
1082	9.008
1083	9.017
1084	9.025
1085	9.033
1086	9.042
1087	9.050
1088	9.058
1089	9.067
1090	9.075
1091	9.083
1092	9.092
1093	9.100
1094	9.108
1095	9.117
1096	9.125
1097	9.133
1098	9.142
1099	9.150
1100	9.158
1101	9.167
1102	9.175
1103	9.183
1104	9.192
1105	9.200
1106	9.208
1107	9.217
1108	9.225
1109	9.233
1110	9.242
1111	9.250
1112	9.258
1113	9.267
1114	9.275
1115	9.283
1116	9.292
1117	9.300
1118	9.308
1119	9.317
1120	9.325
1121	9.333
1122	9.342
1123	9.350
1124	9.358
1125	9.367
1126	9.375
1127	9.383
1128	9.392
1129	9.400
1130	9.408
1131	9.417
1132	9.425
1133	9.433
1134	9.442
1135	9.450
1136	9.458
1137	9.467
1138	9.475
1139	9.483
1140	9.492
1141	9.500
1142	9.508
1143	9.517
1144	9.525
1145	9.533
1146	9.542
1147	9.550
1148	9.558
1149	9.567
1150	9.575
1151	9.583
1152	9.592
1153	9.600
1154	9.608
1155	9.617
1156	9.625
1157	9.633
1158	9.642
1159	9.650
1160	9.658
1161	9.667
1162	9.675
1163	9.683
1164	9.692
1165	9.700
1166	9.708
1167	9.717
1168	9.725
1169	9.733
1170	9.742
1171	9.750
1172	9.758
1173	9.767
1174	9.775
1175	9.783
1176	9.792
1177	9.800
1178	9.808
1179	9.817
1180	9.825
1181	9.833
1182	9.842
1183	9.850
1184	9.858
1185	9.867
1186	9.875
1187	9.883
1188	9.892
1189	9.900
1190	9.908
1191	9.917
1192	9.925
1193	9.933
1194	9.942
1195	9.950
1196	9.958
1197	9.967
1198	9.975
1199	9.983
1200	9.992
1201	10.000
1202	10.008
1203	10.017
1204	10.025
1205	10.033
1206	10.042
1207	10.050
1208	10.058
1209	10.067
1210	10.075
1211	10.083
1212	10.092
1213	10.100
1214	10.108
1215	10.117
1216	10.125
1217	10.133
1218	10.142
1219	10.150
1220	10.158
1221	10.167
1222	10.175
1223	10.183
1224	10.192
1225	10.200
1226	10.208
1227	10.217
1228	10.225
1229	10.233
1230	10.242
1231	10.250
1232	10.258
1233	10.267
1234	10.275
1235	10.283
1236	10.292
1237	10.300
1238	10.308
1239	10.317
1240	10.325
1241	10.333
1242	10.342
1243	10.350
1244	10.358
1245	10.367
1246	10.375
1247	10.383
1248	10.392
1249	10.400
1250	10.408
1251	10.417
1252	10.425
1253	10.433
1254	10.442
1255	10.450
1256	10.458
1257	10.467
1258	10.475
1259	10.483
1260	10.492
1261	10.500
1262	10.508
1263	10.517
1264	10.525
1265	10.533
1266	10.542
1267	10.550
1268	10.558
1269	10.567
1270	10.575
1271	10.583
1272	10.592
1273	10.600
1274	10.608
1275	10.617
1276	10.625
1277	10.633
1278	10.642
1279	10.650
1280	10.658
1281	10.667
1282	10.675
1283	10.683
1284	10.692
1285	10.700
1286	10.708
1287	10.717
1288	10.725
1289	10.733
1290	10.742
1291	10.750
1292	10.758
1293	10.767
1294	10.775
1295	10.783
1296	10.792
1297	10.800
1298	10.808
1299	10.817
1300	10.825
1301	10.833
1302	10.842
1303	10.850
1304	10.858
1305	10.867
1306	10.875
1307	10.883
1308	10.892
1309	10.900
1310	10.908
1311	10.917
1312	10.925
1313	10.933
1314	10.942
1315	10.950
1316	10.958
1317	10.967
1318	10.975
1319	10.983
1320	10.992
1321	11.000
1322	11.008
1323	11.017
1324	11.025
1325	11.033
1326	11.042
1327	11.050
1328	11.058
1329	11.067
1330	11.075
1331	11.083
1332	11.092
1333	11.100
1334	11.108
1335	11.117
