# Supplementary material for: Musculoskeletal modeling and humanoid control of robots based on human gait data
Source: PeerJ Comput Sci. 2021 Aug 9;7:e657. doi: 10.7717/peerj-cs.657 (PMC8372000; doi:10.7717/peerj-cs.657)
Supplement: Supplemental Information 2 [file peerj-cs-07-657-s002.zip › position/Cap25.trc]

PathFileType	4	(X/Y/Z)	E:\20201110\Cap25.trc
DataRate	CameraRate	NumFrames	NumMarkers	Units	OrigDataRate	OrigDataStartFrame	OrigNumFrames
120.00	120.00	1017	8	mm	120.00	1	1017
Frame#	Time	head			hip_L			hip_R			hip			knee_L			knee_R			ank_L			ank_R
		X1	Y1	Z1	X2	Y2	Z2	X3	Y3	Z3	X4	Y4	Z4	X5	Y5	Z5	X6	Y6	Z6	X7	Y7	Z7	X8	Y8	Z8
1	0.000
2	0.008
3	0.017
4	0.025
5	0.033
6	0.042
7	0.050
8	0.058
9	0.067
10	0.075
11	0.083
12	0.092
13	0.100
14	0.108
15	0.117
16	0.125
17	0.133
18	0.142
19	0.150
20	0.158
21	0.167
22	0.175
23	0.183
24	0.192
25	0.200
26	0.208
27	0.217
28	0.225
29	0.233
30	0.242
31	0.250
32	0.258
33	0.267
34	0.275
35	0.283
36	0.292
37	0.300
38	0.308
39	0.317
40	0.325
41	0.333
42	0.342
43	0.350
44	0.358
45	0.367
46	0.375
47	0.383
48	0.392
49	0.400
50	0.408
51	0.417
52	0.425
53	0.433
54	0.442
55	0.450
56	0.458
57	0.467
58	0.475
59	0.483
60	0.492
61	0.500
62	0.508
63	0.517
64	0.525
65	0.533
66	0.542
67	0.550
68	0.558
69	0.567
70	0.575
71	0.583
72	0.592
73	0.600
74	0.608
75	0.617
76	0.625
77	0.633
78	0.642
79	0.650
80	0.658
81	0.667
82	0.675
83	0.683
84	0.692
85	0.700
86	0.708
87	0.717
88	0.725
89	0.733
90	0.742
91	0.750
92	0.758
93	0.767
94	0.775
95	0.783
96	0.792
97	0.800
98	0.808
99	0.817
100	0.825
101	0.833
102	0.842
103	0.850
104	0.858
105	0.867
106	0.875
107	0.883
108	0.892
109	0.900
110	0.908
111	0.917
112	0.925
113	0.933
114	0.942
115	0.950
116	0.958
117	0.967
118	0.975
119	0.983
120	0.992
121	1.000
122	1.008
123	1.017
124	1.025
125	1.033
126	1.042
127	1.050
128	1.058
129	1.067
130	1.075
131	1.083
132	1.092
133	1.100
134	1.108
135	1.117
136	1.125
137	1.133
138	1.142
139	1.150
140	1.158
141	1.167
142	1.175
143	1.183
144	1.192
145	1.200
146	1.208
147	1.217
148	1.225
149	1.233
150	1.242
151	1.250
152	1.258
153	1.267
154	1.275
155	1.283
156	1.292
157	1.300
158	1.308
159	1.317
160	1.325
161	1.333
162	1.342
163	1.350
164	1.358
165	1.367
166	1.375
167	1.383
168	1.392
169	1.400
170	1.408
171	1.417
172	1.425
173	1.433
174	1.442
175	1.450
176	1.458
177	1.467
178	1.475
179	1.483
180	1.492
181	1.500
182	1.508
183	1.517
184	1.525
185	1.533
186	1.542
187	1.550
188	1.558
189	1.567
190	1.575
191	1.583
192	1.592
193	1.600
194	1.608
195	1.617
196	1.625
197	1.633
198	1.642
199	1.650
200	1.658
201	1.667
202	1.675
203	1.683
204	1.692
205	1.700
206	1.708
207	1.717
208	1.725
209	1.733
210	1.742
211	1.750
212	1.758
213	1.767
214	1.775
215	1.783
216	1.792
217	1.800
218	1.808
219	1.817
220	1.825
221	1.833
222	1.842
223	1.850
224	1.858
225	1.867
226	1.875
227	1.883
228	1.892
229	1.900
230	1.908
231	1.917
232	1.925
233	1.933
234	1.942
235	1.950
236	1.958
237	1.967
238	1.975
239	1.983
240	1.992
241	2.000
242	2.008
243	2.017
244	2.025
245	2.033
246	2.042
247	2.050
248	2.058
249	2.067
250	2.075
251	2.083
252	2.092
253	2.100
254	2.108
255	2.117
256	2.125
257	2.133
258	2.142
259	2.150
260	2.158
261	2.167
262	2.175
263	2.183
264	2.192
265	2.200
266	2.208
267	2.217
268	2.225
269	2.233
270	2.242
271	2.250
272	2.258
273	2.267
274	2.275
275	2.283
276	2.292
277	2.300
278	2.308
279	2.317
280	2.325
281	2.333
282	2.342
283	2.350
284	2.358
285	2.367
286	2.375
287	2.383
288	2.392
289	2.400
290	2.408
291	2.417
292	2.425
293	2.433
294	2.442
295	2.450
296	2.458
297	2.467
298	2.475
299	2.483
300	2.492
301	2.500
302	2.508
303	2.517
304	2.525
305	2.533
306	2.542
307	2.550
308	2.558
309	2.567
310	2.575
311	2.583
312	2.592
313	2.600
314	2.608
315	2.617
316	2.625
317	2.633
318	2.642
319	2.650
320	2.658	1757.37329	256.48996	1391.33997	1614.04041	68.66103	889.78192	1557.01294	378.36871	874.14221	1774.96094	270.57886	848.65149	1631.26672	16.76218	441.28104	1557.86169	349.13190	443.02072	1929.39111	97.78308	206.17709	1553.88538	304.80585	61.23080
321	2.667	1752.51331	257.97568	1392.04834	1608.61792	69.67237	891.12500	1553.64673	379.81839	874.18127	1770.94519	270.34506	849.18024	1621.64478	17.46236	442.49658	1556.17468	349.43729	443.00381	1916.95923	98.99609	203.87254	1553.92773	304.81033	61.32262
322	2.675	1747.66980	259.43527	1392.74731	1603.22424	70.68089	892.46338	1550.30664	381.26105	874.21014	1766.94727	270.09613	849.69330	1612.03967	18.19696	443.69333	1554.49817	349.75854	442.98459	1904.42029	100.16438	201.39757	1553.86072	304.54703	61.11325
323	2.683	1742.85791	260.84708	1393.42786	1597.88513	71.68118	893.79041	1547.01453	382.69119	874.22064	1762.98059	269.81888	850.17834	1602.46436	18.99657	444.85352	1552.84106	350.10757	442.96127	1891.67834	101.24929	198.60550	1553.90271	304.60043	61.06049
324	2.692	1738.08972	262.19510	1394.08203	1592.61865	72.66679	895.09357	1543.78552	384.10483	874.20709	1759.04956	269.50601	850.62720	1592.92834	19.88549	445.96179	1551.21069	350.48920	442.93219	1878.65503	102.22057	195.38918	1554.07861	304.35611	61.44476
325	2.700	1733.37451	263.46774	1394.70276	1587.43042	73.63615	896.34857	1540.62781	385.49805	874.16620	1755.15002	269.15710	851.03552	1583.43958	20.88001	447.00699	1549.61169	350.90045	442.89545	1865.29065	103.05490	191.68661	1554.07397	304.35516	61.31060
326	2.708	1728.71765	264.65802	1395.28418	1582.31189	74.59758	897.51715	1537.54468	386.86621	874.09607	1751.27783	268.77417	851.40167	1574.00684	21.98669	447.98334	1548.04749	351.33276	442.84830	1851.54565	103.73358	187.48051	1554.03699	304.49573	61.32539
327	2.717	1724.12183	265.76508	1395.82227	1577.24438	75.56718	898.55676	1534.53528	388.20352	873.99591	1747.43591	268.35886	851.72607	1564.64136	23.20234	448.89047	1546.52075	351.77609	442.78723	1837.40137	104.24097	182.79407	1554.02710	304.43259	61.42588
328	2.725	1719.58911	266.79443	1396.31421	1572.20911	76.55930	899.43915	1531.59546	389.50314	873.86603	1743.62610	267.91635	852.01196	1555.35583	24.51639	449.73221	1545.03247	352.22327	442.71088	1822.85925	104.56438	177.68356	1554.13831	304.26474	61.21676
329	2.733	1715.12109	267.75549	1396.75830	1567.19580	77.57546	900.16187	1528.71790	390.75854	873.70844	1739.84583	267.45538	852.26337	1546.16431	25.91379	450.51526	1543.58057	352.67117	442.62186	1807.93823	104.69473	172.22786	1554.07080	304.54779	61.47044
330	2.742	1710.71899	268.65884	1397.15491	1562.20361	78.60054	900.74591	1525.89233	391.96533	873.52740	1736.09375	266.98267	852.48364	1537.08105	27.37800	451.24939	1542.16028	353.11786	442.52551	1792.66772	104.62736	166.51787	1554.13782	304.26483	61.34003
331	2.750	1706.38196	269.51331	1397.50513	1557.23218	79.61367	901.22076	1523.10645	393.12164	873.32898	1732.37219	266.50079	852.67603	1528.11914	28.89451	451.94550	1540.76685	353.55923	442.42661	1777.08179	104.36269	160.64754	1554.11096	304.42996	61.35799
332	2.758	1702.10779	270.32269	1397.81091	1552.27441	80.60503	901.60718	1520.34778	394.22678	873.11871	1728.68152	266.01126	852.84601	1519.28894	30.45303	452.61334	1539.39722	353.98813	442.32721	1761.21472	103.90700	154.70676	1554.14893	304.28482	61.33842
333	2.767	1697.89307	271.08405	1398.07385	1547.32544	81.57707	901.91699	1517.60510	395.27979	872.90070	1725.01733	265.51654	853.00079	1510.59802	32.04723	453.26187	1538.04968	354.39651	442.22736	1745.09875	103.27235	148.77599	1554.19678	304.29727	61.30782
334	2.775	1693.73376	271.78952	1398.29626	1542.39417	82.53004	902.16766	1514.86877	396.28055	872.67780	1721.37354	265.01938	853.14740	1502.05151	33.67339	453.90070	1536.72217	354.77707	442.12646	1728.76282	102.47531	142.92253	1554.20154	304.29822	61.44197
335	2.783	1689.62427	272.43164	1398.48181	1537.49536	83.45573	902.38562	1512.13123	397.23166	872.45264	1717.74463	264.52176	853.29095	1493.65247	35.32867	454.54077	1535.41296	355.12378	442.02457	1712.23145	101.53478	137.19952	1554.30957	304.07104	61.63682
336	2.792	1685.55859	273.00650	1398.63599	1532.63733	84.34421	902.59570	1509.38879	398.13849	872.22815	1714.12646	264.02509	853.43481	1485.40002	37.00899	455.19086	1534.12048	355.43265	441.92224	1695.52576	100.46962	131.64755	1554.20728	304.15155	61.28929
337	2.800	1681.53052	273.51352	1398.76501	1527.82080	85.18988	902.81537	1506.64172	399.00693	872.00690	1710.51611	263.53055	853.58093	1477.28674	38.70750	455.85419	1532.84290	355.70276	441.82129	1678.66479	99.29705	126.29698	1554.25488	304.16357	61.38307
338	2.808	1677.53442	273.95416	1398.87439	1523.04028	85.99469	903.05444	1503.89429	399.84186	871.79059	1706.91089	263.03836	853.72986	1469.29895	40.41427	456.52927	1531.57642	355.93753	441.72507	1661.66577	98.03226	121.16983	1554.33948	304.07510	61.24607
339	2.817	1673.56555	274.33185	1398.96814	1518.28711	86.76881	903.31586	1501.15283	400.64795	871.57947	1703.30811	262.54709	853.88049	1461.41943	42.11762	457.21222	1530.31653	356.14319	441.63669	1644.54565	96.68847	116.28354	1554.22839	304.13693	61.35815
340	2.825	1669.62073	274.65240	1399.04907	1513.55139	87.52534	903.59760	1498.42358	401.43173	871.37311	1699.70667	262.05386	854.02991	1453.63110	43.80708	457.89792	1529.05798	356.32584	441.55707	1627.32324	95.27629	111.65549	1554.27112	304.08411	61.21370
341	2.833	1665.69788	274.92291	1399.11890	1508.82312	88.27396	903.89447	1495.71191	402.20166	871.17090	1696.10681	261.55441	854.17419	1445.92041	45.47559	458.58099	1527.79578	356.48917	441.48547	1610.02197	93.80276	107.30488	1554.31067	304.06506	61.19308
342	2.842	1661.79565	275.14865	1399.17822	1504.09070	89.01837	904.19824	1493.02136	402.96548	870.97192	1692.50928	261.04272	854.30835	1438.27747	47.11985	459.25787	1526.52612	356.63422	441.41992	1592.67029	92.27131	103.25144	1554.30017	303.99200	61.26899
343	2.850	1657.91235	275.32980	1399.22681	1499.34094	89.75778	904.49518	1490.35474	403.72690	870.77509	1688.91431	260.51172	854.42688	1430.69617	48.73960	459.92813	1525.24487	356.76175	441.35699	1575.29944	90.68437	99.51280	1554.26367	304.02985	61.39541
344	2.858	1654.04651	275.46243	1399.26306	1494.55957	90.49448	904.76440	1487.71448	404.48526	870.57867	1685.32153	259.95483	854.52441	1423.17358	50.33642	460.59415	1523.94666	356.87466	441.29327	1557.94006	89.04770	96.10212	1554.36609	303.72559	61.19897
345	2.867	1650.19617	275.54282	1399.28564	1489.73389	91.24226	904.97803	1485.10376	405.23792	870.38098	1681.73096	259.36661	854.59802	1415.70898	51.91219	461.25970	1522.62622	356.97635	441.22693	1540.62122	87.37193	93.02892	1554.33508	303.67780	61.16269
346	2.875	1646.35962	275.57153	1399.29468	1484.86023	92.02303	905.11060	1482.52539	405.98276	870.18079	1678.14270	258.74234	854.64819	1408.30334	53.46774	461.92908	1521.28040	357.06757	441.15689	1523.37073	85.67051	90.30199	1554.27881	303.60901	61.36350
347	2.883	1642.53479	275.55420	1399.29224	1479.95129	92.85237	905.15552	1479.98059	406.71890	869.97729	1674.55676	258.07877	854.67786	1400.95728	55.00265	462.60730	1519.90710	357.14584	441.08270	1506.21582	83.95827	87.92933	1554.29077	303.45749	61.22431
348	2.892	1638.71960	275.49701	1399.28186	1475.03162	93.73039	905.13019	1477.46826	407.44504	869.76990	1670.97192	257.37457	854.69019	1393.67004	56.51567	463.30002	1518.50317	357.20840	441.00537	1489.18359	82.25133	85.91567	1554.23462	303.29459	61.38092
349	2.900	1634.91211	275.40091	1399.26599	1470.12488	94.64449	905.06451	1474.98413	408.15836	869.55817	1667.38513	256.63007	854.68750	1386.43970	58.00468	464.01273	1517.06433	357.25446	440.92734	1472.30029	80.56553	84.26176	1554.27612	303.26984	61.35080
350	2.908	1631.11133	275.26096	1399.24646	1465.24500	95.57702	904.98633	1472.52197	408.85513	869.34259	1663.79126	255.84746	854.67194	1379.26587	59.46626	464.74997	1515.58606	357.28357	440.85150	1455.59119	78.91422	82.96535	1554.15259	303.22238	61.51040
351	2.917	1627.31714	275.07074	1399.22449	1460.39624	96.51099	904.91528	1470.07520	409.53125	869.12457	1660.18433	255.03188	854.64551	1372.15100	60.89592	465.51569	1514.06470	357.29330	440.77905	1439.07983	77.30797	82.02145	1553.87573	303.17752	61.73198
352	2.925	1623.52979	274.82663	1399.20239	1455.57520	97.43250	904.86139	1467.63818	410.18149	868.90479	1656.55981	254.19052	854.60980	1365.10156	62.28873	466.31320	1512.49756	357.27908	440.70853	1422.78711	75.75674	81.42072	1553.89246	303.16907	61.78209
353	2.933	1619.75000	274.52856	1399.18408	1450.77551	98.33076	904.82770	1465.20508	410.79926	868.68231	1652.91394	253.33078	854.56525	1358.12683	63.63981	467.14462	1510.88293	357.23691	440.63809	1406.72852	74.27251	81.14679	1553.79993	302.98050	61.94082
354	2.942	1615.97827	274.17886	1399.17297	1445.98901	99.19727	904.81262	1462.76892	411.37823	868.45624	1649.24426	252.45865	854.51215	1351.23535	64.94525	468.00943	1509.21997	357.16541	440.56778	1390.91736	72.87093	81.17464	1553.76086	302.90195	61.95808
355	2.950	1612.21545	273.78049	1399.17114	1441.20801	100.02484	904.81152	1460.32056	411.91437	868.22687	1645.54883	251.57790	854.45081	1344.43311	66.20297	468.90402	1507.50916	357.06519	440.49841	1375.36792	71.57251	81.47124	1554.06238	302.86810	61.77980
356	2.958	1608.46155	273.33691	1399.17822	1436.42529	100.80750	904.81732	1457.84998	412.40543	867.99567	1641.82581	250.68973	854.38153	1337.72229	67.41335	469.82144	1505.75146	356.93692	440.42960	1360.09937	70.40192	81.99919	1553.57471	302.74661	62.03024
357	2.967	1604.71582	272.85153	1399.19043	1431.63501	101.54164	904.82214	1455.34814	412.84988	867.76465	1638.07495	249.79297	854.30573	1331.10376	68.58044	470.75110	1503.94727	356.78107	440.36020	1345.13416	69.38245	82.72153	1553.37805	302.57788	62.38246
358	2.975	1600.97595	272.32626	1399.20142	1426.83276	102.22697	904.81854	1452.80798	413.24683	867.53552	1634.29675	248.88474	854.22620	1324.57605	69.71317	471.67902	1502.09546	356.59781	440.28900	1330.49683	68.52895	83.60510	1553.09644	302.47943	62.45292
359	2.983	1597.23840	271.76205	1399.20325	1422.01672	102.86517	904.80011	1450.22546	413.59546	867.30859	1630.49377	247.96179	854.14673	1318.13477	70.82434	472.58914	1500.19397	356.38626	440.21384	1316.21143	67.84573	84.62114	1552.82385	302.28989	62.80308
360	2.992	1593.49841	271.15970	1399.18713	1417.18872	103.45778	904.76141	1447.59937	413.89362	867.08099	1626.66895	247.02101	854.07025	1311.77515	71.92557	473.46793	1498.24072	356.14615	440.13107	1302.30066	67.32915	85.74363	1552.59888	302.18277	62.96177
361	3.000	1589.75012	270.51993	1399.14319	1412.35303	104.00490	904.69714	1444.93030	414.13986	866.84760	1622.82568	246.05966	853.99744	1305.49170	73.02119	474.30902	1496.23340	355.88052	440.03738	1288.78687	66.97119	86.94839	1552.51770	301.95490	63.15711
362	3.008	1585.98633	269.84332	1399.06104	1407.51563	104.50547	904.60223	1442.21948	414.33560	866.60333	1618.96655	245.07637	853.92566	1299.27661	74.10735	475.11411	1494.17004	355.59528	439.93097	1275.69153	66.76292	88.21405	1552.20752	301.52383	63.29303
363	3.017	1582.19861	269.13043	1398.93164	1402.68188	104.95885	904.47217	1439.46887	414.48425	866.34418	1615.09351	244.07214	853.85040	1293.12061	75.17528	475.88919	1492.04968	355.29614	439.81091	1263.03516	66.69692	89.52216	1551.81909	301.45303	63.55384
364	3.025	1578.37732	268.38229	1398.74829	1397.85620	105.36589	904.30438	1436.68042	414.58911	866.06848	1611.20679	243.05002	853.76648	1287.01367	76.21363	476.64078	1489.87268	354.98645	439.67587	1250.83594	66.76686	90.85506	1551.71313	301.31152	63.61375
365	3.033	1574.51245	267.59927	1398.50525	1393.04138	105.72852	904.09857	1433.85620	414.65350	865.77686	1607.30688	242.01353	853.66931	1280.94739	77.20966	477.37344	1487.64026	354.66779	439.52435	1239.10852	66.96635	92.19350	1551.66602	300.85132	63.59165
366	3.042	1570.59424	266.78018	1398.19910	1388.24036	106.04889	903.85596	1430.99756	414.68042	865.47076	1603.39429	240.96573	853.55609	1274.91431	78.15219	478.08868	1485.35364	354.34143	439.35614	1227.86340	67.28917	93.51625	1551.49902	300.55786	63.87828
367	3.050	1566.61475	265.92383	1397.82971	1383.45410	106.32892	903.57855	1428.10547	414.67218	865.15204	1599.46826	239.90895	853.42572	1268.90869	79.03420	478.78397	1483.01453	354.00903	439.17249	1217.10571	67.73013	94.80102	1551.11963	300.40198	64.18781
368	3.058	1562.57251	265.03369	1397.40442	1378.68127	106.57036	903.26904	1425.17969	414.62970	864.82355	1595.52747	238.84480	853.27820	1262.92786	79.85303	479.45215	1480.62634	353.67194	438.97552	1206.83350	68.28365	96.02634	1550.85596	300.05493	64.53238
369	3.067	1558.47437	264.11911	1396.94055	1373.91882	106.77512	902.93079	1422.21948	414.55264	864.48804	1591.56909	237.77405	853.11371	1256.97314	80.60946	480.08231	1478.19409	353.33093	438.76718	1197.03394	68.94048	97.17416	1550.46741	299.91998	64.62633
370	3.075	1554.33350	263.19037	1396.46191	1369.16211	106.94531	902.56750	1419.22412	414.44046	864.14685	1587.58911	236.69662	852.93201	1251.04871	81.30686	480.66141	1475.72290	352.98682	438.54922	1187.68555	69.68660	98.23147	1550.22864	299.81458	64.77798
371	3.083	1550.16162	262.25259	1395.98877	1364.40552	107.08340	902.18225	1416.19275	414.29254	863.79987	1583.58215	235.61163	852.73279	1245.16162	81.95072	481.17566	1473.21533	352.64059	438.32303	1178.76025	70.50568	99.19013	1549.90027	299.68018	64.84493
372	3.092	1545.96460	261.30600	1395.53162	1359.64319	107.19217	901.77722	1413.12439	414.10858	863.44702	1579.54224	234.51756	852.51581	1239.32178	82.54730	481.61197	1470.67175	352.29297	438.08957	1170.22559	71.38057	100.04716	1549.68799	299.55991	64.93616
373	3.100	1541.74390	260.34891	1395.09302	1354.86829	107.27455	901.35370	1410.01721	413.88870	863.08826	1575.46375	233.41290	852.28168	1233.54285	83.10140	481.95868	1468.09021	351.94263	437.84930	1162.04370	72.29327	100.80380	1549.59509	299.39160	65.03577
374	3.108	1537.49744	259.37955	1394.67078	1350.07263	107.33316	900.91223	1406.86877	413.63382	862.72290	1571.34106	232.29688	852.03204	1227.84204	83.61521	482.20557	1465.46814	351.58704	437.60275	1154.17395	73.22692	101.46189	1549.36804	299.37723	65.51239
375	3.117	1533.22168	258.39670	1394.26025	1345.24719	107.36886	900.45227	1403.67578	413.34576	862.35028	1567.16919	231.16956	851.76965	1222.23755	84.08944	482.34390	1462.80273	351.22421	437.35159	1146.57532	74.16836	102.02104	1549.19250	299.00168	65.55794
376	3.125	1528.91272	257.39859	1393.85632	1340.38489	107.38017	899.97198	1400.43347	413.02689	861.96973	1562.94385	230.03128	851.49707	1216.74658	84.52481	482.36636	1460.09363	350.85321	437.09799	1139.21143	75.10951	102.47875	1548.79004	298.65323	65.81406
377	3.133	1524.56604	256.38138	1393.45337	1335.48145	107.36436	899.46869	1397.13611	412.68002	861.58099	1558.66272	228.88214	851.21643	1211.38562	84.92245	482.26669	1457.34277	350.47321	436.84164	1132.05542	76.04671	102.83143	1548.54004	298.45187	66.34599
378	3.142	1520.17773	255.33871	1393.04565	1330.53491	107.31869	898.93945	1393.77795	412.30695	861.18372	1554.32446	227.72224	850.92926	1206.16943	85.28333	482.04062	1454.55371	350.08350	436.57870	1125.09082	76.97873	103.07536	1548.27368	298.18869	66.60546
379	3.150	1515.74512	254.26340	1392.62805	1325.54395	107.24101	898.38135	1390.35498	411.90625	860.77661	1549.92822	226.55219	850.63562	1201.10938	85.60677	481.68677	1451.72888	349.68457	436.30414	1118.31018	77.90637	103.20628	1548.02332	297.79413	66.69798
380	3.158	1511.26660	253.14903	1392.19543	1320.50842	107.12982	897.79236	1386.86426	411.47427	860.35730	1545.47473	225.37299	850.33459	1196.21228	85.88941	481.20654	1448.86926	349.27841	436.01355	1111.71094	78.83263	103.21854	1547.74805	297.36484	66.91673
381	3.167	1506.74097	251.99071	1391.74292	1315.42896	106.98395	897.17114	1383.30310	411.00836	859.92377	1540.96484	224.18596	850.02405	1191.48096	86.12615	480.60196	1445.97278	348.86777	435.70349	1105.29468	79.76035	103.10675	1547.46338	297.09167	67.17499
382	3.175	1502.16602	250.78497	1391.26672	1310.30688	106.80310	896.51617	1379.66821	410.50836	859.47534	1536.39954	222.99255	849.70099	1186.91309	86.31291	479.87479	1443.03589	348.45535	435.37201	1099.06702	80.68913	102.86742	1547.13342	296.61499	67.52132
383	3.183	1497.53796	249.52953	1390.76477	1305.14331	106.58842	895.82513	1375.95630	409.97589	859.01300	1531.77881	221.79373	849.36206	1182.49976	86.44901	479.02753	1440.05347	348.04385	435.02014	1093.03735	81.61470	102.49791	1546.79407	296.45615	67.91109
384	3.192	1492.85303	248.22282	1390.23633	1299.93787	106.34215	895.09528	1372.16406	409.41415	858.54022	1527.10242	220.58987	849.00464	1178.22693	86.53701	478.06418	1437.02039	347.63577	434.65210	1087.21863	82.52975	101.99478	1546.44556	296.39069	68.43311
385	3.200	1488.10767	246.86423	1389.68176	1294.68762	106.06595	894.32428	1368.28906	408.82785	858.06128	1522.37073	219.38135	848.62756	1174.07690	86.58064	476.98953	1433.93115	347.23367	434.27417	1081.62793	83.42558	101.35394	1546.08276	296.05493	68.87453
386	3.208	1483.29907	245.45468	1389.10217	1289.38928	105.75971	893.51074	1364.32886	408.22159	857.57990	1517.58325	218.16916	848.23151	1170.03162	86.58292	475.80890	1430.78247	346.84103	433.89374	1076.28564	84.29402	100.57202	1545.87195	295.86136	69.29979
387	3.217	1478.42480	243.99606	1388.49951	1284.04126	105.42175	892.65436	1360.28052	407.59866	857.09882	1512.73755	216.95534	847.81885	1166.07300	86.54607	474.52841	1427.57275	346.46268	433.51840	1071.21423	85.12969	99.64528	1545.65442	295.28873	69.53780
388	3.225	1473.48340	242.48907	1387.87610	1278.64331	105.04966	891.75531	1356.14026	406.95923	856.61969	1507.82959	215.74283	847.39368	1162.18457	86.47250	473.15454	1424.30225	346.10300	433.15378	1066.43469	85.92963	98.56776	1545.29077	295.13962	69.94711
389	3.233	1468.47351	240.93205	1387.23376	1273.19519	104.64120	890.81506	1351.90320	406.29913	856.14148	1502.85327	214.53513	846.96069	1158.35205	86.36573	471.69351	1420.97119	345.76529	432.80194	1061.96838	86.68976	97.33311	1544.76196	295.00522	70.57212
390	3.242	1463.39514	239.32214	1386.57288	1267.69495	104.19487	889.83630	1347.56384	405.61148	855.66168	1497.80249	213.33563	846.52362	1154.56299	86.22950	470.15018	1417.57849	345.45288	432.46298	1057.83765	87.40274	95.93700	1544.29980	294.77969	71.17636
391	3.250	1458.24988	237.65706	1385.89404	1262.13928	103.70958	888.82312	1343.11609	404.88977	855.17969	1492.67065	212.14764	846.08527	1150.80859	86.06667	468.52808	1414.12231	345.16730	432.13574	1054.06555	88.05988	94.37726	1543.92224	294.35016	71.57889
392	3.258	1453.04077	235.93547	1385.19751	1256.52319	103.18405	887.77991	1338.55371	404.12955	854.69727	1487.45142	210.97438	845.64703	1147.08325	85.87919	466.82983	1410.60156	344.90518	431.81747	1050.67444	88.65372	92.65200	1543.55664	294.20554	71.86931
393	3.267	1447.77124	234.15619	1384.48389	1250.84033	102.61658	886.71039	1333.87158	403.32721	854.21753	1482.13831	209.81792	845.20947	1143.38306	85.66820	465.05753	1407.01660	344.65912	431.50558	1047.68408	89.17921	90.75841	1543.11218	294.07193	72.58824
394	3.275	1442.44360	232.31807	1383.75305	1245.08301	102.00554	885.61816	1329.06567	402.47989	853.74438	1476.72583	208.67744	844.77148	1139.70679	85.43347	463.21271	1403.36572	344.42014	431.19928	1045.10962	89.63300	88.69465	1542.58289	294.03186	73.67740
395	3.283	1437.05872	230.42038	1383.00464	1239.24133	101.34955	884.50739	1324.13196	401.58667	853.28149	1471.20789	207.54872	844.33118	1136.05615	85.17284	461.29678	1399.64600	344.18008	430.89966	1042.95935	90.01197	86.46428	1541.99451	294.04395	74.29959
396	3.292	1431.61731	228.46277	1382.23840	1233.30457	100.64709	883.38318	1319.06543	400.65018	852.83197	1465.57983	206.42517	843.88647	1132.43555	84.88200	459.31094	1395.85217	343.93369	430.60806	1041.23218	90.31353	84.07921	1541.49695	293.87305	75.09071
397	3.300	1426.12170	226.44386	1381.45398	1227.26184	99.89673	882.25153	1313.86108	399.67633	852.39825	1459.83813	205.29919	843.43640	1128.85107	84.55492	457.25751	1391.97668	343.67914	430.32507	1039.91235	90.53687	81.56218	1540.71545	293.75290	76.16141
398	3.308	1420.57642	224.36082	1380.65271	1221.10510	99.09795	881.12085	1308.51587	398.67123	851.98102	1453.98047	204.16333	842.98047	1125.31067	84.18475	455.14246	1388.00964	343.41833	430.05106	1038.96375	90.68264	78.95008	1540.27148	293.77441	77.12402
399	3.317	1414.98633	222.21100	1379.83838	1214.82898	98.25148	880.00366	1303.02856	397.63870	851.57782	1448.00488	203.01062	842.51776	1121.82434	83.76447	452.97791	1383.93799	343.15692	429.78757	1038.32434	90.75255	76.29471	1539.51550	293.78677	78.24037
400	3.325	1409.35632	219.99387	1379.01904	1208.43201	97.35875	878.91815	1297.39905	396.58051	851.18311	1441.91089	201.83534	842.04742	1118.40381	83.28557	450.78409	1379.74463	342.90179	429.53708	1037.89929	90.74990	73.66133	1538.78577	293.81903	79.39042
401	3.333	1403.68994	217.71159	1378.20764	1201.91785	96.42114	877.88763	1291.62866	395.49817	850.79163	1435.70093	200.63385	841.56952	1115.06165	82.73527	448.59268	1375.40991	342.65704	429.30118	1037.56116	90.67848	71.12788	1538.13147	293.80731	80.82504
402	3.342	1397.98987	215.36862	1377.42151	1195.29639	95.44057	876.94177	1285.71960	394.39310	850.40094	1429.38037	199.40530	841.08722	1111.80811	82.09511	446.44864	1370.91211	342.42325	429.08047	1037.15796	90.53905	68.78062	1537.05298	294.15997	82.07291
403	3.350	1392.25647	212.97182	1376.68213	1188.58423	94.42055	876.11682	1279.67456	393.26547	850.01147	1422.95740	198.15239	840.60809	1108.64294	81.34243	444.40915	1366.22852	342.19907	428.87576	1036.53418	90.32485	66.70195	1536.44031	294.26572	83.37672
404	3.358	1386.48877	210.53131	1376.01294	1181.80359	93.36572	875.45459	1273.49683	392.11392	849.62579	1416.44263	196.88226	840.14508	1105.54810	80.45390	442.53970	1361.33484	341.98193	428.68881	1035.56482	90.01802	64.95010	1535.34924	294.26419	84.72104
405	3.367	1380.68530	208.06123	1375.43750	1174.98230	92.27957	874.99805	1267.18970	390.93652	849.25043	1409.84863	195.60741	839.71716	1102.48059	79.41018	440.90701	1356.20642	341.76865	428.52222	1034.19788	89.59285	63.53976	1534.41931	294.55911	86.37823
406	3.375	1374.84717	205.57823	1374.97595	1168.14905	91.16118	874.78510	1260.75708	389.73148	848.89679	1403.18921	194.34415	839.34808	1099.36841	78.20143	439.56793	1350.81921	341.55774	428.37894	1032.47913	89.03111	62.43883	1533.02112	295.29926	88.09357
407	3.383	1368.97998	203.09789	1374.64233	1161.33032	90.00301	874.84186	1254.20264	388.49625	848.57996	1396.48010	193.10922	839.06329	1096.11450	76.83127	438.55713	1345.15222	341.35297	428.26175	1030.53186	88.33846	61.58699	1531.51147	295.67374	90.22789
408	3.392	1363.09558	200.63226	1374.44409	1154.54700	88.79224	875.17877	1247.52905	387.22690	848.31506	1389.73645	191.91681	838.88495	1092.61328	75.31765	437.87900	1339.18994	341.16345	428.17169	1028.50134	87.54572	60.92006	1529.86292	296.06329	92.34384
409	3.400	1357.20984	198.18993	1374.38306	1147.81299	87.51373	875.79193	1240.73816	385.91718	848.11414	1382.97131	190.77670	838.82629	1088.77686	73.69118	437.50903	1332.92700	341.00027	428.10754	1026.50513	86.69731	60.38649	1528.09180	296.39297	94.90722
410	3.408	1351.33911	195.77756	1374.45728	1141.13525	86.15221	876.66675	1233.83252	384.55920	847.98383	1376.19495	189.69180	838.89148	1084.56128	71.99213	437.40433	1326.37036	340.87396	428.06744	1024.61755	85.84307	59.95543	1526.24097	296.73480	97.09409
411	3.417	1345.49731	193.40198	1374.66077	1134.51465	84.69485	877.78210	1226.81580	383.14542	847.92548	1369.41370	188.65552	839.07776	1079.97583	70.26577	437.51709	1319.53784	340.79468	428.05197	1022.87744	85.03658	59.61305	1524.04993	297.08313	99.81563
412	3.425	1339.69580	191.07202	1374.98267	1127.94678	83.13521	879.11078	1219.69397	381.67026	847.93671	1362.63013	187.65195	839.37732	1075.07507	68.55701	437.80487	1312.45459	340.77338	428.06613	1021.30225	84.32854	59.35101	1521.46680	297.32809	102.54993
413	3.433	1333.94373	188.80016	1375.40430	1121.42114	81.47499	880.61847	1212.47815	380.13065	848.01447	1355.84351	186.65836	839.77844	1069.94495	66.90694	438.23282	1305.15210	340.82071	428.11899	1019.90039	83.75322	59.16119	1518.86060	298.14966	105.65355
414	3.442	1328.24768	186.59998	1375.90149	1114.92456	79.72351	882.26129	1205.18591	378.52661	848.15759	1349.05029	185.64804	840.26581	1064.68884	65.35061	438.76801	1297.66431	340.94409	428.22101	1018.67334	83.32074	59.03722	1516.32959	298.54184	108.84980
415	3.450	1322.61462	184.47910	1376.45117	1108.44006	77.89651	883.98547	1197.84082	376.86215	848.36804	1342.24622	184.59216	840.82172	1059.41382	63.91413	439.37274	1290.02661	341.14667	428.38120	1017.60974	83.02145	58.97330	1513.10498	299.51105	111.69521
416	3.458	1317.05151	182.43619	1377.03601	1101.95068	76.01434	885.72986	1190.47156	375.14465	848.64984	1335.42847	183.46210	841.42719	1054.21948	62.61016	440.00250	1282.27161	341.42892	428.60608	1016.68622	82.83862	58.95908	1510.02893	300.10223	114.91905
417	3.467	1311.56213	180.46820	1377.63721	1095.44287	74.09866	887.43341	1183.11084	373.38443	849.00793	1328.59766	182.23241	842.06354	1049.19092	61.43359	440.61090	1274.42822	341.79114	428.89938	1015.87769	82.76089	58.97717	1506.36279	300.88153	118.28242
418	3.475	1306.14294	178.57874	1378.22546	1088.91052	72.16968	889.04596	1175.79309	371.59485	849.44556	1321.76013	180.88455	842.71265	1044.39502	60.36041	441.15729	1266.51794	342.23300	429.26093	1015.16577	82.78271	59.00739	1502.61145	302.03036	121.74970
419	3.483	1300.78015	176.77962	1378.76172	1082.35425	70.24578	890.53345	1168.55103	369.79105	849.96191	1314.92871	179.41035	843.35699	1039.88037	59.35222	441.61285	1258.55444	342.75076	429.68475	1014.53967	82.89370	59.03407	1498.50989	302.69226	125.07336
420	3.492	1295.45410	175.08656	1379.21130	1075.78076	68.34416	891.87823	1161.41309	367.98752	850.54950	1308.12170	177.81445	843.98096	1035.67566	58.36512	441.96231	1250.54260	343.33548	430.15900	1013.99402	83.07100	59.05148	1494.18701	303.56818	128.28531
421	3.500	1290.14783	173.50842	1379.56189	1069.20264	66.48064	893.07672	1154.40100	366.19775	851.19354	1301.36011	176.11479	844.57269	1031.78809	57.35928	442.20337	1242.47998	343.97363	430.66714	1013.52698	83.28313	59.06236	1489.86523	304.65051	131.56622
422	3.508	1284.85596	172.03677	1379.82922	1062.63916	64.66885	894.13538	1147.52930	364.43521	851.87488	1294.66724	174.34155	845.12555	1028.20459	56.30489	442.34451	1234.35681	344.64850	431.18854	1013.13635	83.49940	59.07202	1484.93457	305.40982	134.93639
423	3.517	1279.58179	170.64865	1380.04541	1056.11523	62.91899	895.06616	1140.80530	362.71304	852.57275	1288.06641	172.53442	845.63788	1024.89392	55.18472	442.40253	1226.15564	345.34183	431.69934	1012.81738	83.69427	59.08374	1480.08179	306.31079	138.13837
424	3.525	1274.33032	169.31934	1380.24255	1049.65833	61.23616	895.88232	1134.22913	361.04315	853.26801	1281.57959	170.73856	846.11182	1021.81250	53.99478	442.39761	1217.85205	346.03564	432.17557	1012.56329	83.84672	59.09734	1474.95215	306.96518	141.55836
425	3.533	1269.10388	168.03064	1380.44434	1043.29602	59.61871	896.59583	1127.79468	359.43457	853.94482	1275.22461	169.00008	846.55176	1018.91223	52.74345	442.34750	1209.41638	346.71286	432.59634	1012.36566	83.94041	59.10963	1469.55859	307.39981	144.67851
426	3.542	1263.90149	166.77084	1380.66638	1037.05444	58.05858	897.21777	1121.48999	357.89172	854.59186	1269.01489	167.36171	846.96320	1016.14856	51.44878	442.26453	1200.81787	347.35706	432.94711	1012.21490	83.96556	59.11665	1464.14197	307.88998	148.10696
427	3.550	1258.72070	165.53271	1380.91785	1030.95728	56.54454	897.76080	1115.29944	356.41479	855.20465	1262.95850	165.85840	847.35242	1013.48560	50.13499	442.15701	1192.02832	347.95279	433.22128	1012.09937	83.92033	59.11572	1458.95691	308.09421	151.93710
428	3.558	1253.55762	164.31160	1381.20386	1025.02466	55.06612	898.23865	1109.20581	355.00195	855.78644	1257.05811	164.51428	847.72540	1010.89844	48.82935	442.03265	1183.02686	348.48834	433.42166	1012.00671	83.81066	59.10641	1453.61230	308.20926	155.87144
429	3.567	1248.40869	163.10425	1381.52649	1019.27167	53.61475	898.66125	1103.19226	353.65103	856.34656	1251.31177	163.34195	848.08575	1008.37231	47.55963	441.89896	1173.80566	348.95871	433.55981	1011.92615	83.64978	59.08971	1447.96362	307.79886	160.13728
430	3.575	1243.27100	161.90839	1381.88574	1013.70740	52.18225	899.03040	1097.24243	352.36032	856.89758	1245.71265	162.34349	848.43439	1005.90173	46.35213	441.76208	1164.37305	349.36343	433.65271	1011.85010	83.45844	59.06631	1442.56201	307.17319	164.21786
431	3.583	1238.14355	160.72284	1382.27954	1008.33527	50.76045	899.34106	1091.34229	351.12766	857.45300	1240.25122	161.51227	848.77094	1003.48877	45.22886	441.62604	1154.75378	349.70416	433.71875	1011.77527	83.26231	59.03712	1436.61230	306.98785	169.13101
432	3.592	1233.02783	159.54765	1382.70471	1003.15454	49.34265	899.58698	1085.48010	349.94989	858.02551	1234.91821	160.83542	849.09454	1001.14154	44.20415	441.49374	1144.98547	349.98550	433.77789	1011.70276	83.08459	59.00522	1430.64001	305.67886	173.77498
433	3.600	1227.92651	158.38419	1383.15735	998.16205	47.92405	899.76398	1079.64746	348.82410	858.62610	1229.70459	160.29773	849.40503	998.87134	43.28347	441.36743	1135.11511	350.21567	433.85318	1011.63672	82.94039	58.97528	1424.16138	304.71283	178.61707
434	3.608	1222.84290	157.23584	1383.63403	993.35419	46.50163	899.87115	1073.83728	347.74954	859.26416	1224.60339	159.88576	849.70361	996.68884	42.46502	441.24841	1125.19482	350.40500	433.97046	1011.58057	82.83623	58.95131	1417.99707	302.90201	183.39632
435	3.617	1217.78040	156.10822	1384.13147	988.72821	45.07418	899.91266	1068.04333	346.72717	859.94781	1219.60938	159.58954	849.99426	994.60193	41.74232	441.13745	1115.27686	350.56415	434.15646	1011.53662	82.77177	58.93649	1411.09119	301.23288	187.74501
436	3.625	1212.74194	155.00745	1384.64722	984.28284	43.64086	899.89923	1062.26086	345.75684	860.68359	1214.71851	159.40225	850.28308	992.61444	41.10613	441.03589	1105.41064	350.70316	434.43558	1011.50610	82.74149	58.93414	1403.83557	299.17178	191.45772
437	3.633	1207.73120	153.93854	1385.17944	980.01813	42.19975	899.84869	1056.48755	344.83478	861.47491	1209.92725	159.31966	850.57733	990.72717	40.54615	440.94522	1095.64233	350.83078	434.82657	1011.48999	82.73599	58.94856	1396.38647	297.22827	195.69281
438	3.642	1202.75220	152.90494	1385.72729	975.93372	40.74806	899.78149	1050.72424	343.95370	862.32184	1205.23218	159.33987	850.88440	988.93860	40.05267	440.86511	1086.01038	350.95139	435.34134	1011.48920	82.74405	58.98462	1388.47192	294.75491	198.90443
439	3.650	1197.80933	151.90941	1386.29114	972.02576	39.28367	899.71118	1044.97510	343.10529	863.22064	1200.63037	159.46216	851.21106	987.24573	39.61772	440.79193	1076.54041	351.06165	435.98438	1011.50470	82.75594	59.04514	1379.92236	293.00980	202.10051
440	3.658	1192.90613	150.95493	1386.87134	968.28308	37.80665	899.63879	1039.24719	342.28207	864.16479	1196.11938	159.68494	851.56281	985.64496	39.23550	440.71896	1067.24231	351.15198	436.75214	1011.53540	82.76756	59.12727	1370.44556	290.80338	203.50156
441	3.667	1188.04468	150.04503	1387.46631	964.69025	36.31960	899.55951	1033.54956	341.47812	865.14453	1191.69775	160.00394	851.94202	984.13251	38.90221	440.63708	1058.11292	351.21213	437.63181	1011.57788	82.78188	59.22185	1360.76758	288.91263	204.62257
442	3.675	1183.22437	149.18341	1388.07214	961.23096	34.82752	899.47028	1027.89282	340.68811	866.14630	1187.36389	160.41263	852.34497	982.70349	38.61582	440.53552	1049.13989	351.23367	438.60083	1011.62756	82.80672	59.31729	1350.79016	287.01974	204.79205
443	3.683	1178.44470	148.37271	1388.68176	957.88904	33.33797	899.37103	1022.28705	339.90665	867.15344	1183.11426	160.90369	852.76068	981.34961	38.37470	440.40402	1040.30493	351.21048	439.62906	1011.67896	82.85246	59.40259	1340.17358	285.38843	204.37392
444	3.692	1173.70557	147.61423	1389.28528	954.64850	31.86021	899.26178	1016.74207	339.12894	868.14807	1178.94434	161.46957	853.17261	980.05682	38.17319	440.23734	1031.58435	351.14050	440.68320	1011.72455	82.93172	59.46570	1329.35901	284.15302	202.95375
445	3.700	1169.00830	146.90860	1389.87231	951.49396	30.40369	899.14130	1011.26526	338.35126	869.11371	1174.84778	162.10101	853.56201	978.80664	37.99674	440.03989	1022.95038	351.02747	441.73062	1011.75488	83.05701	59.49445	1317.83240	283.23709	200.98596
446	3.708	1164.35474	146.25650	1390.43347	948.41162	28.97684	899.00726	1005.86218	337.57141	870.03589	1170.81824	162.78586	853.91113	977.57800	37.82554	439.82385	1014.37244	350.88031	442.74136	1011.76196	83.23495	59.48257	1306.02319	282.70279	197.99551
447	3.717	1159.74634	145.65848	1390.96106	945.38953	27.58643	898.85699	1000.53638	336.78928	870.90234	1166.85059	163.50970	854.20514	976.34900	37.64532	439.60059	1005.82257	350.71036	443.69061	1011.74158	83.46046	59.43517	1293.99451	281.82458	194.80902
448	3.725	1155.18323	145.11472	1391.45056	942.41968	26.23766	898.68799	995.29034	336.00620	871.70197	1162.94043	164.25780	854.43433	975.10004	37.45186	439.37631	997.28015	350.52869	444.56198	1011.69556	83.71425	59.36934	1281.24597	281.24826	190.94289
449	3.733	1150.66504	144.62521	1391.89893	939.49884	24.93591	898.49811	990.12585	335.22458	872.42511	1159.08374	165.01672	854.59540	973.81555	37.24751	439.15338	988.73291	350.34384	445.34833	1011.63055	83.96908	59.30763	1268.10486	280.87479	186.76418
450	3.742	1146.19067	144.19028	1392.30542	936.63068	23.68979	898.28516	985.04242	334.44827	873.06573	1155.27686	165.77458	854.69238	972.48553	37.03772	438.93286	980.17548	350.16064	446.05142	1011.55316	84.20243	59.26659	1254.73083	280.64352	182.17059
451	3.750	1141.75830	143.81088	1392.67090	933.82263	22.51190	898.04718	980.03809	333.68240	873.62274	1151.51514	166.52148	854.73590	971.10559	36.82905	438.71582	971.60834	349.97897	446.68039	1011.46753	84.40386	59.25174	1240.77881	280.50278	177.02556
452	3.758	1137.36597	143.48840	1392.99805	931.07892	21.41578	897.78174	975.11047	332.93271	874.10071	1147.79492	167.25067	854.74054	969.67542	36.62801	438.50357	963.03644	349.79346	447.25082	1011.37567	84.57333	59.26067	1226.66492	280.77142	172.01385
453	3.767	1133.01257	143.22324	1393.29150	928.39453	20.41043	897.48785	970.25677	332.20621	874.50885	1144.11230	167.95938	854.72284	968.19781	36.44128	438.29642	954.46741	349.59457	447.78357	1011.28003	84.71646	59.28679	1211.95923	281.49039	166.48753
454	3.775	1128.69629	143.01414	1393.55627	925.75421	19.49408	897.16931	965.47162	331.51126	874.85919	1140.46362	168.64774	854.69916	966.67712	36.27673	438.09262	945.91095	349.37051	448.30304	1011.18304	84.84118	59.32169	1197.13013	282.24481	161.41512
455	3.783	1124.41455	142.85934	1393.79639	923.13770	18.65262	896.83557	960.74738	330.85666	875.16394	1136.84424	169.31804	854.68323	965.11871	36.14326	437.88934	937.37726	349.10965	448.83380	1011.08685	84.95583	59.35742	1182.16309	283.02869	156.11716
456	3.792	1120.16382	142.75769	1394.01428	920.52759	17.86736	896.49664	956.07556	330.24942	875.43445	1133.24939	169.97435	854.68372	963.52869	36.04833	437.68420	928.87628	348.80231	449.39743	1010.99194	85.06810	59.38864	1167.03723	283.90347	150.81445
457	3.800	1115.94019	142.70886	1394.21179	917.91449	17.12378	896.15826	951.44843	329.69284	875.68066	1129.67480	170.62148	854.70374	961.91351	35.99581	437.47549	920.41687	348.44122	450.00977	1010.89838	85.18507	59.41342	1151.60645	284.81305	145.73993
458	3.808	1111.74023	142.71233	1394.39209	915.29541	16.41313	895.82233	946.85822	329.18555	875.91113	1126.11658	171.26436	854.74219	960.28052	35.98559	437.26309	912.00775	348.02145	450.67911	1010.80609	85.31336	59.43294	1136.07544	286.16199	140.73891
459	3.817	1107.56104	142.76691	1394.55847	912.67010	15.73069	895.48895	942.29736	328.72198	876.13348	1122.57129	171.90863	854.79510	958.63977	36.01346	437.04941	903.65833	347.54163	451.40536	1010.71509	85.45788	59.45105	1120.62427	287.39743	135.75429
460	3.825	1103.39868	142.87099	1394.71423	910.03992	15.07446	895.15765	937.75787	328.29315	876.35327	1119.03491	172.56097	854.85663	957.00256	36.07233	436.83829	895.37817	347.00406	452.18051	1010.62640	85.61964	59.47427	1104.73999	288.59558	131.16069
461	3.833	1099.25024	143.02220	1394.86145	907.40674	14.44369	894.82776	933.23230	327.88757	876.57312	1115.50208	173.22852	854.91998	955.37909	36.15630	436.63260	887.17548	346.41241	452.99121	1010.54138	85.79533	59.50987	1088.79541	289.87689	126.50133
462	3.842	1095.11218	143.21744	1395.00134	904.77423	13.83665	894.49945	928.71381	327.49347	876.79199	1111.96680	173.91742	854.97876	953.77789	36.26383	436.43372	879.05603	345.76981	453.82294	1010.46057	85.98031	59.56213	1072.88892	291.27536	122.17544
463	3.850	1090.98242	143.45326	1395.13391	902.14600	13.24919	894.17487	924.19702	327.10303	877.00769	1108.42358	174.63260	855.02808	952.20508	36.39599	436.24252	871.02386	345.07883	454.66336	1010.38177	86.17123	59.63000	1056.79382	292.93127	117.87755
464	3.858	1086.85986	143.72618	1395.25818	899.52527	12.67672	893.85614	919.67731	326.71405	877.21881	1104.86816	175.37753	855.06506	950.66406	36.55248	436.05984	863.08020	344.34207	455.50406	1010.30182	86.36534	59.70941	1040.34485	294.58963	113.84409
465	3.867	1082.74390	144.03250	1395.37292	896.91412	12.11821	893.54407	915.15057	326.32816	877.42590	1101.29810	176.15419	855.08820	949.15448	36.73069	435.88577	855.22302	343.56189	456.33990	1010.21625	86.55895	59.79491	1023.64789	296.30676	109.85346
466	3.875	1078.63452	144.36859	1395.47656	894.31317	11.57731	893.23700	910.61273	325.94858	877.63007	1097.71289	176.96289	855.09717	947.67053	36.92822	435.71869	847.44763	342.73978	457.16809	1010.11969	86.74873	59.87891	1006.70001	297.71875	105.96581
467	3.883	1074.53149	144.73172	1395.56775	891.72229	11.06059	892.93127	906.06110	325.57870	877.83069	1094.11401	177.80298	855.09198	946.20148	37.14444	435.55524	839.74976	341.87610	457.98846	1010.00659	86.93392	59.95276	990.03784	299.73541	102.35561
468	3.892	1070.43372	145.12021	1395.64453	889.14063	10.57427	892.62152	901.49414	325.22052	878.02460	1090.50305	178.67415	855.07349	944.73444	37.37957	435.39206	832.12775	340.97079	458.80350	1009.87341	87.11707	60.00980	973.20367	301.42252	99.12385
469	3.900	1066.33911	145.53326	1395.70398	886.56653	10.12119	892.30231	896.91144	324.87482	878.20758	1086.88049	179.57666	855.04260	943.25751	37.63332	435.22757	824.58356	340.02393	459.61670	1009.71997	87.30315	60.04663	956.59174	303.51901	96.27180
470	3.908	1062.24597	145.97142	1395.74377	883.99701	9.70041	891.96991	892.31146	324.54242	878.37653	1083.24487	180.51077	855.00006	941.75940	37.90520	435.06119	817.12250	339.03543	460.43112	1009.54834	87.49753	60.06302	939.83295	305.45474	93.67632
471	3.917	1058.15186	146.43628	1395.76160	881.42908	9.31017	891.62384	887.69220	324.22437	878.52905	1079.59326	181.47638	854.94604	940.22803	38.19543	434.89114	809.75214	338.00528	461.25037	1009.36414	87.70367	60.06299	923.02661	306.89319	91.22720
472	3.925	1054.05493	146.92926	1395.75488	878.85901	8.95113	891.26599	883.05200	323.92157	878.66284	1075.92163	182.47372	854.88074	938.64990	38.50500	434.71390	802.48102	336.93448	462.07843	1009.17517	87.92259	60.05475	906.17853	309.42685	88.64491
473	3.933	1049.95288	147.45126	1395.72192	876.28265	8.62642	890.89844	878.38904	323.63589	878.77588	1072.22583	183.50229	854.80444	937.01178	38.83473	434.52612	795.31812	335.82568	462.91638	1008.98938	88.15388	60.04749	889.61151	311.38022	87.00117
474	3.942	1045.84473	148.00314	1395.66235	873.69519	8.33917	890.52307	873.70087	323.37048	878.86639	1068.50195	184.55922	854.71643	935.30237	39.18482	434.32581	788.27185	334.68393	463.76074	1008.81238	88.39648	60.04926	872.77728	313.46518	85.29366
475	3.950	1041.72949	148.58565	1395.57715	871.09021	8.09122	890.14105	868.98505	323.12802	878.93298	1064.74707	185.63953	854.61560	933.51245	39.55534	434.11099	781.34863	333.51749	464.60504	1008.64777	88.64845	60.06665	856.17871	315.37225	83.70892
476	3.958	1037.60657	149.19894	1395.46790	868.46051	7.88341	889.75220	864.23987	322.90857	878.97418	1060.96008	186.73830	854.50128	931.63702	39.94659	433.87891	774.55103	332.33725	465.44086	1008.49689	88.90655	60.10408	839.68842	317.43491	82.66215
477	3.967	1033.47412	149.84271	1395.33557	865.79938	7.71568	889.35498	859.46478	322.70996	878.98828	1057.13892	187.85211	854.37341	929.67737	40.35886	433.62820	767.87695	331.15454	466.25793	1008.35986	89.16581	60.16301	823.07245	319.33670	81.53712
478	3.975	1029.33057	150.51624	1395.18054	863.10089	7.58688	888.94781	854.65930	322.52991	878.97363	1053.28027	188.97911	854.23077	927.63965	40.79184	433.36038	761.32013	329.97928	467.04630	1008.23621	89.41980	60.24242	806.61139	321.51920	81.09497
479	3.983	1025.17505	151.21870	1395.00146	860.35950	7.49583	888.53027	849.82281	322.36774	878.92865	1049.37854	190.11850	854.07050	925.53156	41.24413	433.07764	754.87097	328.82022	467.79898	1008.12427	89.66280	60.34085	790.24579	323.20190	81.01681
480	3.992	1021.00665	151.95012	1394.79651	857.57025	7.44230	888.10260	844.95459	322.22513	878.85168	1045.42749	191.27002	853.88885	923.35925	41.71275	432.78128	748.51801	327.68518	468.51227	1008.02173	89.89197	60.45776	774.13629	325.22348	80.97182
481	4.000	1016.82446	152.71143	1394.56409	854.72980	7.42619	887.66492	840.05505	322.10471	878.74103	1041.42236	192.43358	853.68225	921.12695	42.19335	432.47141	742.24927	326.58054	469.18332	1007.92456	90.10713	60.59328	758.16376	326.77283	81.01051
482	4.008	1012.62805	153.50383	1394.30237	851.83728	7.44599	887.21692	835.12677	322.00824	878.59442	1037.36157	193.60837	853.44745	918.83679	42.68090	432.14716	736.05371	325.51135	469.80869	1007.82678	90.30951	60.74661	742.47083	328.45615	81.54830
483	4.017	1008.41754	154.32779	1394.00928	848.89331	7.49914	886.75696	830.17322	321.93604	878.40961	1033.24658	194.79269	853.18121	916.48834	43.17100	431.80640	729.92059	324.48312	470.38489	1007.72009	90.50148	60.91452	726.78796	329.75629	82.23199
484	4.025	1004.19189	155.18286	1393.68213	845.89783	7.58403	886.28180	825.19720	321.88788	878.18518	1029.07983	195.98465	852.88123	914.07837	43.66039	431.44638	723.83990	323.50336	470.90976	1007.59717	90.68630	61.09143	711.42688	331.07031	82.98560
485	4.033	999.94861	156.06831	1393.31836	842.84875	7.70082	885.78723	820.20001	321.86368	877.92133	1024.86328	197.18289	852.54535	911.60303	44.14634	431.06439	717.80298	322.58109	471.38202	1007.45313	90.86739	61.27106	696.48584	331.72018	84.07287
486	4.042	995.68347	156.98381	1392.91541	839.74127	7.85094	885.26898	815.18329	321.86295	877.61945	1020.59821	198.38608	852.17078	909.06036	44.62608	430.65881	711.80310	321.72601	471.79950	1007.28674	91.04822	61.44719	681.87170	332.92206	85.29457
487	4.050	991.39160	157.92905	1392.47095	836.56970	8.03628	884.72345	810.14935	321.88486	877.28113	1016.28552	199.59229	851.75421	906.44989	45.09747	430.22934	705.83569	320.95007	472.15799	1007.09741	91.23330	61.61372	667.75317	333.77847	86.56683
488	4.058	987.06836	158.90306	1391.98438	833.32971	8.25777	884.14783	805.10077	321.92880	876.90625	1011.92780	200.79909	851.29395	903.77057	45.56049	429.77539	699.89917	320.26788	472.45154	1006.88519	91.42831	61.76534	653.72217	334.34286	88.05185
489	4.067	982.70972	159.90466	1391.45715	830.02026	8.51516	883.54102	800.03925	321.99466	876.49310	1007.52728	202.00439	850.78979	901.02081	46.01788	429.29520	693.99426	319.69507	472.67429	1006.65186	91.63865	61.89966	640.60767	335.00473	89.50315
490	4.075	978.31348	160.93359	1390.89099	826.64313	8.80791	882.90399	794.96570	322.08289	876.03931	1003.08539	203.20703	850.24188	898.19867	46.47491	428.78592	688.12305	319.24615	472.82184	1006.40149	91.86713	62.01962	627.62708	335.32828	90.82069
491	4.083	973.87836	161.99068	1390.28723	823.20001	9.13486	882.23938	789.88007	322.19501	875.54352	998.60205	204.40659	849.65009	895.30322	46.93787	428.24414	682.28796	318.93298	472.89041	1006.13812	92.11392	62.13266	615.12866	335.81677	92.56281
492	4.092	969.40356	163.07622	1389.64600	819.69153	9.49377	881.54974	784.78052	322.33365	875.00507	994.07568	205.60300	849.01385	892.33527	47.41219	427.66782	676.49207	318.76285	472.87546	1005.86255	92.37811	62.24631	603.31757	335.88223	93.63894
493	4.100	964.88770	164.18916	1388.96680	816.11566	9.88272	880.83545	779.66309	322.50244	874.42377	989.50409	206.79620	848.33221	889.29944	47.90107	427.05704	670.73840	318.73691	472.77151	1005.57275	92.65745	62.36497	591.75348	336.12662	94.84831
494	4.108	960.32928	165.32837	1388.24927	812.46881	10.30104	880.09485	774.52234	322.70581	873.80005	984.88336	207.98602	847.60474	886.20526	48.40518	426.41394	665.02924	318.84982	472.57330	1005.26575	92.94649	62.49001	579.92084	335.51578	96.42159
495	4.117	955.72687	166.49448	1387.49341	808.74646	10.74977	879.32709	769.35303	322.94852	873.13550	980.20874	209.17322	846.83289	883.06665	48.92293	425.74292	659.36426	319.09039	472.27802	1004.94019	93.23713	62.62216	569.67273	334.86835	97.12406
496	4.125	951.07886	167.68997	1386.70093	804.94440	11.23181	878.53363	764.15063	323.23465	872.43225	975.47522	210.36026	846.02026	879.89917	49.45086	425.05081	653.74084	319.44272	471.88693	1004.59808	93.52179	62.76477	559.79999	334.15396	97.92717
497	4.133	946.38452	168.91737	1385.87427	801.05731	11.75108	877.71661	758.91125	323.56653	871.69141	970.67798	211.55142	845.17206	876.71692	49.98454	424.34607	648.15515	319.88638	471.40390	1004.24426	93.79598	62.92505	550.23224	334.17148	98.70830
498	4.142	941.64404	170.17850	1385.01624	797.07843	12.31046	876.87671	753.63074	323.94540	870.91229	965.81311	212.75169	844.29370	873.53131	50.51997	423.63702	642.60388	320.39752	470.83325	1003.88458	94.05853	63.11133	540.88776	333.87039	98.86172
499	4.150	936.85846	171.47510	1384.12952	793.00189	12.91043	876.01318	748.30414	324.37170	870.09418	960.87720	213.96565	843.39087	870.35223	51.05408	422.93100	637.08374	320.95209	470.17950	1003.52209	94.31028	63.32886	532.54187	333.32962	99.11079
500	4.158	932.02795	172.80927	1383.21545	788.82379	13.55006	875.12549	742.92645	324.84479	869.23785	955.86786	215.19766	842.47040	867.18866	51.58386	422.23386	631.59131	321.52844	469.44745	1003.15625	94.55270	63.57785	524.45880	332.64117	98.83129
501	4.167	927.15210	174.18231	1382.27441	784.54272	14.22844	874.21613	737.49268	325.36322	868.34406	950.78363	216.45193	841.54083	864.04773	52.10568	421.55066	626.12433	322.10803	468.64047	1002.78357	94.78696	63.85623	516.65338	332.33359	98.74832
502	4.175	922.22955	175.59421	1381.30688	780.15930	14.94460	873.29163	731.99707	325.92560	867.41229	945.62384	217.73181	840.61060	860.93341	52.61581	420.88742	620.68115	322.67575	467.75897	1002.40302	95.01279	64.16544	509.22815	332.12103	98.51817
503	4.183	917.25964	177.04453	1380.31445	775.67578	15.69687	872.36047	726.43365	326.53021	866.44080	940.38812	219.03938	839.68762	857.84576	53.11118	420.25110	615.26001	323.22168	466.80130	1002.01898	95.22810	64.51413	502.05515	331.95157	98.08295
504	4.192	912.24200	178.53354	1379.29956	771.09491	16.48276	871.43146	720.79700	327.17389	865.42657	935.07623	220.37617	838.77924	854.78088	53.58927	419.64816	609.85822	323.74164	465.76578	1001.63916	95.43033	64.91518	495.15906	332.21909	98.09758
505	4.200	907.17615	180.06227	1378.26477	766.41840	17.29932	870.51428	715.08197	327.85324	864.36700	929.68677	221.74300	837.89221	851.72992	54.04810	419.08282	604.47388	324.23593	464.65149	1001.26886	95.61831	65.37872	489.05460	331.75229	96.74426
506	4.208	902.06195	181.63211	1377.21265	761.64679	18.14398	869.61847	709.28387	328.56638	863.26141	924.21765	223.13991	837.03162	848.68048	54.48669	418.55652	599.10699	324.70676	463.45715	1000.90820	95.79169	65.90915	482.87967	331.70355	96.33450
507	4.217	896.89917	183.24554	1376.14600	756.77881	19.01527	868.75134	703.39709	329.31372	862.11267	918.66467	224.56668	836.20074	845.61731	54.90503	418.06854	593.76019	325.15671	462.18082	1000.55524	95.94872	66.50845	477.22772	331.91113	95.49512
508	4.225	891.68799	184.90668	1375.06836	751.81134	19.91403	867.91803	697.41553	330.09637	860.92554	913.02240	226.02271	835.40094	842.52301	55.30296	417.61774	588.43915	325.58813	460.81879	1000.20984	96.08510	67.18176	471.63269	331.35812	94.05563
509	4.233	886.42822	186.62137	1373.98230	746.74109	20.84584	867.12158	691.33289	330.91428	859.70422	907.28381	227.50662	834.63202	839.37988	55.67963	417.20370	583.15222	326.00293	459.36551	999.87585	96.19302	67.93909	466.66324	331.63739	92.66750
510	4.242	881.11914	188.39731	1372.88928	741.56573	21.82247	866.36188	685.14240	331.76752	858.45258	901.44128	229.01723	833.89209	836.17084	56.03403	416.82770	577.90961	326.40256	457.81506	999.55872	96.26038	68.79265	462.06052	331.36661	90.96124
511	4.250	875.75928	190.24380	1371.79041	736.28278	22.85712	865.63635	678.83618	332.65787	857.17523	895.48792	230.55489	833.17810	832.87860	56.36472	416.49237	572.72302	326.79028	456.16415	999.26227	96.27289	69.75362	457.54233	331.44269	89.35381
512	4.258	870.34637	192.17006	1370.68726	730.88916	23.95595	864.94293	672.40625	333.58835	855.87781	889.41858	232.12247	832.48608	829.48450	56.66907	416.20093	567.60535	327.17255	454.41443	998.98621	96.21818	70.83212	453.37881	331.55423	87.37381
513	4.267	864.87726	194.18335	1369.58386	725.38153	25.11365	864.28088	665.84583	334.56143	854.56677	883.23022	233.72520	831.81226	825.96893	56.94485	415.95636	562.56964	327.55865	452.57401	998.72583	96.08796	72.03812	449.64243	331.47226	85.48936
514	4.275	859.34918	196.28807	1368.48743	719.75720	26.31546	863.65112	659.15057	335.57898	853.25165	876.92255	235.36920	831.15381	822.31146	57.19276	415.76065	557.62854	327.96085	450.66006	998.46912	95.87864	73.38043	446.53323	331.28705	83.24527
515	4.283	853.76025	198.48499	1367.41028	714.01337	27.54351	863.05627	652.32080	336.64368	851.94794	870.49878	237.05975	830.51025	818.49078	57.41726	415.61462	552.79236	328.39447	448.70157	998.19269	95.59260	74.86435	443.41852	331.37149	80.96289
516	4.292	848.10938	200.77122	1366.37061	708.14563	28.78522	862.50153	645.36304	337.76019	850.68085	863.96674	238.79971	829.88501	814.48651	57.62502	415.51889	548.06567	328.87646	446.74033	997.85638	95.23991	76.48926	441.12024	331.27554	78.20426
517	4.300	842.39630	203.14102	1365.39368	702.14856	30.03870	861.99463	638.29108	338.93509	849.48798	857.33881	240.58775	829.28699	810.27966	57.82321	415.47516	543.44189	329.42349	444.83066	997.40289	94.83846	78.24811	439.21530	330.89288	75.07426
518	4.308	836.62000	205.58614	1364.51074	696.01556	31.31090	861.54486	631.12659	340.17496	848.42035	850.63226	242.41667	828.73199	805.84998	58.01917	415.48593	538.90027	330.05042	443.03796	996.77136	94.40931	80.13269	437.36752	331.25024	72.63195
519	4.317	830.77820	208.09653	1363.75562	689.74066	32.61172	861.16180	623.90082	341.48450	847.53912	843.86713	244.27185	828.24304	801.17480	58.22044	415.55432	534.40601	330.76877	441.43460	995.91858	93.96881	82.14285	435.92648	330.82733	70.75603
520	4.325	824.86749	210.66132	1363.16003	683.31873	33.95081	860.85553	616.65302	342.86630	846.90857	837.06232	246.13066	827.84851	796.23114	58.43333	415.68524	529.91028	331.58484	440.09125	994.82788	93.52502	84.29038	432.74545	330.48712	70.37699
521	4.333	818.88611	213.26881	1362.74768	676.74756	35.33777	860.63782	609.42657	344.32248	846.58521	830.23181	247.96428	827.57867	790.99976	58.66044	415.88562	525.35071	332.49789	439.06393	993.50018	93.08063	86.59409	427.26404	330.21317	70.27686
522	4.342	812.83630	215.90546	1362.53259	670.02942	36.78229	860.52130	602.26196	345.85593	846.60687	823.38525	249.74359	827.46191	785.46838	58.89942	416.16193	520.65649	333.50012	438.38107	991.94257	92.63654	89.07220	423.70618	330.34912	69.74406
523	4.350	806.72571	218.55644	1362.51782	663.17249	38.29292	860.51709	595.19006	347.47079	846.98688	816.53119	251.44669	827.51984	779.63434	59.14301	416.51651	515.76135	334.57877	438.03668	990.16162	92.19424	91.73788	422.16177	330.76505	69.04990
524	4.358	800.56665	221.20804	1362.69727	656.19031	39.87646	860.63281	588.22662	349.17203	847.71326	809.67780	253.06374	827.76160	773.50446	59.37911	416.94711	510.62122	335.71921	437.99481	988.16095	91.75717	94.59641	419.92175	330.64566	67.94703
525	4.367	794.37384	223.84836	1363.05847	649.10010	41.53773	860.87280	581.37170	350.96347	848.75336	802.82965	254.59816	828.18121	767.09406	59.59258	417.44974	505.22754	336.90814	438.20343	985.94037	91.32971	97.64345	418.00116	331.21606	67.35515
526	4.375	788.16302	226.46675	1363.58423	641.92230	43.27913	861.23889	574.61108	352.84579	850.06110	795.98615	256.06610	828.75891	760.42322	59.76849	418.02036	499.60852	338.13727	438.61044	983.49640	90.91484	100.86591	416.30624	331.54276	66.96902
527	4.383	781.94861	229.05362	1364.25366	634.67963	45.10075	861.72968	567.91956	354.81470	851.58368	789.14099	257.49390	829.46552	753.51263	59.89367	418.65494	493.82190	339.40424	439.17023	980.82428	90.51317	104.24470	414.03217	332.01852	66.52236
528	4.392	775.74390	231.60098	1365.04224	627.39722	47.00019	862.33997	561.26685	356.86035	853.26630	782.28333	258.91418	830.26807	746.38165	59.95525	419.34824	487.94360	340.70844	439.83936	977.91760	90.12312	107.75639	412.20340	332.52332	66.56888
529	4.400	769.56079	234.10294	1365.92371	620.10187	48.97190	863.06091	554.62280	358.96844	855.05542	775.40106	260.36197	831.13477	739.04999	59.93935	420.09213	482.05933	342.04584	440.57162	974.76923	89.74102	111.37419	410.74100	332.86945	66.14630
530	4.408	763.40942	236.55498	1366.87170	612.82245	51.00703	863.87976	547.96149	361.12228	856.90167	768.48438	261.87100	832.03857	731.53790	59.83187	420.87640	476.25610	343.40887	441.32089	971.37140	89.36076	115.06906	409.88416	332.93741	65.30593
531	4.417	757.29706	238.95348	1367.85974	605.58984	53.09422	864.78168	541.26361	363.30414	858.76184	761.52954	263.47046	832.95782	723.86432	59.62062	421.69077	470.61804	344.79089	442.04803	967.71826	88.97507	118.81213	409.03470	333.35471	65.34395
532	4.425	751.22693	241.29562	1368.86182	598.43329	55.22087	865.74976	534.51764	365.49658	860.59839	754.54089	265.18207	833.87646	716.04413	59.29663	422.52490	465.22253	346.18893	442.72375	963.80652	88.57832	122.57855	408.07434	333.55783	65.18343
533	4.433	745.19861	243.57939	1369.85303	591.37793	57.37458	866.76587	527.72034	367.68478	862.37946	747.53064	267.01779	834.78253	708.08667	58.85490	423.36746	460.13477	347.60321	443.32544	959.63757	88.16909	126.35060	407.41010	333.94818	65.07798
534	4.442	739.20911	245.80371	1370.81165	584.44373	59.54341	867.80951	520.87634	369.85812	864.08008	740.51880	268.97906	835.66797	699.99585	58.29602	424.20410	455.40125	349.03522	443.83374	955.21735	87.75190	130.12006	406.90988	334.21957	65.14234
535	4.450	733.25476	247.96959	1371.72095	577.64734	61.71505	868.85864	513.99731	372.01062	865.68384	733.53027	271.05807	836.52771	691.77051	57.62762	425.01590	451.04712	350.48798	444.23334	950.55560	87.33715	133.89011	406.58072	334.46164	65.27531
536	4.458	727.33203	250.08090	1372.57117	571.00110	63.87622	869.88983	507.10071	374.14133	867.18469	726.59351	273.23874	837.35791	683.40460	56.86404	425.78055	447.07678	351.96698	444.51746	945.66528	86.93976	137.67349	406.01389	334.58142	65.00129
537	4.467	721.43738	252.14391	1373.35828	564.51294	66.01270	870.87976	500.20825	376.25238	868.58539	719.73840	275.49658	838.15479	674.88977	56.02461	426.47760	443.47766	353.47894	444.69147	940.55927	86.57882	141.48679	405.29297	334.40155	64.59406
538	4.475	715.56665	254.16582	1374.08350	558.18701	68.10931	871.80701	493.34595	378.34494	869.89160	712.99316	277.79971	838.91388	666.21808	55.13148	427.09229	440.22156	355.02924	444.77100	935.24817	86.27820	145.34482	405.17157	334.39169	64.48839
539	4.483	709.71606	256.15344	1374.75195	552.02344	70.15092	872.65479	486.54407	380.41376	871.10382	706.38354	280.11203	839.63025	657.38318	54.20775	427.61548	437.26819	356.61856	444.77649	929.73761	86.06569	149.25954	405.02194	334.37375	64.09737
540	4.492	703.88159	258.11139	1375.37170	546.01794	72.12675	873.41455	479.83716	382.44534	872.21130	699.93115	282.39624	840.29895	648.38025	53.27495	428.04315	434.56580	358.24005	444.72800	924.02686	85.97131	153.24081	404.98154	334.12320	63.81234
541	4.500	698.05920	260.04163	1375.95300	540.16016	74.03348	874.08649	473.26331	384.42282	873.19666	693.65356	284.61691	840.91626	639.20648	52.35046	428.37891	432.05554	359.87857	444.64267	918.10724	86.02506	157.29378	404.95239	334.13306	63.77489
542	4.508	692.24536	261.94473	1376.50745	534.43518	75.87337	874.67725	466.86011	386.33353	874.04724	687.56213	286.74277	841.48029	629.86230	51.44509	428.63843	429.67603	361.51178	444.53351	911.96411	86.25443	161.41388	404.78098	334.22427	63.80977
543	4.517	686.43738	263.82135	1377.04663	528.82568	77.65115	875.19769	460.66125	388.17120	874.76172	681.66187	288.74893	841.99109	620.35309	50.56450	428.84872	427.37073	363.11243	444.40955	905.57990	86.68333	165.58549	404.70490	334.39322	63.62696
544	4.525	680.63562	265.67215	1377.58142	523.31396	79.37341	875.66174	454.69067	389.93567	875.34869	675.95190	290.61786	842.45197	610.68842	49.71611	429.03970	425.09387	364.65240	444.27707	898.93665	87.33302	169.78357	404.40723	334.72174	63.50814
545	4.533	674.84277	267.49664	1378.12085	517.88269	81.04793	876.08716	448.95642	391.63434	875.82275	670.42749	292.33948	842.86981	600.88196	48.91239	429.23700	422.81348	366.10696	444.14102	892.01880	88.22203	173.97409	404.17242	335.20596	63.57804
546	4.542	669.06238	269.29242	1378.67200	512.51611	82.68154	876.49506	443.44885	393.28186	876.20105	665.08057	293.91180	843.25439	590.95398	48.16489	429.46277	420.51343	367.45740	444.00525	884.81372	89.36420	178.11301	404.13513	335.43765	63.38179
547	4.550	663.29932	271.05612	1379.24097	507.20105	84.27866	876.90704	438.14990	394.89426	876.49976	659.90076	295.34027	843.61737	580.93127	47.48458	429.73505	418.19238	368.69241	443.87228	877.31213	90.76561	182.14597	403.89645	335.59036	63.23413
548	4.558	657.56079	272.78473	1379.83240	501.92688	85.84142	877.34357	433.04639	396.48300	876.73285	654.87598	296.63483	843.97058	570.84326	46.89247	430.06226	415.86133	369.80850	443.74399	869.50610	92.42221	186.00996	403.64587	335.60406	62.92772
549	4.567	651.85486	274.47519	1380.45093	496.68591	87.37022	877.82330	428.13501	398.05350	876.91211	649.99451	297.80682	844.32477	560.71912	46.42046	430.44357	413.53943	370.80789	443.62189	861.38721	94.31722	189.63457	403.39450	335.79672	62.72631
550	4.575	646.19043	276.12329	1381.10059	491.47168	88.86434	878.36322	423.41553	399.60858	877.04547	645.24512	298.86710	844.68878	550.58923	46.09883	430.87799	411.24866	371.69476	443.50537	852.94373	96.41808	192.94228	402.86331	336.17142	62.89154
551	4.583	640.57690	277.72278	1381.78455	486.27759	90.32320	878.97723	418.88159	401.15253	877.13763	640.61853	299.82468	845.06964	540.48474	45.94742	431.37085	409.00989	372.47375	443.39185	844.16052	98.67500	195.85100	402.80420	336.32281	62.82018
552	4.592	635.02380	279.26691	1382.50391	481.09680	91.74774	879.67493	414.52197	402.69061	877.19171	636.10706	300.68640	845.47241	530.43433	45.97649	431.93280	406.83923	373.15225	443.27954	835.01941	101.02371	198.27925	402.71408	336.12549	62.69418
553	4.600	629.53992	280.75018	1383.25732	475.92493	93.14140	880.46118	410.32642	404.22672	877.21045	631.70410	301.45621	845.90057	520.45972	46.19031	432.57428	404.74622	373.74139	443.16946	825.50330	103.39149	200.15210	402.65689	336.02744	62.60178
554	4.608	624.13257	282.16916	1384.04285	470.76111	94.50919	881.33594	406.28772	405.76312	877.19580	627.40393	302.13431	846.35559	510.57385	46.58864	433.29935	402.73376	374.25449	443.06424	815.59814	105.70540	201.40659	402.51059	335.96741	62.55494
555	4.617	618.80664	283.52249	1384.85681	465.60754	95.85548	882.29437	402.39929	407.30109	877.14886	623.20129	302.71667	846.83649	500.78210	47.16663	434.10291	400.79871	374.70593	442.96625	805.29736	107.90196	201.99718	402.57751	335.80206	62.87379
556	4.625	613.56458	284.81110	1385.69385	460.46973	97.18224	883.32617	398.65576	408.83923	877.07025	619.09131	303.19644	847.33984	491.08582	47.91486	434.97214	398.93323	375.11078	442.87680	794.60071	109.93425	201.89922	402.42542	335.76938	62.60246
557	4.633	608.40759	286.03802	1386.54541	455.35400	98.48887	884.41516	395.05432	410.37250	876.96051	615.06946	303.56696	847.85968	481.48376	48.81958	435.89023	397.12561	375.48303	442.79474	783.51367	111.77404	201.10803	402.41879	335.74011	62.63442
558	4.642	603.33545	287.20789	1387.40100	450.26746	99.77264	885.54169	391.59058	411.89484	876.82208	611.12988	303.82361	848.38763	471.97205	49.86115	436.83978	395.36218	375.83527	442.71652	772.04297	113.41093	199.63541	402.44821	335.73038	62.67186
559	4.650	598.34900	288.32544	1388.24951	445.21765	101.02979	886.68585	388.25476	413.40259	876.66022	607.26648	303.96426	848.91254	462.54407	51.01378	437.80643	393.63000	376.17838	442.63831	760.19421	114.84966	197.50742	402.90106	336.12067	62.33780
560	4.658	593.44995	289.39490	1389.07947	440.21301	102.25681	887.82874	385.03149	414.89288	876.48059	603.47302	303.98956	849.42206	453.19226	52.25204	438.77982	391.91809	376.52023	442.55728	747.97205	116.10472	194.76401	402.29672	335.53323	62.64352
561	4.667	588.64001	290.42059	1389.88000	435.26270	103.45186	888.95276	381.90381	416.35983	876.28650	599.74255	303.90405	849.90417	443.90979	53.55906	439.75208	390.21899	376.86377	442.47061	735.38098	117.19479	191.45828	402.83209	335.88013	62.24636
562	4.675	583.92053	291.40707	1390.64209	430.37500	104.61463	890.04236	378.85474	417.79297	876.07782	596.06909	303.71817	850.34943	434.69019	54.92846	440.71408	388.52698	377.20874	442.37549	722.42737	118.13843	187.65421	402.81836	335.80490	62.44873
563	4.683	579.29285	292.35742	1391.35938	425.55566	105.74423	891.08575	375.86951	419.17780	875.85162	592.44922	303.44901	850.75177	425.52563	56.36033	441.65485	386.83923	377.55377	442.27078	709.12000	118.95020	183.42268	402.65637	335.70206	62.18751
564	4.692	574.75806	293.27191	1392.02747	420.80933	106.83728	892.07520	372.93958	420.49609	875.60315	588.88086	303.11884	851.10876	416.40942	57.85413	442.56610	385.15466	377.89600	442.15686	695.47107	119.63864	178.83852	402.53293	335.77625	62.44172
565	4.700	570.31567	294.14835	1392.64355	416.13953	107.88916	893.00641	370.06104	421.72903	875.32666	585.35986	302.75171	851.42090	407.33948	59.40748	443.44458	383.47400	378.22974	442.03406	681.49866	120.20670	173.97903	402.52823	335.50522	62.21501
566	4.708	565.96240	294.98386	1393.20520	411.54773	108.89661	893.87836	367.22803	422.86169	875.01532	581.88062	302.36978	851.69019	398.31897	61.01991	444.28940	381.79919	378.54782	441.90326	667.22656	120.65295	168.92163	402.50076	335.37842	62.25619
567	4.717	561.69275	295.77628	1393.71130	407.03345	109.85764	894.69250	364.43311	423.88342	874.66217	578.43518	301.99078	851.92078	389.35706	62.69040	445.10297	380.13318	378.84302	441.76627	652.68311	120.97348	163.73987	402.44138	335.27499	62.19936
568	4.725	557.50146	296.52448	1394.16260	402.59436	110.77029	895.45319	361.66931	424.78754	874.26208	575.01550	301.62759	852.11920	380.46667	64.41214	445.89410	378.48022	379.10922	441.62482	637.89856	121.16489	158.50099	402.31363	335.28922	62.15639
569	4.733	553.38416	297.22803	1394.56201	398.22546	111.63374	896.16595	358.92993	425.57483	873.81482	571.61414	301.28931	852.29346	371.66296	66.17282	446.67661	376.84607	379.34293	441.48001	622.90344	121.22761	153.26549	402.11078	335.32306	62.34521
570	4.742	549.33740	297.88715	1394.91321	393.91895	112.45009	896.83606	356.20483	426.25818	873.32935	568.22522	300.98108	852.45142	362.96155	67.95783	447.46567	375.23682	379.54459	441.33353	607.72705	121.16775	148.08597	401.93814	335.09583	62.25383
571	4.750	545.35815	298.50278	1395.22083	389.66443	113.22411	897.46814	353.47949	426.86359	872.82623	564.84424	300.70398	852.59924	354.37744	69.75187	448.27490	373.65845	379.71780	441.18668	592.39697	120.99718	143.00558	401.83170	335.16779	62.42475
572	4.758	541.44312	299.07629	1395.48950	385.44934	113.96161	898.06714	350.74023	427.42419	872.33221	561.46826	300.45490	852.74054	345.92578	71.53880	449.11386	372.11633	379.86816	441.03949	576.93823	120.73222	138.05727	401.74341	335.02460	62.38164
573	4.767	537.58740	299.60892	1395.72302	381.25928	114.66869	898.63806	347.97900	427.96906	871.86896	558.09570	300.22678	852.87610	337.61938	73.30263	449.98840	370.61377	380.00348	440.89255	561.37146	120.39133	133.26364	401.53769	334.91190	62.39077
574	4.775	533.78577	300.10175	1395.92444	377.07996	115.35197	899.18463	345.19702	428.51794	871.44708	554.72534	300.00897	853.00439	329.46680	75.02966	450.90030	369.15149	380.13205	440.74786	545.71228	119.99322	128.63844	401.68640	334.76730	62.86707
575	4.783	530.03259	300.55627	1396.09534	372.89807	116.01859	899.70892	342.40295	429.08322	871.06805	551.35706	299.78806	853.12256	321.46765	76.70956	451.84534	367.72852	380.25986	440.60703	529.97241	119.55582	124.19136	401.48825	334.98123	62.47130
576	4.792	526.32373	300.97467	1396.23645	368.70166	116.67548	900.21149	339.60974	429.67297	870.72821	547.99133	299.54974	853.22778	313.61609	78.33496	452.81308	366.34290	380.39053	440.46985	514.16125	119.09464	119.93192	401.38556	334.99222	62.48522
577	4.800	522.65466	301.35944	1396.34851	364.48206	117.32946	900.69226	336.83350	430.29202	870.42175	544.62878	299.28040	853.31830	305.90271	79.90021	453.79028	364.99219	380.52759	440.33490	498.28589	118.62014	115.86873	401.30902	334.91183	62.31599
578	4.808	519.02039	301.71304	1396.43311	360.23242	117.98793	901.15051	334.09033	430.94226	870.14233	541.26965	298.96774	853.39392	298.31738	81.40030	454.76477	363.67383	380.67380	440.20010	482.35059	118.13725	112.00638	401.21808	334.83121	62.49943
579	4.817	515.41504	302.03748	1396.49329	355.94653	118.65826	901.58575	331.39417	431.62302	869.88397	537.91479	298.60144	853.45624	290.85217	82.83070	455.72696	362.38416	380.83066	440.06348	466.35742	117.64712	108.34489	401.24667	334.81216	62.45156
580	4.825	511.83203	302.33344	1396.53320	351.62000	119.34643	901.99695	328.75513	432.33093	869.64032	534.56543	298.17340	853.50745	283.50085	84.18843	456.67001	361.11877	380.99976	439.92432	450.30945	117.14899	104.88356	401.11038	334.75397	62.49849
581	4.833	508.26489	302.60052	1396.55798	347.25024	120.05508	902.38281	326.17957	433.06000	869.40491	531.22241	297.67844	853.54919	276.26086	85.47348	457.59000	359.87158	381.18320	439.78381	434.21204	116.64146	101.62387	401.03159	334.66620	62.51802
582	4.842	504.70776	302.83807	1396.57385	342.83667	120.78275	902.74304	323.67017	433.80261	869.17230	527.88599	297.11450	853.58124	269.13098	86.68920	458.48572	358.63440	381.38147	439.64435	418.07483	116.12325	98.56797	401.11850	334.52420	62.41819
583	4.850	501.15576	303.04529	1396.58728	338.38013	121.52569	903.07904	321.22681	434.55118	868.93976	524.55371	296.48236	853.60126	262.11194	87.84144	459.35764	357.39709	381.59155	439.50891	401.91064	115.59196	95.71587	401.00516	334.61682	62.51717
584	4.858	497.60498	303.22125	1396.60376	333.88318	122.28033	903.39343	318.84631	435.29962	868.70740	521.22168	295.78537	853.60626	255.20251	88.93756	460.20682	356.14893	381.80789	439.38120	385.73486	115.04091	93.06557	401.10843	334.50842	62.54222
585	4.867	494.05225	303.36536	1396.62769	329.35034	123.04252	903.68878	316.52246	436.04288	868.47662	517.88574	295.03003	853.59399	248.40027	89.98658	461.03452	354.88062	382.02411	439.26477	369.56689	114.45615	90.61601	401.19348	334.47922	62.61283
586	4.875	490.49561	303.47729	1396.66248	324.78943	123.80623	903.96698	314.24585	436.77628	868.24792	514.54260	294.22562	853.56348	241.69971	90.99986	461.84119	353.58569	382.23303	439.16147	353.43188	113.81798	88.37276	401.26248	334.42352	62.52394
587	4.883	486.93494	303.55621	1396.71033	320.20886	124.56476	904.22961	312.00464	437.49515	868.02142	511.18921	293.38214	853.51447	235.08984	91.99252	462.62546	352.25916	382.42538	439.07034	337.36267	113.10991	86.35420	401.18100	334.51169	62.67732
588	4.892	483.37207	303.59988	1396.77332	315.61633	125.31238	904.47827	309.78699	438.19373	867.79645	507.82373	292.50851	853.44794	228.55042	92.98462	463.38589	350.89661	382.59094	438.98898	321.39160	112.32808	84.58752	401.14938	334.46671	62.60101
589	4.900	479.81018	303.60538	1396.85205	311.01843	126.04414	904.71246	307.58191	438.86499	867.57208	504.44482	291.61203	853.36536	222.06482	93.99396	464.12720	349.49329	382.72092	438.91571	305.54395	111.48020	83.09547	401.22498	334.42859	62.91125
590	4.908	476.25281	303.57092	1396.94604	306.41895	126.75505	904.93018	305.37915	439.50241	867.34808	501.05188	290.69757	853.26825	215.63586	95.02254	464.86304	348.04529	382.80862	438.84915	289.83606	110.57726	81.89178	401.17310	334.39502	62.91292
591	4.917	472.70081	303.49686	1397.05286	301.82092	127.44012	905.12994	303.17017	440.10101	867.12408	497.64429	289.76825	853.15710	209.28162	96.05643	465.60745	346.54980	382.84924	438.78635	274.28040	109.62901	80.98406	401.18564	334.30786	63.09804
592	4.925	469.15222	303.38501	1397.16711	297.22693	128.09534	905.31134	300.94788	440.65662	866.89813	494.22229	288.82642	853.03198	203.01233	97.08064	466.36554	345.00378	382.84146	438.72314	258.88684	108.64522	80.37256	401.06030	334.27164	63.17891
593	4.933	465.60278	303.23694	1397.27881	292.63965	128.71866	905.47400	298.70679	441.16614	866.66760	490.78528	287.87387	852.89215	196.81628	98.09175	467.13086	343.40356	382.78769	438.65579	243.66260	107.63806	80.04794	401.00711	334.35599	63.49696
594	4.942	462.04602	303.05212	1397.37158	288.06140	129.31012	905.61676	296.44177	441.62793	866.42981	487.33228	286.91171	852.73743	190.65906	99.10086	467.88647	341.74548	382.69153	438.58054	228.61450	106.62209	79.99432	400.86182	334.12961	63.52391
595	4.950	458.47253	302.82648	1397.42126	283.49365	129.87007	905.73785	294.14832	442.04034	866.18195	483.86206	285.93994	852.56830	184.50476	100.12271	468.61746	340.02612	382.55536	438.49274	213.75293	105.61194	80.19325	400.94006	333.88885	63.81536
596	4.958	454.87207	302.55258	1397.40503	278.93811	130.39725	905.83539	291.82288	442.40115	865.92139	480.37390	284.95728	852.38617	178.34656	101.15718	469.32678	338.24353	382.38113	438.38840	199.09253	104.62024	80.62633	400.67764	333.61884	63.74010
597	4.967	451.24023	302.22244	1397.31262	274.39600	130.88867	905.90765	289.46265	442.70917	865.64667	476.86804	283.96170	852.19385	172.20618	102.18723	470.03336	336.39612	382.17123	438.26547	184.65234	103.65735	81.27634	400.67841	333.34857	63.62155
598	4.975	447.57935	301.83130	1397.14941	269.86768	131.34187	905.95398	287.06482	442.96509	865.35699	473.34583	282.95142	851.99506	166.10901	103.19500	470.75601	334.48474	381.92859	438.12332	170.45483	102.73283	82.12599	400.41089	333.10696	63.84655
599	4.983	443.89587	301.37936	1396.92871	265.35181	131.75636	905.97522	284.62830	443.17133	865.05194	469.80908	281.92572	851.79333	160.06580	104.17117	471.50510	332.51135	381.65686	437.96191	156.52441	101.85685	83.15584	400.46045	332.96548	63.90760
600	4.992	440.19373	300.87015	1396.66492	260.84583	132.13397	905.97333	282.15295	443.33121	864.73151	466.25867	280.88565	851.59045	154.07751	105.11147	472.28348	330.47937	381.36041	437.78165	142.88757	101.04056	84.34313	400.31088	332.79456	63.95552
601	5.000	436.47412	300.30817	1396.37122	256.34692	132.47821	905.94922	279.63818	443.44913	864.39667	462.69458	279.83408	851.38629	148.14014	106.01251	473.08890	328.39355	381.04346	437.58270	129.57324	100.29668	85.66049	400.28586	332.89325	64.22424
602	5.008	432.73718	299.69769	1396.05872	251.85278	132.79381	905.90186	277.08337	443.53027	864.04944	459.11536	278.77472	851.17877	142.24670	106.87148	473.91528	326.25879	380.70932	437.36441	116.61304	99.64034	87.07524	400.04828	332.63229	64.29319
603	5.017	428.98486	299.04211	1395.73523	247.36206	133.08534	905.82910	274.48877	443.58002	863.69092	455.51855	277.71109	850.96411	136.38733	107.68697	474.75421	324.07837	380.36069	437.12531	104.03931	99.08604	88.55299	399.89258	332.56094	64.34137
604	5.025	425.22095	298.34348	1395.40625	242.87390	133.35590	905.72949	271.85669	443.60342	863.32037	451.90137	276.64539	850.73712	130.55176	108.45786	475.59656	321.85486	379.99969	436.86377	91.88281	98.64163	90.06281	399.71057	332.49826	64.58727
605	5.033	421.44897	297.60342	1395.07507	238.38733	133.60684	905.60345	269.19092	443.60437	862.93555	448.26147	275.57819	850.49261	124.72986	109.18082	476.43314	319.59192	379.62741	436.57831	80.16980	98.30733	91.57724	399.58987	332.22034	64.63557
606	5.042	417.66809	296.82520	1394.74243	233.90100	133.83867	905.45184	266.49573	443.58521	862.53363	444.59753	274.50916	850.22717	118.91467	109.85007	477.25430	317.29431	379.24326	436.26782	68.92163	98.07877	93.07020	399.46576	332.18665	64.71530
607	5.050	413.87146	296.01428	1394.40601	229.41309	134.05104	905.27533	263.77478	443.54681	862.11218	440.90942	273.43808	849.94025	113.10083	110.45944	478.04993	314.96814	378.84662	435.93222	58.15491	97.94780	94.51833	399.19327	332.09821	64.76632
608	5.058	410.05005	295.17737	1394.06226	224.92004	134.24362	905.07373	261.02930	443.48923	861.67029	437.19666	272.36511	849.63367	107.28699	111.00375	478.80981	312.61841	378.43817	435.57227	47.87976	97.90185	95.90233	399.06229	331.85184	64.89877
609	5.067	406.19690	294.32083	1393.70752	220.41724	134.41685	904.84576	258.25977	443.41235	861.20850	433.45837	271.29034	849.31055	101.47693	111.47932	479.52393	310.24902	378.02014	435.18927	38.09814	97.92558	97.20535	398.80713	331.59470	64.96417
610	5.075	402.30872	293.44965	1393.33899	215.89954	134.57166	904.58972	255.46655	443.31476	860.72711	429.69409	270.21344	848.97394	95.67932	111.88495	480.18219	307.86096	377.59534	434.78568	28.80457	98.00288	98.41263	398.55679	331.28778	65.02493
611	5.083	398.38513	292.56567	1392.95483	211.36292	134.70772	904.30469	252.64929	443.19431	860.22565	425.90430	269.13278	848.62628	89.90637	112.22166	480.77457	305.45410	377.16556	434.36514	19.98779	98.11759	99.51218	398.57758	330.95081	65.12291
612	5.092	394.42810	291.66705	1392.55469	206.80603	134.82326	903.99048	249.80750	443.04956	859.70416	422.08984	268.04562	848.26941	84.17224	112.49165	481.29068	303.02808	376.73038	433.93143	11.63037	98.25420	100.49420	398.27597	330.78415	65.28779
613	5.100	390.43945	290.74997	1392.13867	202.22888	134.91687	903.64618	246.93860	442.88046	859.16486	418.24988	266.94891	847.90485	78.49255	112.69837	481.72040	300.58386	376.28851	433.48798	3.70618	98.39931	101.35133	398.00827	330.58917	65.43304
614	5.108	386.41968	289.81049	1391.70789	197.63123	134.98929	903.26886	244.03784	442.68744	858.61145	414.38123	265.84076	847.53461	72.88416	112.84620	482.05438	298.12329	375.83963	433.03830	-3.81848	98.54203	102.08047	397.98401	330.38126	65.64777
615	5.117	382.36841	288.84586	1391.26404	193.01086	135.04222	902.85468	241.09839	442.47012	858.04889	410.47949	264.72083	847.16217	67.36414	112.93970	482.28479	295.64978	375.38522	432.58670	-10.98096	98.67345	102.68232	397.85501	330.17337	65.76481
616	5.125	378.28296	287.85416	1390.80884	188.36389	135.07594	902.40002	238.11389	442.22723	857.48364	406.53833	263.58966	846.79150	61.94836	112.98325	482.40549	293.16748	374.93048	432.13998	-17.81787	98.78734	103.15854	397.46652	330.13275	66.14770
617	5.133	374.16028	286.83307	1390.34424	183.68359	135.08823	901.90234	235.07849	441.95709	856.92316	402.55151	262.44852	846.42657	56.65051	112.98150	482.41205	290.68030	374.48456	431.70844	-24.36414	98.88168	103.50973	397.19745	329.88751	66.27348
618	5.142	369.99731	285.77917	1389.87317	178.96289	135.07526	901.36017	231.98840	441.65826	856.37524	398.51379	261.29886	846.07135	51.48279	112.93877	482.30243	288.19250	374.05759	431.30328	-30.65161	98.95913	103.73546	396.97366	329.25211	66.46216
619	5.150	365.79187	284.68912	1389.39966	174.19531	135.03281	900.77319	228.84009	441.32965	855.84692	394.42163	260.14160	845.73022	46.45544	112.85773	482.07770	285.70703	373.65686	430.93295	-36.70837	99.02653	103.83550	396.88306	328.85562	66.58794
620	5.158	361.54126	283.56140	1388.92761	169.37708	134.95718	900.14288	225.62952	440.97028	855.34344	390.27222	258.97629	845.40784	41.57605	112.73895	481.74103	283.22534	373.28586	430.60217	-42.55786	99.09366	103.81096	396.71268	328.57523	66.78963
621	5.167	357.24438	282.39719	1388.45911	164.50842	134.84601	899.47235	222.35144	440.57904	854.86877	386.06323	257.80118	845.10815	36.84998	112.58166	481.29544	280.74670	372.94562	430.31311	-48.21802	99.17146	103.66408	396.35178	328.36774	67.14531
622	5.175	352.90100	281.19833	1387.99390	159.59021	134.69839	898.76550	219.00049	440.15527	854.42523	381.79248	256.61450	844.83398	32.27954	112.38510	480.74203	278.26819	372.63501	430.06500	-53.70044	99.27003	103.39763	396.25372	328.11392	67.56400
623	5.183	348.51233	279.96521	1387.53113	154.62415	134.51428	898.02679	215.57288	439.69894	854.01434	377.45728	255.41559	844.58704	27.86548	112.14942	480.08130	275.78699	372.35101	429.85416	-59.01147	99.39730	103.01518	395.98395	327.98215	68.08503
624	5.192	344.07898	278.69669	1387.07019	149.61316	134.29355	897.26147	212.06580	439.21060	853.63678	373.05603	254.20581	844.36841	23.60571	111.87629	479.31519	273.30115	372.08969	429.67502	-64.15320	99.55870	102.52250	395.92889	327.47839	68.49487
625	5.200	339.59851	277.39227	1386.61060	144.55945	134.03491	896.47485	208.47522	438.69150	853.29285	368.58838	252.98927	844.17792	19.49573	111.56953	478.44812	270.80933	371.84714	429.52173	-69.12476	99.75712	101.92793	395.63641	327.44995	68.86201
626	5.208	335.06763	276.05313	1386.15173	139.46362	133.73599	895.67230	204.79639	438.14325	852.98279	364.05383	251.77249	844.01373	15.52881	111.23465	477.48621	268.30884	371.62161	429.38986	-73.92456	99.99390	101.23971	395.35989	327.26135	69.49044
627	5.217	330.48352	274.68121	1385.69324	134.32373	133.39417	894.85986	201.02393	437.56653	852.70538	359.45117	250.56161	843.87427	11.69409	110.87764	476.43570	265.79443	371.41425	429.27798	-78.55042	100.27183	100.46120	395.04645	327.27063	69.95403
628	5.225	325.84399	273.27768	1385.23547	129.13745	133.00697	894.04425	197.15210	436.96051	852.45703	354.78003	249.35939	843.75928	7.97815	110.50391	475.30286	263.25720	371.22714	429.18784	-82.99951	100.59674	99.58943	394.76492	327.07236	70.25161
629	5.233	321.14575	271.84210	1384.77905	123.90430	132.57251	893.23108	193.17505	436.32315	852.23260	350.04028	248.16460	843.67010	4.36584	110.11858	474.09448	260.68494	371.06055	429.12338	-87.26709	100.97449	98.61852	394.38278	327.00592	70.83633
630	5.242	316.38611	270.37262	1384.32568	118.62610	132.08966	892.42371	189.08704	435.65179	852.02710	345.23279	246.97424	843.60883	0.84216	109.72787	472.81732	258.06494	370.91147	429.08829	-91.34717	101.40744	97.54388	393.96252	327.01569	71.59572
631	5.250	311.56323	268.86682	1383.87744	113.30310	131.55798	891.62335	184.88391	434.94427	851.83618	340.35815	245.78577	843.57739	-2.60742	109.33890	471.47815	255.38647	370.77304	429.08322	-95.23169	101.89423	96.36389	393.62857	327.12299	72.36601
632	5.258	306.67651	267.32257	1383.43591	107.93396	130.97748	890.82819	180.56445	434.19949	851.65656	335.41772	244.59834	843.57666	-5.99756	108.95876	470.08331	252.64136	370.63589	429.10574	-98.91162	102.43060	95.07910	393.21927	327.27493	73.29401
633	5.267	301.72656	265.73904	1383.00122	102.51526	130.34821	890.03387	176.12891	433.41727	851.48645	330.41138	243.41232	843.60535	-9.34241	108.59341	468.63629	249.82434	370.49194	429.15308	-102.37634	103.00982	93.68999	393.11908	327.03592	73.89964
634	5.275	296.71204	264.11749	1382.57227	97.04199	129.67010	889.23517	171.57825	432.59747	851.32501	325.33875	242.22687	843.66022	-12.65295	108.24630	467.13779	246.93262	370.33731	429.22388	-105.61304	103.62489	92.19501	392.60498	327.32285	74.93693
635	5.283	291.63000	262.46021	1382.14734	91.50842	128.94269	888.42847	166.91272	431.73892	851.17169	320.19885	241.03830	843.73724	-15.93713	107.91827	465.58716	243.96423	370.17175	429.31805	-108.61047	104.27055	90.59133	392.02109	327.62241	75.80006
636	5.292	286.47644	260.76938	1381.72412	85.90833	128.16501	887.61243	162.13257	430.83890	851.02606	314.98694	239.84058	843.83130	-19.19934	107.60893	463.98325	240.91809	369.99637	429.43469	-111.35974	104.94200	88.87848	391.61517	327.77588	76.81544
637	5.300	281.24597	259.04605	1381.30054	80.23450	127.33605	886.78772	157.23840	429.89395	850.88867	309.69409	238.62779	843.93549	-22.44128	107.31631	462.32556	237.79199	369.81216	429.57123	-113.85657	105.63210	87.06195	391.08121	328.16446	78.02915
638	5.308	275.93347	257.29004	1380.87500	74.47986	126.45520	885.95654	152.22839	428.90164	850.76099	304.30957	237.39546	844.04132	-25.65991	107.03531	460.61603	234.58167	369.62030	429.72449	-116.10254	106.32971	85.15472	390.69522	328.19370	79.10218
639	5.317	270.53540	255.50076	1380.44727	68.63708	125.52157	885.12244	147.09949	427.86142	850.64447	298.82300	236.13951	844.14093	-28.85291	106.75778	458.85986	231.28113	369.42273	429.89267	-118.10876	107.02006	83.17772	389.79721	328.53949	80.40765
640	5.325	265.05005	253.67755	1380.01965	62.69971	124.53402	884.29205	141.84778	426.77463	850.54034	293.22766	234.85469	844.22900	-32.01965	106.47320	457.06577	227.88416	369.22104	430.07672	-119.89697	107.68541	81.16098	389.30566	328.62762	81.17113
641	5.333	259.47827	251.81998	1379.59692	56.66394	123.49250	883.47754	136.46985	425.64459	850.44965	287.52063	233.53528	844.30371	-35.16357	106.16798	455.24863	224.38550	369.01523	430.27997	-121.49976	108.30573	79.14507	388.34555	329.04944	82.67830
642	5.342	253.82190	249.92789	1379.18738	50.52832	122.39946	882.69812	130.96362	424.47626	850.37238	281.70154	232.17740	844.36511	-38.29065	105.82442	453.43301	220.78064	368.80533	430.50815	-122.96289	108.85976	77.18040	387.55984	329.23669	84.15538
643	5.350	248.08276	248.00151	1378.80420	44.29370	121.25909	881.98004	125.32861	423.27542	850.30884	275.77380	230.78146	844.41528	-41.41125	105.42062	451.65494	217.06238	368.59256	430.76923	-124.34351	109.32584	75.32323	386.74594	329.53732	85.24564
644	5.358	242.26270	246.04214	1378.46558	37.96472	120.07555	881.35657	119.56592	422.04712	850.26123	269.74243	229.35318	844.45935	-44.54370	104.93227	449.96115	213.21912	368.37753	431.07053	-125.70654	109.68153	73.62848	385.92322	330.02457	87.08276
645	5.367	236.36353	244.05313	1378.19275	31.55115	118.85160	880.86621	113.67871	420.79434	850.23285	263.61475	227.90317	844.50659	-47.71472	104.33571	448.40683	209.23425	368.15854	431.41635	-127.11450	109.90448	72.14066	385.03714	330.67896	88.54613
646	5.375	230.38696	242.04066	1378.00659	25.06970	117.58809	880.54907	107.67017	419.51657	850.22797	257.39917	226.44571	844.56989	-50.96472	103.61115	447.04950	205.08655	367.93298	431.80798	-128.61133	109.97608	70.88396	383.78748	331.08047	89.87717
647	5.383	224.33374	240.01404	1377.92444	18.54089	116.28323	880.44135	101.54175	418.21100	850.25317	251.10498	224.99707	844.66437	-54.34973	102.74572	445.93970	200.75220	367.70016	432.24542	-130.20752	109.88679	69.85808	382.65436	331.93100	91.83123
648	5.392	218.20618	237.98433	1377.95740	11.98499	114.93256	880.56976	95.29529	416.87418	850.31909	244.74219	223.57211	844.80585	-57.93811	101.73729	445.11084	196.20605	367.46234	432.72720	-131.87939	109.64170	69.04269	381.37253	332.53055	93.74969
649	5.400	212.01099	235.96207	1378.10913	5.41785	113.52976	880.94781	88.93298	415.50165	850.43750	238.31946	222.17944	845.00867	-61.80005	100.59805	444.57367	191.42493	367.22513	433.24878	-133.58057	109.26297	68.40639	379.74393	332.91623	95.80434
650	5.408	205.76147	233.95523	1378.37756	-1.15051	112.06743	881.57605	82.46045	414.08621	850.61786	231.84509	220.81906	845.28278	-65.99402	99.35532	444.31790	186.38916	366.99805	433.80273	-135.26587	108.78471	67.91705	378.17850	333.75171	97.92604
651	5.417	199.47656	231.96935	1378.75562	-7.71667	110.53783	882.44391	75.88647	412.61749	850.86566	225.32544	219.48282	845.63068	-70.55176	98.04926	444.31799	181.08313	366.79218	434.37997	-136.90186	108.24895	67.54932	376.42816	334.03799	100.06706
652	5.425	193.17761	230.00894	1379.23291	-14.28235	108.93476	883.53082	69.22192	411.08340	851.18237	218.76343	218.15543	846.04755	-75.47095	96.72879	444.54013	175.49597	366.61652	434.97076	-138.46777	107.70848	67.28433	374.35263	334.74310	102.41694
653	5.433	186.88623	228.07895	1379.79700	-20.84998	107.25497	884.80695	62.48071	409.47260	851.56555	212.16016	216.81549	846.52484	-80.71521	95.44679	444.94766	169.61914	366.47736	435.56635	-139.95190	107.22295	67.10548	372.28738	335.41934	105.17027
654	5.442	180.62158	226.18489	1380.43457	-27.42310	105.49879	886.23553	55.67712	407.77698	852.00952	205.51685	215.43845	847.05292	-86.22375	94.25489	445.50327	163.44617	366.38034	436.16031	-141.34399	106.84340	66.99567	369.99307	336.32840	107.68764
655	5.450	174.40112	224.33200	1381.13171	-34.00476	103.67087	887.77429	48.82520	405.99347	852.50702	198.83472	214.00038	847.62262	-91.92078	93.19735	446.16791	156.97253	366.33176	436.74792	-142.63599	106.59773	66.93878	367.49274	337.07269	110.48901
656	5.458	168.23938	222.52495	1381.87305	-40.59875	101.78106	889.37659	41.93909	404.12463	853.05151	192.11621	212.48132	848.22504	-97.72229	92.30343	446.89886	150.19702	366.33902	437.32452	-143.82324	106.48544	66.92343	364.65173	338.04422	113.03294
657	5.467	162.14917	220.76733	1382.64111	-47.20569	99.84407	890.99323	35.03418	402.17896	853.64014	185.36694	210.86740	848.85199	-103.53992	91.58007	447.64944	143.12122	366.41125	437.88519	-144.90820	106.48389	66.94281	361.61423	339.20166	116.25298
658	5.475	156.13977	219.06146	1383.41809	-53.82324	97.87805	892.57513	28.12952	400.16931	854.27252	178.59729	209.15231	849.49481	-109.28943	91.00871	448.37308	135.74878	366.55893	438.42444	-145.89844	106.56217	66.99103	358.23938	340.47324	118.96033
659	5.483	150.21777	217.40822	1384.18738	-60.44446	95.90251	894.07819	21.24805	398.11081	854.94769	171.82312	207.33801	850.14374	-114.89661	90.54750	449.03009	128.08350	366.79214	438.93542	-146.79883	106.69273	67.06073	354.45792	341.79514	122.23009
660	5.492	144.38684	215.80646	1384.93457	-67.05835	93.93591	895.46875	14.41345	396.02011	855.66150	165.06531	205.43512	850.78687	-120.30371	90.13854	449.59320	120.12854	367.11890	439.40829	-147.61353	106.85591	67.14212	350.57797	342.90012	125.17643
661	5.500	138.64648	214.25247	1385.64771	-73.65039	91.99331	896.72742	7.64807	393.91547	856.40570	158.34912	203.46397	851.41034	-125.47363	89.71952	450.05023	111.88647	367.54376	439.82965	-148.34473	107.03826	67.22322	346.11569	343.71753	128.21242
662	5.508	132.99219	212.74135	1386.31897	-80.20117	90.08468	897.84912	0.96887	391.81506	857.16827	151.70056	201.45570	851.99921	-130.39490	89.23752	450.40259	103.35852	368.06592	440.18414	-148.99585	107.22858	67.29132	341.76389	344.81445	131.40829
663	5.517	127.41614	211.26868	1386.94617	-86.68677	88.21384	898.84015	-5.61304	389.73495	857.93304	145.14294	199.45009	852.53857	-135.08362	88.66001	450.66098	94.54346	368.67661	440.45825	-149.57007	107.41790	67.33383	336.75864	345.95343	134.77061
664	5.525	121.90918	209.83109	1387.53186	-93.07922	86.37930	899.71484	-12.09326	387.68927	858.68195	138.69470	197.49120	853.01489	-139.57434	87.97830	450.84052	85.43787	369.35968	440.64340	-150.07031	107.60152	67.33922	332.46594	347.34863	138.67793
665	5.533	116.46118	208.42599	1388.08167	-99.35059	84.57625	900.49176	-18.47461	385.69171	859.39844	132.36975	195.62225	853.41779	-143.90540	87.20322	450.95642	76.03589	370.09537	440.73602	-150.50098	107.77731	67.30034	327.01324	348.40820	142.33957
666	5.542	111.06238	207.05176	1388.60291	-105.47583	82.79878	901.19006	-24.76514	383.75491	860.07092	126.17932	193.88081	853.74109	-148.10229	86.35789	451.02121	66.33154	370.86377	440.73776	-150.87012	107.94271	67.21704	321.73016	349.01395	145.91606
667	5.550	105.70447	205.70782	1389.10376	-111.43506	81.04103	901.82623	-30.97583	381.88907	860.69342	120.13196	192.29491	853.98328	-152.17065	85.47002	451.04401	56.32068	371.64587	440.65665	-151.19067	108.09306	67.09738	316.11023	349.92740	149.95598
668	5.558	100.38098	204.39384	1389.59167	-117.21509	79.29746	902.41205	-37.11865	380.10172	861.26587	114.23230	190.88095	854.14673	-156.09558	84.56474	451.03064	46.00317	372.42307	440.50693	-151.47656	108.22057	66.95706	310.73642	350.18646	154.25964
669	5.567	95.08862	203.10915	1390.07324	-122.80847	77.56372	902.95306	-43.20361	378.39783	861.79401	108.48010	189.64375	854.23749	-159.84949	83.66165	450.98483	35.38416	373.17679	440.30783	-151.73877	108.31776	66.81454	304.42938	350.87259	158.84093
670	5.575	89.82605	201.85318	1390.55444	-128.21277	75.83809	903.44977	-49.23938	376.77960	862.28845	102.87195	188.57823	854.26544	-163.39868	82.77663	450.90921	24.47534	373.88934	440.08295	-151.98389	108.38428	66.68396	297.88611	350.80704	162.96225
671	5.583	84.59412	200.62611	1391.04053	-133.42834	74.12176	903.89923	-55.23108	375.24713	862.76324	97.40332	187.67203	854.24573	-166.71375	81.92323	450.80606	13.29602	374.54544	439.86020	-152.21191	108.42802	66.57089	290.96860	350.84244	167.70357
672	5.592	79.39441	199.42871	1391.53589	-138.45959	72.41809	904.29785	-61.18091	373.79886	863.23529	92.06946	186.90846	854.19836	-169.77576	81.11101	450.67816	1.87439	375.13199	439.66986	-152.42041	108.45961	66.47424	283.68216	350.63907	172.19586
673	5.600	74.22754	198.26233	1392.04529	-143.31140	70.73160	904.64307	-67.08862	372.43231	863.72296	86.86621	186.27072	854.14642	-172.58032	80.34264	450.52969	-9.75220	375.63693	439.54141	-152.60596	108.48718	66.39012	276.19858	350.21268	176.94957
674	5.608	69.09448	197.12877	1392.57410	-147.98865	69.06716	904.93469	-72.95239	371.14487	864.24402	81.79016	185.74535	854.11255	-175.13733	79.61226	450.36603	-21.53821	376.04950	439.50250	-152.76685	108.51410	66.31528	268.04175	349.57391	181.60785
675	5.617	63.99744	196.02974	1393.12878	-152.49500	67.42900	905.17578	-78.76965	369.93347	864.81415	76.83618	185.32443	854.11609	-177.46716	78.90695	450.19263	-33.43274	376.36255	439.57944	-152.90527	108.53878	66.24936	259.80820	348.63666	186.79536
676	5.625	58.94019	194.96700	1393.71375	-156.83228	65.81919	905.37170	-84.54016	368.79349	865.44604	71.99658	185.00641	854.17151	-179.59644	78.21111	450.01291	-45.38184	376.57428	439.79730	-153.02393	108.55733	66.19353	251.07233	347.23425	191.58121
677	5.633	53.92627	193.94327	1394.33057	-161.00146	64.23602	905.52875	-90.26563	367.71844	866.14966	67.26282	184.79492	854.28754	-181.55200	77.51203	449.82779	-57.33093	376.68860	440.17801	-153.12646	108.56715	66.14745	241.79774	345.46375	195.99944
678	5.642	48.95898	192.96231	1394.97754	-165.00378	62.67332	905.65369	-95.95081	366.70059	866.93268	62.62720	184.69611	854.46753	-183.35791	76.80352	449.63602	-69.22852	376.71286	440.73764	-153.21509	108.56763	66.10890	232.19064	343.58057	200.16609
679	5.650	44.04016	192.02797	1395.65076	-168.84485	61.12230	905.75226	-101.60266	365.73056	867.79901	58.08398	184.71631	854.70917	-185.03223	76.08557	449.43549	-81.02942	376.65485	441.48459	-153.29102	108.55959	66.07535	222.43053	341.52393	204.44189
680	5.658	39.17078	191.14255	1396.34521	-172.53296	59.57459	905.82947	-107.22729	364.79703	868.74780	53.62952	184.86002	855.00574	-186.58728	75.36178	449.22513	-92.69800	376.52026	442.41818	-153.35620	108.54569	66.04477	212.22461	338.88834	208.03581
681	5.667	34.34998	190.30612	1397.05444	-176.07751	58.02477	905.88910	-112.82910	363.88770	869.77283	49.26038	185.12735	855.34753	-188.02954	74.63766	449.00586	-104.21021	376.31088	443.52664	-153.41235	108.53061	66.01624	200.70580	336.71826	210.16673
682	5.675	29.57715	189.51709	1397.77087	-179.48645	56.47086	905.93359	-118.40820	362.99060	870.86261	44.97168	185.51201	855.72284	-189.36279	73.92000	448.77969	-115.55286	376.02539	444.78677	-153.46021	108.51935	65.98967	188.50356	334.63214	211.67328
683	5.683	24.85364	188.77414	1398.48682	-182.76648	54.91394	905.96344	-123.96008	362.09399	872.00104	40.75916	186.00143	856.11810	-190.59155	73.21555	448.54913	-126.72205	375.66183	446.16815	-153.49878	108.51465	65.96573	176.16997	332.97272	212.12411
684	5.692	20.18286	188.07715	1399.19373	-185.92419	53.35789	905.97650	-129.47681	361.18741	873.16864	36.61963	186.57875	856.51831	-191.72388	72.52939	448.31796	-137.72058	375.21976	447.63901	-153.52563	108.51630	65.94586	163.27957	331.33020	212.07301
685	5.700	15.56738	187.42682	1399.88391	-188.96509	51.80933	905.96832	-134.94873	360.26434	874.34491	32.55103	187.22482	856.90869	-192.76917	71.86389	448.09003	-148.55371	374.70010	449.16980	-153.53760	108.52311	65.93152	150.42546	329.81155	211.31760
686	5.708	11.00806	186.82315	1400.54993	-191.89429	50.27660	905.93396	-140.36670	359.32440	875.51013	28.55164	187.92021	857.27588	-193.73755	71.21899	447.86749	-159.22522	374.10522	450.73483	-153.53320	108.53461	65.92252	136.63722	328.37573	209.11923
687	5.717	6.50598	186.26425	1401.18628	-194.71790	48.76818	905.86993	-145.72400	358.37201	876.64661	24.61890	188.64774	857.60980	-194.63904	70.59352	447.65070	-169.73450	373.43851	452.31253	-153.51440	108.55084	65.91704	122.80018	327.53555	206.63028
688	5.725	2.06055	185.74658	1401.78894	-197.44482	47.29176	905.77521	-151.01440	357.41379	877.73932	20.74841	189.39415	857.90448	-195.48621	69.98680	447.43954	-180.07800	372.70374	453.88507	-153.48608	108.57114	65.91344	108.39095	326.57059	203.22421
689	5.733	-2.32935	185.26640	1402.35522	-200.08582	45.85417	905.65143	-156.23279	356.45724	878.77643	16.93506	190.14912	858.15814	-196.29163	69.39939	447.23395	-190.25024	371.90594	455.43884	-153.45361	108.59339	65.91119	93.37024	325.60669	199.47992
690	5.742	-6.66602	184.82132	1402.88391	-202.65186	44.46113	905.50153	-161.37427	355.51062	879.75006	13.17358	190.90356	858.37262	-197.06665	68.83334	447.03348	-200.24475	371.05191	456.96417	-153.42017	108.61517	65.91000	78.08509	324.72977	194.69069
691	5.750	-10.95361	184.41130	1403.37427	-205.15283	43.11710	905.32990	-166.43506	354.58176	880.65564	9.46094	191.64961	858.55261	-197.82068	68.29144	446.83707	-210.05273	370.14865	458.45291	-153.38647	108.63568	65.90863	62.15615	323.92798	189.53197
692	5.758	-15.19861	184.03755	1403.82666	-207.59924	41.82579	905.14203	-171.41394	353.67670	881.49115	5.79480	192.38173	858.70422	-198.56067	67.77511	446.64438	-219.66248	369.20276	459.89725	-153.35303	108.65633	65.90549	45.93546	323.05609	183.76962
693	5.767	-19.40869	183.70099	1404.24146	-210.00281	40.59064	904.94354	-176.31201	352.79956	882.25623	2.17285	193.09685	858.83331	-199.29211	67.28300	446.45670	-229.05835	368.22025	461.29065	-153.32007	108.67915	65.90024	28.91495	322.48718	177.84050
694	5.775	-23.59143	183.40204	1404.61975	-212.37402	39.41484	904.73889	-181.13306	351.95245	882.95111	-1.40759	193.79369	858.94373	-200.01880	66.81268	446.27612	-238.22253	367.20575	462.62827	-153.28687	108.70529	65.89417	11.60666	321.93155	171.44250
695	5.783	-27.75391	183.14108	1404.96338	-214.72131	38.30083	904.53119	-185.88159	351.13516	883.57593	-4.95166	194.47343	859.03741	-200.74353	66.36346	446.10422	-247.13733	366.16205	463.90683	-153.25146	108.73498	65.88962	-5.69964	321.52167	165.13620
696	5.792	-31.90125	182.91837	1405.27490	-217.05103	37.24976	904.32135	-190.56091	350.34573	884.13123	-8.46594	195.13969	859.11469	-201.46875	65.93672	445.94128	-255.78748	365.08954	465.12427	-153.21191	108.76820	65.88921	-23.50036	321.17670	158.51926
697	5.800	-36.03564	182.73444	1405.55774	-219.36780	36.26078	904.10944	-195.17737	349.58237	884.61908	-11.95703	195.79671	859.17596	-202.19678	65.53499	445.78610	-264.16187	363.98547	466.27869	-153.16504	108.80537	65.89471	-41.71339	321.15491	151.78899
698	5.808	-40.15747	182.59105	1405.81531	-221.67529	35.33063	903.89539	-199.73999	348.84399	885.04401	-15.43274	196.44812	859.22235	-202.92859	65.16036	445.63544	-272.25354	362.84528	467.36807	-153.11011	108.84740	65.90656	-60.19433	321.78842	145.73543
699	5.817	-44.26733	182.49092	1406.04968	-223.97693	34.45400	903.67914	-204.25964	348.12900	885.41193	-18.90063	197.09763	859.25458	-203.66455	64.81273	445.48511	-280.06152	361.66437	468.38971	-153.04834	108.89511	65.92416	-78.61462	322.34406	138.97459
700	5.825	-48.36548	182.43668	1406.26099	-226.27710	33.62471	903.46069	-208.74792	347.43439	885.72784	-22.36890	197.75000	859.27271	-204.40393	64.48867	445.33142	-287.59119	360.43985	469.34058	-152.98438	108.94840	65.94627	-97.57007	323.40698	133.02847
701	5.833	-52.45251	182.42931	1406.44812	-228.58081	32.83624	903.23956	-213.21387	346.75638	885.99408	-25.84375	198.41008	859.27692	-205.14734	64.18217	445.17282	-294.85474	359.17123	470.21790	-152.92261	109.00626	65.97058	-116.58653	324.41425	127.62539
702	5.842	-56.52832	182.46759	1406.60986	-230.89209	32.08184	903.01550	-217.66541	346.09164	886.21112	-29.33020	199.07990	859.26874	-205.89697	63.88683	445.00961	-301.87292	357.86105	471.02051	-152.86646	109.06892	65.99399	-135.71904	325.08234	121.87697
703	5.850	-60.59363	182.54842	1406.74451	-233.21240	31.35480	902.78925	-222.11035	345.43796	886.37903	-32.83252	199.75681	859.25092	-206.65918	63.59807	444.84326	-308.67480	356.51440	471.74976	-152.81812	109.13870	66.01361	-155.13846	326.14301	116.92169
704	5.858	-64.64880	182.66751	1406.85083	-235.54260	30.64890	902.56219	-226.55554	344.79297	886.49786	-36.35254	200.43552	859.22626	-207.44336	63.31396	444.67563	-315.29626	355.13724	472.40942	-152.77832	109.21731	66.02844	-174.43588	327.14142	112.02564
705	5.867	-68.69373	182.82007	1406.92749	-237.88379	29.95875	902.33655	-231.00684	344.15390	886.56812	-39.88953	201.11206	859.19653	-208.26282	63.03493	444.50827	-321.77478	353.73434	473.00516	-152.74658	109.30294	66.03992	-193.64723	327.98288	108.15574
706	5.875	-72.72681	183.00156	1406.97449	-240.23792	29.28019	902.11432	-235.46936	343.51785	886.59021	-43.44116	201.78578	859.16174	-209.13171	62.76396	444.34106	-328.14429	352.30890	473.54544	-152.72119	109.39038	66.05118	-213.42325	329.16620	104.12771
707	5.883	-76.74585	183.20863	1406.99231	-242.60706	28.61076	901.89563	-239.94653	342.88266	886.56500	-47.00415	202.45807	859.12085	-210.06433	62.50521	444.17154	-334.43335	350.86459	474.04398	-152.69946	109.47205	66.06500	-232.57912	330.07861	100.27168
708	5.892	-80.75000	183.43938	1406.98120	-244.99402	27.94982	901.67749	-244.44092	342.24765	886.49408	-50.57654	203.12988	859.07336	-211.07263	62.26102	443.99686	-340.66333	349.40811	474.52066	-152.67578	109.53883	66.08269	-252.43547	330.75549	97.13610
709	5.900	-84.74023	183.69293	1406.94116	-247.40320	27.29827	901.45477	-248.95251	341.61478	886.38141	-54.15723	203.80023	859.01917	-212.16321	62.03092	443.81537	-346.84766	347.94824	474.99844	-152.64307	109.58218	66.10593	-271.41858	331.95261	94.74099
710	5.908	-88.71875	183.96893	1406.87183	-249.83850	26.65815	901.22211	-253.47876	340.98785	886.23346	-57.74695	204.46667	858.95831	-213.33679	61.81472	443.62637	-352.99255	346.49271	475.49765	-152.59302	109.59708	66.13824	-290.72891	332.75626	92.65782
711	5.917	-92.68701	184.26724	1406.77405	-252.30383	26.03222	900.97498	-258.01587	340.37106	886.05817	-61.34814	205.12598	858.89026	-214.58887	61.61455	443.42859	-359.09863	345.04510	476.03143	-152.52100	109.58315	66.18324	-309.74936	334.13803	91.57816
712	5.925	-96.64539	184.58788	1406.64978	-254.80396	25.42384	900.71069	-262.55969	339.76746	885.86383	-64.96411	205.77464	858.81403	-215.91223	61.43359	443.21951	-365.16345	343.60513	476.60495	-152.42676	109.54449	66.24216	-328.42960	335.25519	91.03272
713	5.933	-100.59338	184.93068	1406.50183	-257.34460	24.83686	900.42957	-267.10718	339.17868	885.65820	-68.59912	206.40982	858.72839	-217.29907	61.27450	442.99680	-371.18347	342.17038	477.21680	-152.31494	109.48961	66.31380	-346.62778	336.22217	90.75997
714	5.942	-104.53149	185.29538	1406.33374	-259.93127	24.27519	900.13452	-271.65613	338.60611	885.44824	-72.25757	207.03043	858.63306	-218.74231	61.13862	442.76038	-377.15564	340.73810	477.86172	-152.19336	109.43056	66.39566	-364.33914	337.18436	90.87610
715	5.950	-108.46118	185.68195	1406.14893	-262.56873	23.74233	899.82910	-276.20435	338.05157	885.24023	-75.94397	207.63699	858.52850	-220.23572	61.02578	442.51379	-383.07898	339.30655	478.53308	-152.07324	109.38090	66.48392	-381.69974	337.51825	91.19234
716	5.958	-112.38452	186.09032	1405.94922	-265.26123	23.24160	899.51569	-280.75098	337.51764	885.03967	-79.66125	208.23087	858.41608	-221.77478	60.93600	442.26199	-388.95654	337.87720	479.22534	-151.96436	109.35320	66.57312	-398.50760	338.21552	92.22365
717	5.967	-116.30420	186.51974	1405.73523	-268.01184	22.77632	899.19495	-285.29565	337.00717	884.85016	-83.41003	208.81400	858.29675	-223.35681	60.87174	442.00870	-394.79370	336.45645	479.93561	-151.87549	109.35704	66.65819	-414.54752	338.54153	93.52467
718	5.975	-120.22351	186.96954	1405.50574	-270.82068	22.34929	898.86609	-289.83972	336.52283	884.67334	-87.19019	209.38945	858.17102	-224.98083	60.83765	441.75574	-400.59656	335.05481	480.66211	-151.81152	109.39752	66.73706	-430.67673	338.86148	94.87257
719	5.983	-124.14697	187.43967	1405.25891	-273.68457	21.96188	898.52771	-294.38599	336.06680	884.50861	-91.00098	209.96085	858.03912	-226.64661	60.83820	441.50372	-406.36975	333.68417	481.40042	-151.77246	109.47478	66.81140	-445.50098	339.21899	96.67642
720	5.992	-128.07886	187.93015	1404.99182	-276.59900	21.61386	898.17847	-298.93774	335.64032	884.35309	-94.84167	210.53174	857.90137	-228.35645	60.87544	441.25211	-412.11499	332.35577	482.14127	-151.75732	109.58539	66.88480	-460.06125	339.09729	98.41239
721	6.000	-132.02185	188.43985	1404.70190	-279.56006	21.30361	897.81750	-303.49805	335.24310	884.20135	-98.71191	211.10637	857.75818	-230.11304	60.94816	440.99924	-417.83179	331.07980	482.87109	-151.76416	109.72394	66.96010	-473.64075	338.98734	100.46027
722	6.008	-135.97656	188.96648	1404.38879	-282.56470	21.02825	897.44495	-308.06982	334.87399	884.04657	-102.61157	211.69060	857.60870	-231.92041	61.05270	440.74277	-423.51880	329.86670	483.57434	-151.79224	109.88445	67.03836	-486.73221	339.00024	102.54409
723	6.017	-139.94299	189.50774	1404.05408	-285.60901	20.78456	897.06116	-312.65576	334.53177	883.88141	-106.54089	212.29083	857.45105	-233.78406	61.18471	440.48032	-429.17456	328.72726	484.23474	-151.84155	110.06114	67.11945	-499.14392	338.55969	104.20975
724	6.025	-143.92151	190.06252	1403.69922	-288.68848	20.57044	896.66638	-317.25854	334.21521	883.69879	-110.50024	212.91243	857.28241	-235.71033	61.34019	440.20926	-434.79675	327.67065	484.83649	-151.91260	110.24823	67.20279	-510.67209	338.19412	106.36701
725	6.033	-147.91467	190.63014	1403.32556	-291.79895	20.38541	896.26068	-321.88110	333.92285	883.49243	-114.49097	213.55948	857.09943	-237.70593	61.51534	439.92682	-440.37964	326.70288	485.36526	-152.00439	110.43967	67.28751	-521.73792	337.81100	108.07490
726	6.042	-151.92603	191.20979	1402.93396	-294.93738	20.22990	895.84381	-326.52686	333.65305	883.25739	-118.51489	214.23564	856.89941	-239.77625	61.70663	439.62976	-445.91370	325.82816	485.80917	-152.11621	110.62986	67.37291	-532.32068	337.08640	109.96293
727	6.050	-155.95959	191.80115	1402.52466	-298.10278	20.10445	895.41486	-331.20032	333.40417	882.99048	-122.57507	214.94418	856.68066	-241.92578	61.91125	439.31430	-451.38623	325.05042	486.15869	-152.24683	110.81410	67.45959	-542.31067	336.43655	111.65697
728	6.058	-160.01978	192.40469	1402.09766	-301.29480	20.00925	894.97198	-335.90503	333.17453	882.68903	-126.67554	215.68701	856.44177	-244.15820	62.12558	438.97714	-456.78271	324.37219	486.40533	-152.39575	110.98816	67.54933	-551.54773	335.61307	112.74545
729	6.067	-164.10986	193.02086	1401.65210	-304.51465	19.94424	894.51373	-340.64563	332.96329	882.35089	-130.82007	216.46446	856.18018	-246.47607	62.34396	438.61630	-462.08875	323.79230	486.54086	-152.56348	111.14857	67.64398	-560.32648	335.08325	114.19315
730	6.075	-168.23267	193.64862	1401.18701	-307.76636	19.90988	894.04053	-345.42798	332.77161	881.97534	-135.01233	217.27591	855.89227	-248.87927	62.56083	438.23132	-467.29041	323.30588	486.55765	-152.75000	111.29456	67.74579	-568.76294	334.33023	114.91428
731	6.083	-172.39075	194.28621	1400.70117	-311.05701	19.90691	893.55457	-350.25757	332.60297	881.56366	-139.25647	218.12001	855.57526	-251.36560	62.77369	437.82263	-472.37646	322.90576	486.45004	-152.95508	111.42986	67.85756	-576.44788	333.68390	116.13880
732	6.092	-176.58728	194.93362	1400.19373	-314.39661	19.93503	893.05865	-355.13928	332.46222	881.11810	-143.55627	218.99486	855.22876	-253.93152	62.98337	437.39120	-477.33923	322.58182	486.21347	-153.17676	111.56178	67.98210	-583.86615	332.40262	116.28909
733	6.100	-180.82544	195.59406	1399.66443	-317.79407	19.99260	892.55389	-360.07520	332.35406	880.64050	-147.91479	219.89792	854.85443	-256.57324	63.19263	436.93878	-482.17529	322.32080	485.84525	-153.41309	111.69807	68.12164	-590.61517	331.41833	116.62566
734	6.108	-185.10767	196.27271	1399.11365	-321.25818	20.07800	892.03955	-365.06470	332.28174	880.13110	-152.33459	220.82581	854.45490	-259.28601	63.40519	436.46768	-486.88489	322.10855	485.34738	-153.66138	111.84415	68.27806	-597.23010	330.44879	116.79733
735	6.117	-189.43530	196.97427	1398.54175	-324.79663	20.19081	891.51483	-370.10474	332.24606	879.58875	-156.81641	221.77431	854.03308	-262.06653	63.62405	435.98059	-491.47229	321.93167	484.72668	-153.91772	112.00139	68.45300	-603.49469	329.64301	116.62629
736	6.125	-193.80823	197.70099	1397.94836	-328.41772	20.33219	890.97931	-375.18896	332.24451	879.01038	-161.35913	222.73853	853.59277	-264.91052	63.84877	435.48138	-495.94592	321.77817	483.99161	-154.17944	112.16679	68.64787	-609.63568	328.47406	116.46454
737	6.133	-198.22534	198.45341	1397.33350	-332.12817	20.50492	890.43298	-380.30859	332.27161	878.39105	-165.96069	223.71330	853.13812	-267.81384	64.07526	434.97546	-500.31702	321.63763	483.15012	-154.44482	112.33393	68.86378	-614.93610	327.16385	115.60545
738	6.142	-202.68481	199.23280	1396.69727	-335.93286	20.71306	889.87640	-385.45508	332.32242	877.72583	-170.61987	224.69472	852.67389	-270.77039	64.30007	434.46722	-504.59973	321.50076	482.20914	-154.71411	112.49490	69.10175	-620.31036	326.26407	115.39145
739	6.150	-207.18677	200.04160	1396.04004	-339.83411	20.96130	889.31067	-390.62427	332.39667	877.01257	-175.33667	225.68127	852.20490	-273.77356	64.52299	433.95773	-508.80676	321.35947	481.17468	-154.98975	112.64225	69.36334	-625.21332	324.84164	114.31893
740	6.158	-211.73267	200.88165	1395.36243	-343.82971	21.25483	888.73706	-395.81665	332.49939	876.25226	-180.11169	226.67355	851.73553	-276.81848	64.74303	433.44659	-512.95056	321.20892	480.05292	-155.27441	112.77074	69.65106	-629.57318	323.75571	113.36348
741	6.167	-216.32446	201.75342	1394.66492	-347.91248	21.59994	888.15717	-401.03711	332.63757	875.44769	-184.94604	227.67252	851.26837	-279.90198	64.95361	432.93573	-517.04065	321.04840	478.85056	-155.56982	112.87769	69.96812	-634.24365	322.93860	112.40339
742	6.175	-220.96399	202.65689	1393.94812	-352.07288	22.00407	887.57306	-406.29150	332.81793	874.60229	-189.84094	228.67868	850.80359	-283.02612	65.14346	432.42981	-521.08606	320.88040	477.57397	-155.87451	112.96223	70.31860	-638.37488	321.76767	111.21719
743	6.183	-225.65222	203.59273	1393.21326	-356.30396	22.47332	886.98767	-411.58643	333.04599	873.71954	-194.79651	229.69229	850.33881	-286.19385	65.30448	431.93347	-525.09485	320.70898	476.22791	-156.18677	113.02418	70.70746	-642.23077	321.05106	110.27518
744	6.192	-230.39038	204.56206	1392.46228	-360.60413	23.00845	886.40540	-416.92749	333.32593	872.80200	-199.81360	230.71411	849.87042	-289.40625	65.43919	431.44861	-529.07141	320.53860	474.81445	-156.50610	113.06311	71.13919	-645.74603	319.88632	108.39888
745	6.200	-235.18042	205.56631	1391.69739	-364.97668	23.60432	885.83087	-422.31921	333.65967	871.85046	-204.89404	231.74666	849.39551	-292.66174	65.55685	430.97549	-533.01868	320.37332	473.33206	-156.83643	113.07937	71.61586	-649.07019	319.03748	106.98530
746	6.208	-240.02356	206.60739	1390.92004	-369.42786	24.25256	885.26862	-427.76660	334.04684	870.86383	-210.04150	232.79500	848.91272	-295.96179	65.66214	430.51575	-536.93567	320.21573	471.77655	-157.18188	113.07520	72.13693	-652.01898	318.20291	104.97057
747	6.217	-244.91870	207.68777	1390.13025	-373.96838	24.94102	884.72424	-433.27588	334.48672	869.84161	-215.26086	233.86580	848.42108	-299.31274	65.75214	430.07312	-540.81824	320.06705	470.14227	-157.54565	113.05373	72.70116	-655.03760	316.95755	102.96072
748	6.225	-249.86267	208.80948	1389.32739	-378.61475	25.65285	884.20490	-438.85474	334.97940	868.78558	-220.55872	234.96529	847.91931	-302.72302	65.82287	429.65094	-544.65881	319.92783	468.42377	-157.92773	113.01753	73.30960	-657.04449	315.86517	100.93457
749	6.233	-254.85303	209.97311	1388.51086	-383.37891	26.37470	883.71564	-444.51221	335.52573	867.70020	-225.94238	236.09822	847.40564	-306.19983	65.87341	429.24963	-548.44714	319.79974	466.61734	-158.32690	112.96836	73.96768	-659.60394	315.55045	99.03937
750	6.242	-259.88867	211.17831	1387.68213	-388.25964	27.10714	883.25537	-450.25586	336.12631	866.59180	-231.41675	237.26811	846.87878	-309.75171	65.90557	428.86728	-552.17126	319.68713	464.72357	-158.74316	112.90718	74.68423	-661.45129	314.47287	96.45647
751	6.250	-264.96948	212.42491	1386.84558	-393.24451	27.86367	882.81708	-456.09412	336.78140	865.46985	-236.98352	238.47791	846.33911	-313.38733	65.92399	428.50183	-555.81970	319.59775	462.75116	-159.17822	112.83418	75.46796	-663.01001	313.48480	94.17942
752	6.258	-270.09692	213.71326	1386.00879	-398.32068	28.65958	882.39221	-462.03357	337.49158	864.34918	-242.64038	239.72949	845.78943	-317.11694	65.93577	428.15381	-559.38196	319.54315	460.72153	-159.63623	112.74883	76.32614	-664.58252	312.85703	91.54237
753	6.267	-275.27417	215.04361	1385.18420	-403.48315	29.50108	881.97546	-468.07849	338.25864	863.25189	-248.38220	241.02289	845.23474	-320.95203	65.94891	427.82599	-562.85266	319.53912	458.67120	-160.12500	112.64923	77.26683	-665.48010	311.91599	88.83392
754	6.275	-280.50403	216.41612	1384.38916	-408.73303	30.38239	881.56628	-474.22729	339.08548	862.20886	-254.20142	242.35484	844.68372	-324.90674	65.97107	427.52139	-566.23083	319.60428	456.64896	-160.65454	112.53121	78.29980	-666.34790	311.41974	86.04839
755	6.283	-285.78918	217.83148	1383.64575	-414.07483	31.29137	881.16833	-480.47021	339.97449	861.25964	-260.08740	243.71796	844.15179	-328.99744	66.00908	427.24237	-569.52502	319.75803	454.71173	-161.23657	112.38966	79.43591	-666.55798	311.01157	83.65246
756	6.292	-291.13110	219.29086	1382.98071	-419.51343	32.21718	880.78766	-486.78857	340.92499	860.45038	-266.02576	245.10037	843.66180	-333.23975	66.06877	426.99203	-572.75818	320.01871	452.92300	-161.88257	112.22192	80.68760	-667.01257	310.26163	80.64788
757	6.300	-296.53076	220.79449	1382.42249	-425.05261	33.15820	880.43127	-493.15430	341.93311	859.83038	-272.00061	246.48486	843.24200	-337.65015	66.15508	426.77469	-575.97058	320.40259	451.35037	-162.60547	112.02971	82.06850	-667.79559	309.28671	79.29542
758	6.308	-301.98901	222.34042	1381.99707	-430.69104	34.12977	880.10516	-499.52856	342.99374	859.44562	-277.99609	247.84889	842.92310	-342.24231	66.27032	426.59607	-579.22156	320.92175	450.05679	-163.41943	111.81718	83.59126	-671.39868	308.81326	79.36298
759	6.317	-307.50610	223.92459	1381.72400	-436.42346	35.15856	879.81342	-505.86670	344.10388	859.33197	-283.99780	249.16794	842.73499	-347.02539	66.41075	426.46524	-582.58386	321.58246	449.08539	-164.33691	111.58707	85.26664	-675.97144	308.18817	79.28103
760	6.325	-313.07910	225.54214	1381.61316	-442.24817	36.26165	879.56305	-512.12646	345.26492	859.50885	-289.99512	250.42064	842.70026	-351.99866	66.56509	426.39474	-586.13611	322.38373	448.44705	-165.36914	111.33773	87.10405	-679.02588	308.30023	79.13988
761	6.333	-318.70044	227.18811	1381.66455	-448.16980	37.43549	879.36725	-518.27612	346.48264	859.97559	-295.98145	251.59319	842.82776	-357.15308	66.71636	426.39749	-589.94470	323.31686	448.11697	-166.52417	111.06288	89.11066	-680.49445	308.29346	78.49754
762	6.342	-324.35938	228.85730	1381.87036	-454.19690	38.66964	879.24237	-524.30225	347.76443	860.71130	-301.95605	252.68172	843.10907	-362.47168	66.84478	426.48511	-594.04626	324.36722	448.04352	-167.80591	110.75323	91.28934	-681.74683	308.86423	77.94131
763	6.350	-330.04224	230.54404	1382.21521	-460.32947	39.96599	879.20251	-530.20923	349.11734	861.67871	-307.92212	253.69299	843.51990	-367.93201	66.92928	426.66934	-598.43689	325.52081	448.16711	-169.21631	110.39728	93.63715	-682.79523	309.29373	77.15782
764	6.358	-335.73462	232.24207	1382.67810	-466.55603	41.34034	879.25763	-536.02026	350.54684	862.82971	-313.88892	254.64372	844.02655	-373.50720	66.94898	426.96106	-603.07507	326.76978	448.43692	-170.75586	109.98106	96.14496	-684.53192	309.84094	76.74948
765	6.367	-341.42090	233.94490	1383.23438	-472.85608	42.80923	879.41266	-541.77197	352.05615	864.11078	-319.87036	255.55881	844.59344	-379.17114	66.88534	427.36609	-607.89368	328.10983	448.81354	-172.42456	109.48996	98.79852	-686.09436	310.35059	76.18623
766	6.375	-347.08667	235.64560	1383.85840	-479.21057	44.37765	879.66736	-547.50684	353.64490	865.46777	-325.88232	256.46927	845.18939	-384.90137	66.72295	427.88251	-612.81628	329.53162	449.26184	-174.22144	108.91150	101.57982	-687.68164	311.09113	75.95754
767	6.383	-352.71826	237.33737	1384.52356	-485.60510	46.03598	880.01691	-553.26660	355.30914	866.85028	-331.94067	257.40961	845.79089	-390.68127	66.44987	428.50281	-617.76843	331.01315	449.74475	-176.14624	108.23687	104.46830	-689.09332	312.16776	75.61697
768	6.392	-358.30371	239.01440	1385.20471	-492.03162	47.76749	880.45331	-559.08472	357.04211	868.21423	-338.05737	258.41516	846.38416	-396.49805	66.05817	429.21805	-622.68567	332.51923	450.22443	-178.19995	107.46176	107.44255	-690.04028	312.74530	75.26940
769	6.400	-363.83350	240.67218	1385.87964	-498.48206	49.55820	880.96588	-564.98486	358.83463	869.52368	-344.23828	259.51694	846.96533	-402.34290	65.54393	430.01993	-627.51428	334.00778	450.66873	-180.38599	106.58665	110.48133	-691.28888	313.48651	74.73993
770	6.408	-369.30273	242.30664	1386.53088	-504.94519	51.39746	881.54193	-570.97974	360.67535	870.75220	-350.48218	260.73621	847.53815	-408.21326	64.90762	430.89883	-632.21106	335.43771	451.05731	-182.70801	105.61623	113.56455	-692.01227	313.51483	74.46380
771	6.417	-374.71069	243.91325	1387.14612	-511.40881	53.27407	882.16779	-577.07129	362.55225	871.88391	-356.78101	262.08212	848.11047	-414.11194	64.15595	431.84106	-636.74084	336.77304	451.38031	-185.17114	104.55783	116.67480	-693.15051	313.47903	73.86085
772	6.425	-380.06128	245.48694	1387.71729	-517.85925	55.17663	882.82886	-583.25391	364.45245	872.91260	-363.12085	263.55371	848.69165	-420.04749	63.30259	432.82816	-641.07532	337.98416	451.63229	-187.78320	103.41987	119.79774	-694.33813	313.48154	73.77142
773	6.433	-385.36060	247.02290	1388.23950	-524.28406	57.09312	883.50970	-589.51685	366.36044	873.83960	-369.48267	265.14240	849.28943	-426.03357	62.36596	433.83823	-645.19446	339.05154	451.80832	-190.55493	102.21185	122.92159	-695.12146	313.29019	73.80695
774	6.442	-390.61646	248.51808	1388.71106	-530.67273	59.00896	884.19659	-595.84326	368.25787	874.67114	-375.84229	266.83383	849.90680	-432.08997	61.36595	434.84705	-649.08801	339.97314	451.90576	-193.50049	100.94485	126.03717	-695.86011	312.88901	73.91697
775	6.450	-395.83643	249.97157	1389.13342	-537.01550	60.90887	884.87744	-602.21069	370.12616	875.41602	-382.17480	268.60748	850.54095	-438.24109	60.32188	435.83054	-652.75598	340.76910	451.92740	-196.63306	99.63100	129.13885	-696.60248	312.48343	73.98927
776	6.458	-401.02588	251.38458	1389.51074	-543.29871	62.77887	885.54102	-608.59082	371.94928	876.08490	-388.45532	270.43640	851.18353	-444.51819	59.25187	436.76730	-656.20740	341.47992	451.88318	-199.96631	98.28234	132.22534	-697.20276	311.93387	73.63443
777	6.467	-406.19043	252.75952	1389.85034	-549.50696	64.60586	886.17719	-614.95020	373.71548	876.69000	-394.65942	272.28799	851.82227	-450.95398	58.17158	437.64014	-659.45935	342.15778	451.78940	-203.51099	96.91109	135.29988	-697.83020	311.16412	73.25998
778	6.475	-411.33398	254.09871	1390.16162	-555.62415	66.37822	886.77808	-621.25146	375.41632	877.24341	-400.76514	274.12589	852.44263	-457.58191	57.09245	438.43607	-662.53845	342.85532	451.66608	-207.27588	95.53218	138.37067	-698.57703	310.92502	73.03885
779	6.483	-416.46045	255.40433	1390.45483	-561.63708	68.08746	887.33862	-627.45459	377.04477	877.75421	-406.75293	275.91324	853.02972	-464.43103	56.02195	439.14456	-665.48303	343.61646	451.53363	-211.26416	94.16568	141.45168	-698.77020	310.59717	72.87170
780	6.492	-421.57178	256.67932	1390.73950	-567.53625	69.72832	887.85681	-633.51807	378.59467	878.22693	-412.60767	277.61807	853.57050	-471.52576	54.96529	439.75641	-668.33679	344.46991	451.40952	-215.47412	92.83659	144.56253	-698.98022	310.55228	72.66626
781	6.500	-426.66772	257.92709	1391.02332	-573.31482	71.29761	888.33368	-639.40283	380.06201	878.66217	-418.31616	279.21710	854.05536	-478.88220	53.92658	440.26526	-671.13928	345.42459	451.30429	-219.89990	91.57356	147.72659	-699.21277	310.54785	72.64276
782	6.508	-431.74683	259.14987	1391.31384	-578.96912	72.79478	888.77301	-645.07520	381.44769	879.05884	-423.86987	280.69547	854.47797	-486.50964	52.90928	440.66968	-673.91418	346.47031	451.21964	-224.53394	90.40763	150.96878	-699.44305	310.71719	72.53391
783	6.517	-436.80664	260.34863	1391.61707	-584.49744	74.22487	889.18134	-650.51489	382.76141	879.41632	-429.26270	282.04620	854.83575	-494.41101	51.91560	440.97406	-676.66711	347.58344	451.15009	-229.36890	89.37048	154.31392	-699.85748	310.59720	72.21508
784	6.525	-441.84277	261.52399	1391.93835	-589.90149	75.59888	889.56732	-655.72095	384.02448	879.73694	-434.49292	283.27005	855.13080	-502.58435	50.94620	441.18982	-679.38513	348.73383	451.08615	-234.39917	88.49251	157.78442	-700.14630	310.75729	72.14868
785	6.533	-446.84863	262.67740	1392.28174	-595.18542	76.92789	889.94055	-660.70947	385.26419	880.02557	-439.56201	284.37573	855.36993	-511.02185	50.00186	441.33618	-682.04260	349.89026	451.01740	-239.62036	87.80117	161.39642	-700.42419	311.03525	72.11226
786	6.542	-451.81787	263.81119	1392.65039	-600.35901	78.21747	890.31165	-665.50269	386.50250	880.28503	-444.47290	285.37701	855.56421	-519.70813	49.08694	441.43784	-684.60632	351.02472	450.93564	-245.03027	87.31940	165.15488	-700.57813	311.34195	71.76212
787	6.550	-456.74463	264.92792	1393.04590	-605.43347	79.46924	890.69220	-670.11841	387.75089	880.51416	-449.23169	286.28864	855.72748	-528.61780	48.21149	441.51971	-687.04187	352.11511	450.83795	-250.62842	87.06436	169.05020	-700.86993	311.63123	71.56211
788	6.558	-461.62646	266.02927	1393.46887	-610.41980	80.68530	891.09387	-674.56860	389.01288	880.70996	-453.84521	287.12354	855.87561	-537.71716	47.38949	441.60358	-689.31946	353.14578	450.72620	-256.41919	87.04610	173.05811	-700.99347	312.11160	71.48970
789	6.567	-466.46167	267.11514	1393.91931	-615.32922	81.86887	891.52753	-678.86011	390.28723	880.86902	-458.31934	287.89185	856.02502	-546.96814	46.63313	441.71017	-691.42004	354.10638	450.60483	-262.40869	87.26609	177.14139	-701.19104	312.17560	71.29826
790	6.575	-471.24756	268.18396	1394.39685	-620.17297	83.02196	892.00305	-682.99292	391.57040	880.98871	-462.65942	288.59973	856.19025	-556.32849	45.94819	441.86139	-693.33752	354.99127	450.48013	-268.60620	87.71725	181.25101	-701.22107	312.25302	71.18065
791	6.583	-475.98120	269.23398	1394.90088	-624.96399	84.14430	892.52966	-686.96509	392.85791	881.06805	-466.87036	289.24677	856.38153	-565.75598	45.33536	442.07840	-695.08167	355.79861	450.35873	-275.02368	88.38512	185.32730	-701.19452	312.39459	71.12765
792	6.592	-480.65942	270.26361	1395.43152	-629.71399	85.23426	893.11530	-690.77393	394.14575	881.10858	-470.95654	289.82559	856.60449	-575.20520	44.79354	442.37872	-696.67444	356.52808	450.24475	-281.67505	89.24934	189.30179	-701.11005	312.34418	70.90094
793	6.600	-485.27979	271.27078	1395.98804	-634.43225	86.29123	893.76489	-694.41797	395.43143	881.11426	-474.92261	290.32465	856.86133	-584.63123	44.31952	442.77676	-698.14758	357.18073	450.13910	-288.57520	90.28413	193.09946	-701.06281	312.31903	70.82349
794	6.608	-489.83765	272.25327	1396.56909	-639.12610	87.31844	894.47845	-697.89746	396.71478	881.09088	-478.77246	290.73163	857.15228	-593.99133	43.90622	443.28479	-699.53357	357.76245	450.04202	-295.74146	91.45816	196.64178	-701.06281	311.86069	70.81448
795	6.617	-494.32813	273.21075	1397.17261	-643.79675	88.32447	895.25104	-701.21362	397.99750	881.04462	-482.51074	291.03500	857.47479	-603.24792	43.54452	443.91071	-700.86145	358.28677	449.95499	-303.19043	92.73481	199.85002	-701.03125	312.28644	70.96593
796	6.625	-498.74463	274.14594	1397.79492	-648.44006	89.32169	896.07489	-704.36816	399.28064	880.98047	-486.14185	291.22485	857.82306	-612.37219	43.22676	444.65555	-702.15198	358.77274	449.87994	-310.94165	94.07346	202.64787	-701.02283	312.25458	70.83150
797	6.633	-503.08203	275.06213	1398.43066	-653.04895	90.32204	896.94171	-707.36694	400.56369	880.90186	-489.67139	291.29514	858.18933	-621.34583	42.94910	445.51343	-703.41663	359.24048	449.81769	-319.01294	95.43111	204.96452	-701.02283	312.25458	70.83150
798	6.642	-507.33740	275.96091	1399.07324	-657.61609	91.33322	897.84229	-710.21680	401.84482	880.81177	-493.10571	291.24649	858.56555	-630.15930	42.71182	446.47171	-704.65881	359.70770	449.76834	-327.41870	96.76575	206.73929	-700.99585	311.94006	70.82534
799	6.650	-511.50830	276.84198	1399.71472	-662.13611	92.35780	898.76636	-712.92847	403.12085	880.71326	-496.45215	291.08722	858.94537	-638.81067	42.51859	447.51224	-705.87854	360.18643	449.73145	-336.16650	98.04195	207.92575	-701.00940	312.27228	70.81367
800	6.658	-515.59546	277.70590	1400.34717	-666.60437	93.39386	899.70355	-715.51392	404.38669	880.60950	-499.71851	290.83133	859.32397	-647.30334	42.37698	448.61288	-707.07385	360.68082	449.70505	-345.25635	99.23472	208.49399	-701.00525	312.34363	70.80900
801	6.667	-519.59937	278.55481	1400.96338	-671.01477	94.43540	900.64313	-717.98657	405.63611	880.50342	-502.91138	290.49567	859.69696	-655.64539	42.29836	449.74942	-708.24329	361.18835	449.68491	-354.68506	100.32978	208.43004	-700.84717	312.25702	71.04981
802	6.675	-523.52222	279.39087	1401.55798	-675.36121	95.47331	901.57355	-720.36035	406.86224	880.39752	-506.03687	290.09888	860.05981	-663.84753	42.29417	450.89774	-709.38464	361.70398	449.66547	-364.44946	101.32229	207.73407	-700.73676	312.49246	70.98268
803	6.683	-527.36475	280.21490	1402.12634	-679.63684	96.49689	902.48218	-722.65161	408.05762	880.29346	-509.10303	289.66006	860.40704	-671.92175	42.37196	452.03671	-710.49622	362.22330	449.64185	-374.54980	102.21355	206.41937	-700.63690	312.57843	71.10295
804	6.692	-531.12769	281.02536	1402.66467	-683.83752	97.49530	903.35779	-724.87646	409.21417	880.19189	-512.11816	289.19678	860.73151	-679.88000	42.53504	453.14963	-711.57654	362.74280	449.61182	-384.98975	103.00610	204.51141	-700.42719	312.70401	71.14334
805	6.700	-534.81201	281.81693	1403.16943	-687.96057	98.45922	904.19202	-727.05127	410.32498	880.09308	-515.08936	288.72333	861.02582	-687.73181	42.78501	454.22430	-712.62781	363.25854	449.57544	-395.77100	103.70059	202.04549	-700.44391	312.80893	71.14355
806	6.708	-538.41895	282.58240	1403.63684	-692.00574	99.38226	904.97937	-729.19165	411.38458	879.99658	-518.02173	288.25082	861.28497	-695.48474	43.12280	455.25311	-713.65369	363.76566	449.53287	-406.89575	104.29491	199.06418	-700.16901	312.82278	71.10489
807	6.717	-541.95044	283.31543	1404.06409	-695.97375	100.26062	905.71667	-731.31055	412.38727	879.90082	-520.91968	287.78760	861.50806	-703.14441	43.54730	456.23334	-714.65979	364.25919	449.48450	-418.36133	104.78411	195.61531	-700.11108	312.88995	71.03915
808	6.725	-545.40820	284.01169	1404.44958	-699.86462	101.09161	906.40222	-733.41797	413.32761	879.80310	-523.78687	287.33899	861.69757	-710.71472	44.05505	457.16650	-715.65173	364.73486	449.43179	-430.16089	105.16079	191.75070	-699.94910	313.00098	70.99581
809	6.733	-548.79443	284.66827	1404.79236	-703.67908	101.87339	907.03632	-735.52222	414.20270	879.70117	-526.62646	286.90817	861.85822	-718.19714	44.64228	458.05637	-716.63464	365.18942	449.37732	-442.28369	105.41575	187.52608	-699.85571	313.04083	71.02293
810	6.742	-552.11035	285.28372	1405.09192	-707.41833	102.60532	907.62079	-737.62915	415.01337	879.59436	-529.44067	286.49640	861.99573	-725.59192	45.30489	458.90662	-717.61462	365.61920	449.32343	-454.71289	105.53915	183.00128	-699.77484	313.22098	70.85471
811	6.750	-555.35815	285.85770	1405.34949	-711.08411	103.28812	908.15894	-739.74487	415.76321	879.48328	-532.22876	286.10321	862.11572	-732.89807	46.03572	459.72144	-718.59656	366.01901	449.27048	-467.42627	105.52172	178.23938	-699.64368	313.27023	71.25212
812	6.758	-558.54028	286.39078	1405.56897	-714.67981	103.92320	908.65448	-741.87231	416.45642	879.36816	-534.99072	285.72623	862.22272	-740.11462	46.82382	460.50757	-719.58704	366.38263	449.21771	-480.39917	105.35612	173.30487	-699.77380	313.28003	70.96555
813	6.767	-561.66089	286.88397	1405.75610	-718.20862	104.51211	909.11108	-744.01196	417.09641	879.24811	-537.72559	285.36200	862.31982	-747.23938	47.65737	461.27405	-720.59094	366.70511	449.16531	-493.60400	105.03808	168.26175	-699.60632	313.31119	70.82082
814	6.775	-564.72485	287.33862	1405.91711	-721.67542	105.05637	909.53235	-746.16284	417.68604	879.12183	-540.43408	285.00674	862.40894	-754.26794	48.52665	462.02975	-721.61292	366.98410	449.11420	-507.01270	104.56686	163.17165	-699.71405	313.29861	70.91219
815	6.783	-567.73853	287.75616	1406.05688	-725.08679	105.55774	909.92206	-748.32324	418.22849	878.98938	-543.11816	284.65576	862.49078	-761.19568	49.42468	462.78217	-722.65393	367.21970	449.06421	-520.59668	103.94640	158.09097	-699.57220	313.48685	70.92235
816	6.792	-570.70703	288.13812	1406.17786	-728.45129	106.01840	910.28394	-750.49023	418.72720	878.85181	-545.78101	284.30289	862.56561	-768.01819	50.34623	463.53629	-723.71423	367.41492	449.01431	-534.33057	103.18604	153.06812	-699.71405	313.29861	70.91219
817	6.800	-573.63525	288.48624	1406.28137	-731.77722	106.44112	910.62097	-752.65918	419.18536	878.71094	-548.42310	283.94144	862.63336	-774.73157	51.28666	464.29446	-724.79016	367.57581	448.96338	-548.19141	102.29942	148.14267	-699.61816	313.47784	70.90133
818	6.808	-576.52759	288.80164	1406.36890	-735.07190	106.82933	910.93475	-754.82324	419.60587	878.56848	-551.04517	283.56522	862.69299	-781.33533	52.24128	465.05753	-725.87659	367.70984	448.91013	-562.15869	101.30236	143.34668	-699.51648	313.63898	70.88210
819	6.817	-579.38818	289.08502	1406.44275	-738.34241	107.18743	911.22583	-756.97412	419.99298	878.42670	-553.64673	283.16858	862.74274	-787.83191	53.20496	465.82568	-726.96716	367.82336	448.85324	-576.21802	100.21141	138.70499	-699.68347	313.31348	70.90236
820	6.825	-582.22046	289.33755	1406.50537	-741.59509	107.52110	911.49432	-759.10449	420.35309	878.28857	-556.22852	282.74698	862.78149	-794.22717	54.17342	466.59644	-728.05701	367.92102	448.79242	-590.35913	99.04352	134.23450	-699.53711	313.83136	70.96189
821	6.833	-585.02588	289.56165	1406.55872	-744.83630	107.83630	911.74054	-761.20703	420.69260	878.15619	-558.79199	282.29773	862.81030	-800.52649	55.14666	467.36200	-729.14172	368.00620	448.72891	-604.57617	97.81506	129.94502	-699.67694	313.37466	70.82964
822	6.842	-587.80493	289.75955	1406.60486	-748.07336	108.13766	911.96588	-763.27466	421.01624	878.03052	-561.33813	281.82019	862.83252	-806.73523	56.13235	468.10956	-730.21741	368.08105	448.66431	-618.86426	96.53965	125.84166	-699.57141	313.74902	70.96480
823	6.850	-590.55786	289.93228	1406.64600	-751.31140	108.42855	912.17224	-765.30200	421.32715	877.91254	-563.86841	281.31488	862.85181	-812.85632	57.14507	468.82513	-731.28064	368.14709	448.60040	-633.21851	95.22691	121.92794	-699.57397	313.89398	70.94892
824	6.858	-593.28711	290.08047	1406.68433	-754.55432	108.71201	912.36145	-767.28540	421.62827	877.80328	-566.38330	280.78214	862.87054	-818.89148	58.19854	469.49753	-732.32703	368.20609	448.53967	-647.63330	93.88364	118.20766	-699.62366	313.74689	70.79520
825	6.867	-595.99707	290.20483	1406.72021	-757.80457	108.99128	912.53424	-769.22290	421.92288	877.70294	-568.88477	280.22168	862.88892	-824.84119	59.29473	470.12216	-733.35535	368.25885	448.48407	-662.10010	92.51550	114.68534	-699.67047	313.62131	70.80576
826	6.875	-598.69287	290.30533	1406.75269	-761.06238	109.26956	912.69061	-771.11353	422.21463	877.61041	-571.37329	279.63199	862.90546	-830.70715	60.42026	470.70294	-734.36487	368.30463	448.43445	-676.60938	91.12811	111.36724	-699.59424	313.80905	70.88570
827	6.883	-601.37891	290.38080	1406.77893	-764.32776	109.54944	912.83020	-772.95898	422.50580	877.52338	-573.84937	279.01117	862.91736	-836.49182	61.55569	471.24854	-735.35754	368.34213	448.39169	-691.14819	89.72737	108.26295	-699.64252	313.81393	70.86700
828	6.892	-604.05859	290.42871	1406.79724	-767.59949	109.83284	912.95288	-774.76245	422.79611	877.43890	-576.31494	278.35861	862.92175	-842.19739	62.68765	471.76636	-736.33655	368.36935	448.35672	-705.70020	88.31904	105.38509	-699.60248	313.92734	70.90108
829	6.900	-606.73364	290.44604	1406.80688	-770.87610	110.12064	913.05969	-776.52710	423.08301	877.35400	-578.77246	277.67526	862.91681	-847.82410	63.81036	472.26202	-737.30579	368.38342	448.32968	-720.24561	86.90875	102.74644	-699.58075	313.75916	70.79177
830	6.908	-609.40405	290.42999	1406.80859	-774.15784	110.41206	913.15283	-778.25854	423.36270	877.26624	-581.22412	276.96204	862.90234	-853.37048	64.91918	472.74277	-738.26819	368.38199	448.30997	-734.76270	85.50306	100.35747	-699.62018	313.71741	70.99003
831	6.917	-612.06934	290.37778	1406.80359	-777.44495	110.70445	913.23474	-779.96240	423.63089	877.17389	-583.67285	276.21851	862.87964	-858.83630	66.00725	473.21866	-739.22717	368.36401	448.29568	-749.22925	84.11015	98.22591	-699.58337	313.65479	71.00299
832	6.925	-614.72998	290.28583	1406.79321	-780.73914	110.99373	913.30627	-781.64478	423.88391	877.07654	-586.12256	275.44330	862.85150	-864.22424	67.06739	473.70065	-740.18469	368.32895	448.28357	-763.62354	82.73884	96.35661	-699.63367	313.70050	71.05303
833	6.933	-617.38647	290.15045	1406.77832	-784.03943	111.27554	913.36566	-783.31323	424.11972	876.97498	-588.57690	274.63562	862.82141	-869.53918	68.09553	474.19720	-741.14392	368.27625	448.27054	-777.92383	81.39681	94.75165	-699.75006	313.64621	71.16618
834	6.942	-620.04102	289.96881	1406.75964	-787.34436	111.54671	913.41040	-784.97485	424.33722	876.87061	-591.03857	273.79639	862.79211	-874.78528	69.09206	474.71246	-742.10730	368.20569	448.25565	-792.10742	80.09028	93.41072	-699.71130	313.43564	71.11157
835	6.950	-622.69751	289.73895	1406.73804	-790.65491	111.80482	913.43842	-786.63647	424.53516	876.76508	-593.51050	272.92792	862.76404	-879.96472	70.05975	475.24692	-743.07678	368.11682	448.24030	-806.15308	78.82484	92.33052	-699.50171	313.76361	71.10048
836	6.958	-625.35962	289.45840	1406.71338	-793.97058	112.04709	913.44812	-788.30298	424.71188	876.65906	-595.99463	272.03400	862.73608	-885.07800	71.00089	475.79785	-744.05457	368.00864	448.22635	-820.04028	77.60593	91.50353	-699.63031	313.61887	71.23096
837	6.967	-628.02832	289.12384	1406.68347	-797.29236	112.27026	913.43823	-789.97925	424.86563	876.55145	-598.49121	271.12061	862.70740	-890.12292	71.91484	476.36008	-745.04138	367.87997	448.21408	-833.74951	76.43878	90.91859	-699.67340	313.42758	71.13136
838	6.975	-630.70435	288.73239	1406.64392	-800.61926	112.47159	913.40729	-791.66748	424.99448	876.43927	-601.00000	270.19479	862.67804	-895.09485	72.79673	476.92804	-746.03870	367.73010	448.20172	-847.26245	75.32848	90.56306	-699.65686	313.39459	71.17556
839	6.983	-633.38745	288.28308	1406.59070	-803.95032	112.64899	913.35352	-793.37109	425.09564	876.31891	-603.51880	269.26282	862.64862	-899.98718	73.63851	477.49686	-747.04675	367.55881	448.18561	-860.56201	74.28020	90.42415	-699.67236	313.51263	71.26450
840	6.992	-636.07837	287.77765	1406.52222	-807.28503	112.80139	913.27539	-795.09351	425.16656	876.18787	-606.04688	268.32883	862.61902	-904.79138	74.43257	478.06204	-748.06750	367.36612	448.16125	-873.63379	73.29948	90.48763	-699.70618	313.14865	71.06502
841	7.000	-638.77759	287.21915	1406.43848	-810.62268	112.92918	913.17108	-796.83716	425.20651	876.04541	-608.58472	267.39566	862.58875	-909.50085	75.17486	478.61884	-749.10266	367.15247	448.12476	-886.46338	72.39105	90.73663	-699.77185	312.95840	71.09423
842	7.008	-641.48657	286.60992	1406.34045	-813.96399	113.03391	913.03857	-798.60547	425.21686	875.89197	-611.13525	266.46600	862.55682	-914.10876	75.86584	479.16257	-750.15588	366.91895	448.07367	-899.03345	71.55605	91.15329	-699.86755	313.10028	71.39221
843	7.017	-644.20679	285.95105	1406.22876	-817.30896	113.11726	912.87616	-800.40039	425.20010	875.72827	-613.70142	265.54187	862.52081	-918.61169	76.50963	479.68890	-751.22961	366.66748	448.00766	-911.32666	70.79202	91.72089	-699.94373	313.00766	71.61692
844	7.025	-646.94019	285.24338	1406.10364	-820.65759	113.18030	912.68304	-802.22290	425.15909	875.55475	-616.28735	264.62286	862.47717	-923.00769	77.11239	480.19281	-752.32898	366.40094	447.92865	-923.32349	70.09602	92.42358	-700.02618	312.95422	71.65958
845	7.033	-649.68872	284.48843	1405.96497	-824.01086	113.22340	912.46014	-804.07324	425.09601	875.37170	-618.89624	263.70621	862.42346	-927.30017	77.68050	480.66852	-753.45740	366.12256	447.83972	-935.00415	69.46587	93.24409	-700.03589	312.92941	71.68700
846	7.042	-652.45532	283.68814	1405.81274	-827.37024	113.24675	912.21014	-805.95239	425.01212	875.17883	-621.53003	262.78830	862.36017	-931.49597	78.21951	481.11115	-754.61755	365.83493	447.74362	-946.34521	68.89893	94.16098	-699.99646	312.72055	71.48232
847	7.050	-655.24341	282.84439	1405.64709	-830.73840	113.25067	911.93616	-807.86230	424.90848	874.97632	-624.19067	261.86606	862.28918	-935.60364	78.73353	481.51715	-755.81116	365.54004	447.64255	-957.32227	68.39286	95.14829	-700.13123	312.76770	71.67545
848	7.058	-658.05566	281.95819	1405.46875	-834.11975	113.23573	911.64099	-809.80469	424.78564	874.76501	-626.87866	260.93814	862.21136	-939.63123	79.22436	481.88434	-757.03796	365.23932	447.53812	-967.91333	67.94848	96.17958	-700.27252	312.68948	71.85393
849	7.067	-660.89453	281.02917	1405.27966	-837.51624	113.20307	911.32666	-811.78247	424.64288	874.54614	-629.59473	260.00510	862.12567	-943.58557	79.69060	482.21204	-758.30017	364.93225	447.43091	-978.09985	67.56911	97.23238	-700.29651	312.79907	72.30602
850	7.075	-663.76367	280.05701	1405.08191	-840.92859	113.15439	910.99506	-813.79688	424.47833	874.32147	-632.33984	259.06772	862.02985	-947.47253	80.12762	482.50070	-759.60046	364.61624	447.32114	-987.86572	67.25710	98.28846	-700.19751	312.48639	72.18259
851	7.083	-666.66724	279.04272	1404.87683	-844.35632	113.09164	910.64825	-815.84814	424.29053	874.09406	-635.11475	258.12610	861.92224	-951.29553	80.52913	482.75058	-760.94397	364.28772	447.21005	-997.19482	67.01201	99.33070	-700.39105	312.50784	72.57059
852	7.092	-669.60767	277.98889	1404.66418	-847.79993	113.01608	910.28839	-817.93677	424.07904	873.86780	-637.92065	257.17972	861.80280	-955.05847	80.88918	482.96103	-762.33655	363.94348	447.10019	-1006.07178	66.83062	100.34081	-700.33228	312.17349	72.21954
853	7.100	-672.58643	276.89844	1404.44360	-851.26013	112.92689	909.91785	-820.06323	423.84454	873.64618	-640.75854	256.22757	861.67261	-958.76501	81.20308	483.13086	-763.78699	363.58112	446.99396	-1014.48340	66.70914	101.29901	-700.31445	312.12897	72.56121
854	7.108	-675.60474	275.77423	1404.21545	-854.73718	112.82132	909.53796	-822.22827	423.58734	873.43115	-643.62769	255.26892	861.53320	-962.42126	81.46766	483.25793	-765.30408	363.19958	446.89258	-1022.41846	66.64606	102.18411	-700.42578	311.99512	72.60165
855	7.117	-678.66382	274.61896	1403.98083	-858.23279	112.69585	909.14819	-824.43335	423.30667	873.22290	-646.52832	254.30334	861.38666	-966.03259	81.68161	483.33908	-766.89612	362.79916	446.79526	-1029.87012	66.64175	102.97443	-700.47540	311.71005	72.50533
856	7.125	-681.76440	273.43533	1403.74060	-861.74768	112.54752	908.74707	-826.67944	423.00055	873.01984	-649.45972	253.33064	861.23401	-969.60339	81.84541	483.37033	-768.56726	362.38092	446.69974	-1036.83398	66.69630	103.64931	-700.63373	311.51376	72.73792
857	7.133	-684.90747	272.22565	1403.49695	-865.28210	112.37452	908.33392	-828.96729	422.66650	872.81879	-652.42334	252.35101	861.07526	-973.13611	81.96087	483.34760	-770.31848	361.94586	446.60272	-1043.30981	66.80879	104.19007	-700.76306	311.50470	72.71463
858	7.142	-688.09424	270.99106	1403.25256	-868.83801	112.17560	907.90985	-831.29810	422.30212	872.61700	-655.42139	251.36526	860.91022	-976.63293	82.03042	483.26700	-772.14758	361.49533	446.50018	-1049.30273	66.97641	104.58234	-700.99744	311.22891	72.97313
859	7.150	-691.32568	269.73138	1403.01001	-872.41785	111.94928	907.47760	-833.67236	421.90582	872.41266	-658.45581	250.37340	860.74011	-980.09558	82.05727	483.12537	-774.05090	361.03217	446.38788	-1054.82227	67.19357	104.81882	-701.03290	311.18704	73.24170
860	7.158	-694.60229	268.44528	1402.77051	-876.02551	111.69427	907.03925	-836.09131	421.47699	872.20520	-661.52881	249.37341	860.56732	-983.52332	82.04619	482.92014	-776.02258	360.56046	446.26306	-1059.88013	67.45296	104.89915	-701.27716	310.71899	73.01283
861	7.167	-697.92261	267.13171	1402.53442	-879.66418	111.41041	906.59595	-838.55420	421.01663	871.99487	-664.64233	248.36127	860.39471	-986.91052	82.00430	482.64868	-778.05579	360.08353	446.12561	-1064.49268	67.74658	104.82838	-701.39783	310.49286	73.06631
862	7.175	-701.28516	265.79041	1402.30212	-883.33850	111.09877	906.14874	-841.06201	420.52747	871.78223	-667.80078	247.33209	860.22504	-990.24988	81.94033	482.30792	-780.14514	359.60132	445.97696	-1068.67725	68.06668	104.61492	-701.49237	310.39078	73.19128
863	7.183	-704.68823	264.42181	1402.07373	-887.05408	110.76077	905.69934	-843.61523	420.01306	871.56726	-671.00684	246.28113	860.05988	-993.52844	81.86208	481.89368	-782.28821	359.11047	445.81824	-1072.45508	68.40714	104.26638	-701.76569	310.50830	73.42670
864	7.192	-708.13013	263.02655	1401.84851	-890.81555	110.39714	905.24939	-846.21460	419.47659	871.34955	-674.26343	245.20407	859.89911	-996.73083	81.77383	481.39996	-784.48401	358.60657	445.65021	-1075.85010	68.76580	103.78683	-701.95032	310.45670	73.56012
865	7.200	-711.60986	261.60510	1401.62476	-894.62585	110.00794	904.79962	-848.86108	418.91928	871.12823	-677.57324	244.09756	859.74152	-999.83997	81.67606	480.82010	-786.72961	358.08502	445.47394	-1078.88623	69.14651	103.17741	-702.28387	310.33398	73.83540
866	7.208	-715.12402	260.15863	1401.39893	-898.48816	109.59210	904.34998	-851.55688	418.33942	870.90228	-680.93823	242.95859	859.58606	-1002.84265	81.56726	480.14841	-789.02039	357.54150	445.29092	-1081.58789	69.55819	102.43745	-702.53174	309.73166	73.72626
867	7.217	-718.66968	258.68823	1401.16626	-902.40491	109.14709	903.89886	-854.30322	417.73364	870.67072	-684.36084	241.78387	859.43329	-1005.72791	81.44520	479.38062	-791.34778	356.97330	445.10315	-1083.97363	70.01001	101.56538	-702.74249	309.68420	74.24231
868	7.225	-722.24414	257.19324	1400.92188	-906.37878	108.66946	903.44269	-857.10327	417.09756	870.43402	-687.84399	240.57054	859.28552	-1008.48767	81.30754	478.51416	-793.70203	356.38232	444.91400	-1086.05811	70.50723	100.55950	-702.91364	309.51807	74.30578
869	7.233	-725.84692	255.67078	1400.66284	-910.41077	108.15502	902.97656	-859.96021	416.42633	870.19391	-691.38916	239.31677	859.14569	-1011.11853	81.15329	477.54852	-796.07190	355.77591	444.72839	-1087.84717	71.05078	99.41781	-703.16718	309.21863	74.22097
870	7.242	-729.47876	254.11676	1400.38855	-914.50232	107.59909	902.49475	-862.87866	415.71497	869.95264	-694.99561	238.02176	859.01593	-1013.62097	80.98344	476.48569	-798.44861	355.16348	444.55020	-1089.34229	71.63861	98.13876	-703.38525	309.35660	74.89480
871	7.250	-733.14038	252.52689	1400.09888	-918.65662	106.99790	901.99255	-865.86401	414.95850	869.71295	-698.66455	236.68614	858.89783	-1016.00037	80.79994	475.32877	-800.82581	354.55322	444.38104	-1090.54321	72.26633	96.72308	-703.51764	309.25677	75.21721
872	7.258	-736.83374	250.89740	1399.79285	-922.87610	106.34889	901.46729	-868.92285	414.15305	869.47760	-702.39722	235.31192	858.79272	-1018.26233	80.60481	474.08026	-803.20081	353.95276	444.22272	-1091.44971	72.92786	95.17522	-703.77826	309.10513	75.52195
873	7.267	-740.55981	249.22652	1399.46875	-927.16370	105.64939	900.91876	-872.06030	413.29614	869.24866	-706.19580	233.90163	858.70221	-1020.41296	80.40031	472.74158	-805.57214	353.36954	444.07993	-1092.06470	73.61530	93.50410	-703.97809	308.34525	75.44839
874	7.275	-744.32031	247.51437	1399.12439	-931.52063	104.89607	900.34723	-875.28027	412.38651	869.02637	-710.06348	232.45769	858.62701	-1022.45715	80.18871	471.31558	-807.93787	352.80698	443.95770	-1092.39478	74.31744	91.72466	-704.28528	308.51425	76.21333
875	7.283	-748.11450	245.76149	1398.75781	-935.94812	104.08607	899.75305	-878.58398	411.42300	868.80969	-714.00464	230.98262	858.56573	-1024.40051	79.97095	469.80850	-810.29871	352.26093	443.85748	-1092.45557	75.02010	89.85818	-704.45129	308.26169	76.41351
876	7.292	-751.94263	243.96817	1398.36914	-940.44812	103.21802	899.13715	-881.97095	410.40518	868.59674	-718.02295	229.47893	858.51581	-1026.24768	79.74553	468.23074	-812.65466	351.72266	443.77789	-1092.27686	75.70889	87.93070	-704.72504	308.26743	76.80006
877	7.300	-755.80347	242.13474	1397.96118	-945.02234	102.29214	898.50250	-885.44092	409.33478	868.38757	-722.12305	227.94870	858.47528	-1028.00330	79.50808	466.59674	-815.00671	351.18378	443.71783	-1091.90674	76.37013	85.97266	-704.91388	307.83182	77.27316
878	7.308	-759.69604	240.26129	1397.53906	-949.67200	101.30968	897.85529	-888.99292	408.21500	868.18341	-726.30884	226.39334	858.44330	-1029.66931	79.25014	464.92474	-817.35413	350.63837	443.67737	-1091.41260	76.98863	84.02148	-705.20001	307.97247	77.61420
879	7.317	-763.61987	238.34694	1397.10901	-954.39612	100.27169	897.20624	-892.62524	407.04871	867.98450	-730.58057	224.81366	858.41876	-1031.24866	78.95815	463.23676	-819.69910	350.08432	443.65750	-1090.88257	77.54549	82.12461	-705.40015	307.94730	77.93224
880	7.325	-767.57397	236.39043	1396.67834	-959.19006	99.17880	896.57178	-896.33521	405.83804	867.78986	-734.93530	223.20950	858.40076	-1032.74670	78.61462	461.55948	-822.04504	349.52277	443.66016	-1090.42285	78.01915	80.33891	-705.63678	308.05374	78.78139
881	7.333	-771.55957	234.39117	1396.25696	-964.04724	98.03219	895.97314	-900.11987	404.58582	867.59918	-739.36499	221.57974	858.39056	-1034.17542	78.20061	459.92548	-824.39978	348.95691	443.68872	-1090.14844	78.38908	78.72313	-705.92810	307.97852	78.92957
882	7.342	-775.57837	232.34991	1395.85754	-968.95642	96.83488	895.43396	-903.97607	403.29614	867.41461	-743.85620	219.92334	858.39337	-1035.55725	77.69686	458.37271	-826.77405	348.39008	443.74872	-1090.16602	78.63941	77.32567	-706.04095	307.76434	79.28537
883	7.350	-779.63403	230.26953	1395.49536	-973.90515	95.59179	894.97675	-907.89893	401.97345	867.24182	-748.38818	218.24011	858.41882	-1036.92566	77.08505	456.94196	-829.18250	347.82245	443.84610	-1090.54980	78.76051	76.17274	-706.34808	308.11734	79.97964
884	7.358	-783.72876	228.15549	1395.18604	-978.87830	94.30829	894.62006	-911.88428	400.62152	867.09021	-752.94019	216.53119	858.48004	-1038.32849	76.35127	455.67102	-831.64246	347.24933	443.98438	-1091.31787	78.75101	75.26007	-706.71179	308.43768	80.90757
885	7.367	-787.86401	226.01538	1394.94202	-983.86072	92.98815	894.37659	-915.92773	399.24310	866.97113	-757.49463	214.80046	858.59027	-1039.82996	75.49058	454.58740	-834.17322	346.66559	444.16418	-1092.42090	78.62116	74.55458	-706.97864	308.65237	81.63954
886	7.375	-792.03711	223.85707	1394.77136	-988.83850	91.63174	894.25372	-920.02368	397.83905	866.89435	-762.04150	213.05441	858.75769	-1041.50891	74.51012	453.70239	-836.79333	346.07025	444.38397	-1093.76147	78.39265	74.00902	-707.13654	308.39911	82.24541
887	7.383	-796.24390	221.68634	1394.67798	-993.79993	90.23676	894.25513	-924.16699	396.40732	866.86627	-766.57886	211.29976	858.98212	-1043.44836	73.42937	453.01080	-839.51843	345.46606	444.64041	-1095.22876	78.09293	73.57890	-707.65192	308.92419	82.95995
888	7.392	-800.47852	219.50632	1394.66382	-998.73596	88.80103	894.38293	-928.35327	394.94382	866.89020	-771.10815	209.54114	859.25732	-1045.71741	72.27729	452.49646	-842.36414	344.85495	444.92932	-1096.73096	77.75019	73.23119	-708.22681	308.96997	84.07169
889	7.400	-804.73828	217.31917	1394.73206	-1003.64001	87.32395	894.63928	-932.57690	393.44342	866.96735	-775.62573	207.77943	859.57642	-1048.35217	71.08688	452.14117	-845.34607	344.23584	445.24643	-1098.20581	77.39125	72.94666	-707.80457	309.59430	85.20794
890	7.408	-809.02246	215.12827	1394.88708	-1008.50623	85.80583	895.02679	-936.83374	391.90063	867.09705	-780.12354	206.01196	859.93518	-1051.34851	69.88884	451.93277	-848.47986	343.60745	445.58875	-1099.61304	77.03853	72.71930	-708.92926	308.92474	85.68678
891	7.417	-813.32935	212.93893	1395.13281	-1013.33167	84.24769	895.54803	-941.11890	390.31055	867.27777	-784.59424	204.23398	860.33075	-1054.66345	68.70634	451.86649	-851.77942	342.97144	445.95581	-1100.92578	76.70744	72.55063	-709.77557	309.64734	87.42297
892	7.425	-817.65601	210.75714	1395.46912	-1018.11511	82.65187	896.20294	-945.42676	388.67065	867.50763	-789.03662	202.44014	860.76086	-1058.22742	67.55280	451.93900	-855.25769	342.33011	446.34924	-1102.11865	76.40771	72.44084	-709.52411	310.23444	88.40604
893	7.433	-821.99683	208.58682	1395.89026	-1022.85730	81.02251	896.98413	-949.75195	386.98102	867.78619	-793.45483	200.62619	861.22528	-1061.95447	66.43303	452.13986	-858.92395	341.68164	446.76968	-1103.16772	76.14612	72.38391	-710.47870	310.79236	90.47208
894	7.442	-826.34595	206.42850	1396.38660	-1027.56116	79.36542	897.87457	-954.08984	385.24350	868.11414	-797.85815	198.78954	861.72607	-1065.75647	65.34518	452.44720	-862.78723	341.01981	447.21298	-1104.05762	75.92610	72.36853	-711.20380	310.75391	91.43798
895	7.450	-830.69824	204.27994	1396.94641	-1032.22888	77.68636	898.84753	-958.43579	383.46082	868.49243	-802.25879	196.92841	862.26532	-1069.55237	64.28136	452.82962	-866.85144	340.33939	447.67163	-1104.78809	75.74519	72.38185	-712.41858	311.51355	93.39775
896	7.458	-835.04907	202.13821	1397.55713	-1036.86414	75.98748	899.86987	-962.78613	381.63687	868.92181	-806.66748	195.04108	862.84290	-1073.27405	63.22815	453.25235	-871.11926	339.64172	448.13931	-1105.37256	75.59538	72.41270	-713.76428	310.93707	93.91677
897	7.467	-839.39185	200.00040	1398.20459	-1041.47156	74.26295	900.90735	-967.13867	379.77612	869.40375	-811.09326	193.12708	863.45569	-1076.86707	62.16946	453.68402	-875.58875	338.93680	448.61240	-1105.83203	75.46738	72.45352	-714.45038	311.98596	96.57722
898	7.475	-843.71851	197.86319	1398.87378	-1046.05920	72.49858	901.92877	-971.49341	377.88217	869.93933	-815.54053	191.18878	864.09698	-1080.29211	61.09055	454.10004	-880.25964	338.24268	449.08823	-1106.18799	75.35486	72.49966	-716.32117	311.40863	97.58090
899	7.483	-848.02075	195.72394	1399.54834	-1050.63635	70.68011	902.90833	-975.85010	375.95700	870.52686	-820.01025	189.23215	864.75598	-1083.52576	59.98134	454.48065	-885.13049	337.58182	449.56210	-1106.46338	75.25600	72.54646	-716.74463	312.07849	100.00922
900	7.492	-852.29077	193.58289	1400.21301	-1055.20642	68.80334	903.82727	-980.20947	374.00220	871.15924	-824.49927	187.26645	865.41779	-1086.56042	58.83826	454.80780	-890.19983	336.97754	450.02643	-1106.67920	75.17204	72.58730	-718.30585	312.57910	102.02546
901	7.500	-856.52222	191.44330	1400.85388	-1059.76721	66.87470	904.67352	-984.57227	372.02081	871.82343	-829.00122	185.30394	866.06390	-1089.40125	57.66356	455.06506	-895.46692	336.45303	450.47101	-1106.85449	75.10451	72.61432	-719.84576	313.07721	104.13867
902	7.508	-860.71118	189.30847	1401.45947	-1064.31018	64.90714	905.44080	-988.93970	370.01782	872.50146	-833.50732	183.35893	866.67511	-1092.06287	56.46222	455.24078	-900.93103	336.03085	450.88361	-1107.00610	75.05287	72.62079	-721.55646	313.45358	106.39030
903	7.517	-864.85522	187.17892	1402.02063	-1068.82166	62.91814	906.12689	-993.31372	367.99957	873.17365	-838.00781	181.44659	867.23279	-1094.56262	55.23822	455.33093	-906.59216	335.73056	451.25043	-1107.14429	75.01424	72.60255	-723.29364	314.04715	108.80904
904	7.525	-868.95483	185.05257	1402.52979	-1073.28845	60.92562	906.73322	-997.69751	365.97443	873.82190	-842.49316	179.58203	867.72089	-1096.91638	53.99184	455.33902	-912.44861	335.56567	451.55670	-1107.27515	74.98428	72.55699	-724.85925	314.41333	110.75163
905	7.533	-873.01172	182.92570	1402.98047	-1077.69861	58.94302	907.26398	-1002.09277	363.95276	874.43134	-846.95239	177.77962	868.12659	-1099.13489	52.71838	455.27365	-918.49915	335.54306	451.78833	-1107.39893	74.95682	72.48225	-727.01251	314.99792	113.30527
906	7.542	-877.02783	180.79436	1403.36975	-1082.04553	56.97824	907.72510	-1006.50098	361.94611	874.98999	-851.37573	176.05127	868.44067	-1101.22498	51.40898	455.14526	-924.74109	335.66605	451.93515	-1107.51270	74.92270	72.37849	-729.21991	314.69357	114.94351
907	7.550	-881.00610	178.65579	1403.69836	-1086.32483	55.03431	908.12299	-1010.92017	359.96600	875.48920	-855.75415	174.40434	868.65826	-1103.19104	50.05465	454.96454	-931.17517	335.93753	451.99420	-1107.61279	74.87106	72.24945	-730.99194	315.90009	117.90868
908	7.558	-884.94995	176.50946	1403.97083	-1090.53381	53.10948	908.46307	-1015.34424	358.02356	875.92358	-860.07959	172.84091	868.77875	-1105.03503	48.65138	454.74249	-937.80212	336.36008	451.97073	-1107.69360	74.79258	72.10243	-733.49146	314.98947	119.19902
909	7.567	-888.86133	174.35706	1404.19299	-1094.67102	51.19939	908.74945	-1019.76367	356.12878	876.29144	-864.34302	171.35861	868.80621	-1106.75940	47.20298	454.49045	-944.62439	336.93329	451.87677	-1107.75122	74.68236	71.94670	-736.11969	316.01611	121.67290
910	7.575	-892.74268	172.20261	1404.37085	-1098.73206	49.30414	908.98572	-1024.16455	354.29092	876.59406	-868.53442	169.95163	868.74847	-1108.36780	45.72041	454.21945	-951.64539	337.64914	451.72635	-1107.78198	74.54115	71.79068	-738.20288	317.26968	124.95924
911	7.583	-896.59399	170.05157	1404.51013	-1102.70886	47.43179	909.17542	-1028.53003	352.51843	876.83496	-872.64233	168.61182	868.61505	-1109.86609	44.21977	453.93857	-958.87073	338.48990	451.53165	-1107.78491	74.37454	71.63968	-741.25909	317.17206	126.89363
912	7.592	-900.41382	167.91010	1404.61572	-1106.59363	45.59372	909.32159	-1032.84253	350.81830	877.01929	-876.65527	167.32962	868.41730	-1111.26257	42.72128	453.65430	-966.30579	339.43060	451.30341	-1107.76172	74.19079	71.49518	-744.05170	317.79657	129.74072
913	7.600	-904.20142	165.78511	1404.69153	-1110.37708	43.80267	909.42633	-1037.08252	349.19473	877.15405	-880.56226	166.09497	868.16901	-1112.56970	41.24797	453.37137	-973.95203	340.44269	451.05283	-1107.71704	73.99876	71.35587	-747.13080	318.84744	132.96907
914	7.608	-907.95752	163.68344	1404.74402	-1114.05017	42.07316	909.49249	-1041.23169	347.64847	877.24854	-884.35474	164.89914	867.88641	-1113.80017	39.82335	453.09348	-981.80603	341.49701	450.79358	-1107.65625	73.80605	71.21936	-750.05621	319.14761	135.96286
915	7.617	-911.68213	161.61006	1404.78333	-1117.60583	40.41460	909.52521	-1045.27393	346.17700	877.31378	-888.02661	163.73668	867.58636	-1114.96570	38.46841	452.82370	-989.85754	342.56735	450.54303	-1107.58594	73.61749	71.08366	-753.78888	319.08200	138.63823
916	7.625	-915.37598	159.56802	1404.82104	-1121.04089	38.82608	909.53174	-1049.19873	344.77582	877.36304	-891.57471	162.60614	867.28516	-1116.07507	37.19888	452.56473	-998.09045	343.63168	450.32083	-1107.51245	73.43529	70.94839	-756.90680	320.51514	142.50392
917	7.633	-919.04004	157.55910	1404.86890	-1124.35388	37.30240	909.51959	-1053.00244	343.43994	877.41235	-894.99878	161.51015	866.99786	-1117.13586	36.02406	452.31967	-1006.48303	344.66986	450.14487	-1107.44141	73.26018	70.81544	-760.94745	320.54926	145.76860
918	7.642	-922.67554	155.58374	1404.93945	-1127.54041	35.83954	909.49524	-1056.68799	342.16553	877.47968	-898.30054	160.45584	866.73810	-1118.15637	34.94731	452.09225	-1015.00867	345.66180	450.03003	-1107.37793	73.09300	70.68839	-764.15936	321.26126	149.98808
919	7.650	-926.28394	153.64264	1405.04468	-1130.59656	34.43121	909.46381	-1060.26611	340.95117	877.58374	-901.48389	159.45401	866.51697	-1119.14514	33.96822	451.88602	-1023.63440	346.58902	449.99127	-1107.32446	72.93593	70.57129	-768.31824	321.63776	154.10812
920	7.658	-929.86548	151.73831	1405.19434	-1133.51697	33.06824	909.42950	-1063.75366	339.79681	877.74194	-904.55469	158.51799	866.34229	-1120.10974	33.08496	451.70322	-1032.32166	347.43692	450.04587	-1107.28247	72.79234	70.46797	-772.80713	321.67963	158.46680
921	7.667	-933.41968	149.87451	1405.39417	-1136.29602	31.74174	909.39478	-1067.17114	338.70203	877.97040	-907.52148	157.66277	866.21918	-1121.05554	32.29533	451.54477	-1041.02576	348.19562	450.21164	-1107.25049	72.66522	70.38208	-777.35071	321.63596	162.46988
922	7.675	-936.94482	148.05536	1405.64734	-1138.93079	30.44151	909.35950	-1070.53931	337.66565	878.28271	-910.39233	156.90443	866.15118	-1121.98669	31.59618	451.40982	-1049.70105	348.85941	450.50372	-1107.22632	72.55560	70.31648	-782.35559	321.84082	166.71481
923	7.683	-940.43726	146.28534	1405.95520	-1141.42004	29.15660	909.32227	-1073.87793	336.68512	878.68872	-913.17822	156.26009	866.14069	-1122.90588	30.98278	451.29642	-1058.30017	349.42572	450.93362	-1107.20776	72.46263	70.27202	-787.90686	320.55310	169.69173
924	7.692	-943.89258	144.56815	1406.31628	-1143.76501	27.88042	909.28149	-1077.20337	335.75531	879.19305	-915.88965	155.74644	866.18848	-1123.81531	30.44913	451.20206	-1066.77673	349.89471	451.51059	-1107.19263	72.38483	70.24698	-793.14417	320.70676	174.16920
925	7.700	-947.30493	142.90482	1406.72766	-1145.96692	26.61284	909.23639	-1080.52832	334.86871	879.79529	-918.53687	155.37683	866.29327	-1124.71448	29.98878	451.12439	-1075.08752	350.26816	452.23993	-1107.18018	72.32150	70.23775	-799.17822	320.18448	177.69217
926	7.708	-950.66919	141.29451	1407.18408	-1148.02795	25.35703	909.18652	-1083.86060	334.01764	880.49060	-921.12671	155.15869	866.45288	-1125.60217	29.59494	451.06119	-1083.19690	350.54517	453.11761	-1107.16919	72.27302	70.23982	-805.47546	318.78137	180.26155
927	7.717	-953.97998	139.73718	1407.67883	-1149.95374	24.11428	909.13116	-1087.20117	333.19583	881.27069	-923.66431	155.09367	866.66467	-1126.47595	29.26052	451.01053	-1091.07971	350.72055	454.12775	-1107.15967	72.23991	70.24892	-812.53180	318.35507	183.10205
928	7.725	-957.23413	138.23398	1408.20313	-1151.75012	22.88509	909.06921	-1090.54834	332.39844	882.12488	-926.15015	155.17737	866.92395	-1127.33337	28.97784	450.97046	-1098.72180	350.78839	455.24725	-1107.15088	72.22205	70.26140	-819.92670	316.23553	184.26093
929	7.733	-960.42798	136.78523	1408.74792	-1153.42761	21.67226	908.99963	-1093.89648	331.62280	883.04065	-928.57910	155.39760	867.22314	-1128.16980	28.73751	450.93793	-1106.11926	350.74469	456.45151	-1107.14160	72.21874	70.27429	-827.48016	315.78723	185.83791
930	7.742	-963.56006	135.38971	1409.30444	-1154.99817	20.47759	908.92139	-1097.23828	330.86902	884.00323	-930.94580	155.73418	867.55347	-1128.97913	28.52713	450.90958	-1113.27502	350.58752	457.71661	-1107.13086	72.22888	70.28531	-835.96503	315.22232	186.85243
931	7.750	-966.63086	134.04648	1409.86438	-1156.47668	19.30191	908.83435	-1100.56567	330.13922	884.99530	-933.24829	156.16251	867.90564	-1129.75623	28.33144	450.88416	-1120.19885	350.31693	459.01971	-1107.11768	72.25111	70.29247	-844.29181	314.36536	186.87906
932	7.758	-969.64233	132.75568	1410.41980	-1157.87976	18.14867	908.73926	-1103.86987	329.43549	885.99823	-935.49023	156.65814	868.27057	-1130.49695	28.13490	450.86273	-1126.90271	349.93521	460.33789	-1107.10083	72.28396	70.29364	-853.09027	313.77200	186.33363
933	7.767	-972.59595	131.51744	1410.96265	-1159.22278	17.02146	908.63654	-1107.14136	328.75757	886.99426	-937.67822	157.19902	868.64038	-1131.19812	27.92521	450.84494	-1133.40100	349.44714	461.64764	-1107.08057	72.32639	70.28613	-862.48987	313.26318	184.99313
934	7.775	-975.49390	130.33167	1411.48572	-1160.52039	15.92278	908.52484	-1110.36987	328.10321	887.96716	-939.81885	157.76611	869.00940	-1131.85852	27.69631	450.82614	-1139.70496	348.86026	462.92636	-1107.05713	72.37843	70.26694	-872.11731	312.39505	182.85246
935	7.783	-978.33960	129.19827	1411.98279	-1161.78601	14.85783	908.40356	-1113.54590	327.47000	888.90173	-941.91650	158.34387	869.37329	-1132.47937	27.44909	450.79977	-1145.82385	348.18466	464.15359	-1107.03149	72.44069	70.23372	-882.54053	312.58420	180.59164
936	7.792	-981.13770	128.11737	1412.44897	-1163.03040	13.83595	908.27417	-1116.66162	326.85690	889.78326	-943.97583	158.92081	869.72772	-1133.06287	27.18967	450.76141	-1151.76770	347.43213	465.31177	-1107.00391	72.51266	70.18648	-892.88605	312.26013	177.71468
937	7.800	-983.89526	127.08987	1412.88098	-1164.26160	12.86853	908.13898	-1119.70996	326.26337	890.59808	-946.00122	159.48987	870.06830	-1133.61243	26.92676	450.71082	-1157.54700	346.61530	466.38724	-1106.97412	72.59085	70.12866	-903.95032	312.27267	173.92168
938	7.808	-986.61890	126.11832	1413.27576	-1165.48547	11.96421	907.99915	-1122.68774	325.68890	891.33478	-947.99707	160.04706	870.39020	-1134.13098	26.66838	450.65048	-1163.17590	345.74860	467.37186	-1106.94287	72.66890	70.06610	-915.30402	312.39038	170.00652
939	7.817	-989.31372	125.20667	1413.63074	-1166.70764	11.12509	907.85480	-1125.59448	325.13416	891.98639	-949.96753	160.58884	870.68787	-1134.62317	26.41936	450.58340	-1168.66516	344.84836	468.26373	-1106.90918	72.74094	70.00404	-926.92493	312.84073	165.87613
940	7.825	-991.98340	124.35870	1413.94531	-1167.93494	10.34701	907.70551	-1128.43188	324.60114	892.55103	-951.91553	161.11095	870.95557	-1135.09363	26.18174	450.51056	-1174.02454	343.93079	469.06671	-1106.87329	72.80442	69.94543	-939.04852	313.44693	161.12993
941	7.833	-994.62964	123.57596	1414.22095	-1169.17273	9.62159	907.55035	-1131.20532	324.09192	893.03156	-953.84375	161.61031	871.18982	-1135.54749	25.95766	450.43045	-1179.26306	343.00900	469.78729	-1106.83447	72.85991	69.89182	-951.38489	313.97641	156.30910
942	7.842	-997.25464	122.85770	1414.46057	-1170.42737	8.93813	907.38831	-1133.92090	323.60818	893.43408	-955.75513	162.08684	871.39099	-1135.98865	25.75088	450.34064	-1184.39197	342.09061	470.43253	-1106.79199	72.90935	69.84447	-964.09460	314.93704	151.51984
943	7.850	-999.85962	122.20248	1414.66846	-1171.70129	8.28577	907.21899	-1136.58374	323.15109	893.76685	-957.65332	162.54256	871.56281	-1136.42151	25.56512	450.24051	-1189.42151	341.17932	471.01102	-1106.74561	72.95506	69.80469	-977.12164	315.97034	146.43965
944	7.858	-1002.44531	121.60933	1414.84888	-1172.99402	7.65776	907.04327	-1139.20020	322.72162	894.03870	-959.54126	162.97955	871.71082	-1136.85095	25.40187	450.13312	-1194.36023	340.27768	471.53418	-1106.69336	72.99949	69.77275	-990.71350	317.46225	141.37573
945	7.867	-1005.01147	121.07660	1415.00635	-1174.30212	7.05531	906.86346	-1141.77686	322.31985	894.25842	-961.42188	163.39914	871.84015	-1137.28186	25.25982	450.02454	-1199.21204	339.38721	472.01431	-1106.63403	73.04475	69.74777	-1004.44519	318.65619	136.65399
946	7.875	-1007.56177	120.60085	1415.14514	-1175.61975	6.48534	906.68262	-1144.31982	321.94418	894.43420	-963.29663	163.80223	871.95447	-1137.71814	25.13577	449.92178	-1203.98206	338.50748	472.46240	-1106.56641	73.09178	69.72852	-1018.45599	319.98138	131.73489
947	7.883	-1010.09839	120.17764	1415.27063	-1176.94202	5.95410	906.50458	-1146.83618	321.59155	894.57245	-965.16724	164.19017	872.05658	-1138.16223	25.02604	449.83081	-1208.67346	337.63617	472.88779	-1106.49097	73.13971	69.71400	-1032.22778	321.50763	127.15958
948	7.892	-1012.62476	119.80324	1415.38757	-1178.26331	5.46240	906.33356	-1149.33350	321.25848	894.67902	-967.03320	164.56528	872.14948	-1138.61658	24.92721	449.75525	-1213.29114	336.77133	473.29913	-1106.41016	73.18667	69.70337	-1046.61292	322.91678	122.88928
949	7.900	-1015.14185	119.47540	1415.49988	-1179.57874	5.00568	906.17242	-1151.81836	320.94031	894.75854	-968.89551	164.93076	872.23706	-1139.08240	24.83668	449.69510	-1217.84045	335.91214	473.70483	-1106.32666	73.23140	69.69560	-1060.82703	324.69043	119.18127
950	7.908	-1017.65112	119.19232	1415.61072	-1180.88586	4.57731	906.02124	-1154.29712	320.63025	894.81378	-970.75415	165.29074	872.32373	-1139.56091	24.75294	449.64655	-1222.32458	335.05826	474.11212	-1106.24194	73.27430	69.68991	-1075.27222	325.98941	115.03918
951	7.917	-1020.15308	118.95154	1415.72144	-1182.18347	4.17124	905.87805	-1156.77661	320.32144	894.84650	-972.61011	165.64948	872.41296	-1140.05139	24.67504	449.60367	-1226.74817	334.20828	474.52557	-1106.15820	73.31740	69.68587	-1089.46899	327.29510	111.64375
952	7.925	-1022.64746	118.75031	1415.83215	-1183.47058	3.78249	905.74060	-1159.26245	320.00934	894.85938	-974.46460	166.00984	872.50574	-1140.55334	24.60117	449.56082	-1231.11414	333.35910	474.94678	-1106.07715	73.36345	69.68362	-1103.92944	328.57999	108.67773
953	7.933	-1025.13330	118.58679	1415.94165	-1184.74841	3.40688	905.60760	-1161.75757	319.69299	894.85663	-976.31909	166.37306	872.60034	-1141.06677	24.52832	449.51462	-1235.42517	332.50772	475.37592	-1106.00024	73.41421	69.68427	-1118.02905	330.07556	106.04916
954	7.942	-1027.60962	118.46118	1416.04919	-1186.01697	3.04130	905.47919	-1164.26392	319.37439	894.84387	-978.17554	166.74020	872.69397	-1141.59216	24.45344	449.46436	-1239.68201	331.65320	475.81488	-1105.92676	73.46965	69.68965	-1131.92468	331.29910	103.46375
955	7.950	-1030.07520	118.37596	1416.15393	-1187.27771	2.68338	905.35669	-1166.78247	319.05649	894.82703	-980.03662	167.11324	872.78375	-1142.12927	24.37481	449.41055	-1243.88416	330.79810	476.26871	-1105.85645	73.52879	69.70132	-1145.90942	332.73038	101.52879
956	7.958	-1032.52905	118.33438	1416.25513	-1188.53162	2.33146	905.24097	-1169.31323	318.74142	894.81067	-981.90625	167.49513	872.86719	-1142.67810	24.29140	449.35394	-1248.02747	329.94843	476.74408	-1105.79028	73.59044	69.72021	-1159.81519	333.88345	99.74238
957	7.967	-1034.96948	118.33896	1416.35303	-1189.77893	1.98569	905.13116	-1171.85791	318.43060	894.79822	-983.78760	167.88995	872.94275	-1143.23840	24.20266	449.29517	-1252.10706	329.11160	477.24591	-1105.72852	73.65305	69.74654	-1173.69446	335.24686	98.70264
958	7.975	-1037.39648	118.39087	1416.44873	-1191.02112	1.64830	905.02521	-1174.41895	318.12534	894.79156	-985.68311	168.30292	873.01160	-1143.81213	24.10928	449.23517	-1256.11658	328.29248	477.77426	-1105.67358	73.71478	69.77916	-1187.27722	335.61746	97.26428
959	7.983	-1039.80908	118.48990	1416.54346	-1192.25989	1.32221	904.92163	-1176.99805	317.82727	894.79126	-987.59375	168.74033	873.07782	-1144.40100	24.01296	449.17587	-1260.05164	327.49200	478.32388	-1105.62671	73.77425	69.81554	-1200.67896	337.48685	97.24100
960	7.992	-1042.20776	118.63498	1416.63770	-1193.49866	1.01012	904.82050	-1179.59692	317.53845	894.79681	-989.52246	169.20860	873.14520	-1145.00720	23.91516	449.11975	-1263.90613	326.71109	478.88806	-1105.58813	73.83141	69.85312	-1213.95471	337.97104	96.33236
961	8.000	-1044.59204	118.82523	1416.72949	-1194.74231	0.71429	904.72211	-1182.21606	317.26135	894.80774	-991.47144	169.71255	873.21368	-1145.63245	23.81759	449.06873	-1267.67566	325.95346	479.46179	-1105.55811	73.88766	69.89059	-1226.71765	338.65851	96.17761
962	8.008	-1046.96411	119.06017	1416.81592	-1195.99622	0.43647	904.62653	-1184.85620	316.99792	894.82349	-993.44482	170.25476	873.27954	-1146.27795	23.72417	449.02408	-1271.35803	325.22311	480.03989	-1105.53516	73.94530	69.92793	-1239.76660	339.22214	96.52729
963	8.017	-1049.32544	119.33948	1416.89392	-1197.26746	0.17783	904.53406	-1187.51880	316.74799	894.84229	-995.44702	170.83472	873.33875	-1146.94275	23.64252	448.98746	-1274.95520	324.52194	480.61499	-1105.51929	74.00659	69.96556	-1251.82935	339.83337	96.37367
964	8.025	-1051.67969	119.66316	1416.96155	-1198.56042	-0.06046	904.44635	-1190.20459	316.50977	894.86145	-997.48120	171.44800	873.38904	-1147.62122	23.58533	448.96115	-1278.47400	323.85007	481.18054	-1105.50928	74.07281	70.00365	-1264.40320	340.57632	96.91232
965	8.033	-1054.02930	120.03159	1417.01782	-1199.88000	-0.27627	904.36511	-1192.91357	316.28195	894.87823	-999.55054	172.08794	873.43024	-1148.30505	23.57013	448.94794	-1281.92249	323.20468	481.73138	-1105.50464	74.14351	70.04228	-1276.44714	340.84460	97.35563
966	8.042	-1056.37720	120.44518	1417.06299	-1201.23010	-0.46655	904.28973	-1195.64844	316.06436	894.88934	-1001.65845	172.74820	873.46344	-1148.98547	23.61376	448.94995	-1285.31262	322.57983	482.26111	-1105.50537	74.21664	70.08211	-1288.05383	341.10620	97.92037
967	8.050	-1058.72412	120.90402	1417.09741	-1202.61438	-0.62863	904.21802	-1198.41235	315.85770	894.89001	-1003.80737	173.42365	873.48853	-1149.66028	23.72395	448.96695	-1288.65710	321.96939	482.76245	-1105.51147	74.28958	70.12415	-1299.28625	341.58737	98.91166
968	8.058	-1061.07080	121.40718	1417.12048	-1204.03601	-0.76136	904.14752	-1201.20996	315.66455	894.87543	-1005.99805	174.11017	873.50330	-1150.33484	23.89750	448.99579	-1291.96838	321.36990	483.23090	-1105.52246	74.36026	70.16901	-1310.28381	341.53726	99.87748
969	8.067	-1063.41846	121.95255	1417.13147	-1205.49646	-0.86486	904.07666	-1204.04346	315.49097	894.84235	-1008.23071	174.80531	873.50513	-1151.02112	24.12358	449.03152	-1295.25720	320.78226	483.66602	-1105.53760	74.42775	70.21631	-1321.08411	341.66010	101.69955
970	8.075	-1065.76978	122.53766	1417.12903	-1206.99768	-0.93987	904.00482	-1206.91504	315.34418	894.78925	-1010.50537	175.50833	873.49292	-1151.73450	24.38702	449.06805	-1298.53479	320.21133	484.07050	-1105.55469	74.49234	70.26486	-1331.27954	341.80939	102.40357
971	8.083	-1068.12842	123.16028	1417.11121	-1208.54138	-0.98798	903.93207	-1209.82544	315.22900	894.71466	-1012.82275	176.21935	873.46649	-1152.49011	24.67270	449.09863	-1301.81018	319.66293	484.44675	-1105.57153	74.55527	70.31274	-1341.14661	341.69696	103.68871
972	8.092	-1070.49683	123.81854	1417.07568	-1210.12878	-1.01125	903.85895	-1212.77295	315.14590	894.61737	-1015.18311	176.93826	873.42444	-1153.29846	24.96892	449.11768	-1305.08777	319.14035	484.79517	-1105.58472	74.61860	70.35805	-1350.85571	340.63922	104.50493
973	8.100	-1072.87744	124.51160	1417.02063	-1211.76306	-1.01056	903.78571	-1215.75146	315.09186	894.49640	-1017.58740	177.66437	873.36456	-1154.16663	25.26715	449.12234	-1308.36584	318.64447	485.11331	-1105.59302	74.68433	70.39980	-1359.50537	341.23312	106.12783
974	8.108	-1075.27222	125.23965	1416.94458	-1213.44714	-0.98464	903.71136	-1218.75366	315.06235	894.35010	-1020.03442	178.39642	873.28479	-1155.09778	25.56105	449.11218	-1311.64197	318.17627	485.39621	-1105.59839	74.75374	70.43784	-1368.01404	340.87085	107.14693
975	8.117	-1077.68262	126.00327	1416.84680	-1215.18445	-0.93094	903.63470	-1221.77173	315.05380	894.17676	-1022.52124	179.13293	873.18304	-1156.09314	25.84562	449.08838	-1314.91418	317.73871	485.63721	-1105.60327	74.82758	70.47224	-1375.94482	340.26950	108.33604
976	8.125	-1080.11011	126.80319	1416.72754	-1216.97937	-0.84696	903.55493	-1224.80176	315.06448	893.97534	-1025.04663	179.87323	873.05725	-1157.15002	26.11694	449.05362	-1318.17908	317.33682	485.82932	-1105.61279	74.90691	70.50259	-1383.38574	339.70801	108.86102
977	8.133	-1082.55493	127.64131	1416.58752	-1218.83435	-0.73057	903.47229	-1227.84253	315.09320	893.74463	-1027.61011	180.61790	872.90686	-1158.26550	26.37312	449.01218	-1321.43274	316.97650	485.96652	-1105.63062	74.99277	70.52826	-1390.39648	338.60229	109.98075
978	8.142	-1085.01831	128.51994	1416.42847	-1220.75085	-0.58041	903.38812	-1230.89526	315.13904	893.48425	-1030.21191	181.36778	872.73273	-1159.43689	26.61502	448.96939	-1324.66931	316.66156	486.04364	-1105.65967	75.08575	70.54945	-1396.70215	338.28116	110.62473
979	8.150	-1087.50073	129.43982	1416.25110	-1222.72839	-0.39647	903.30438	-1233.96460	315.20255	893.19519	-1032.85278	182.12238	872.53619	-1160.66321	26.84567	448.93002	-1327.88293	316.39154	486.05576	-1105.70264	75.18600	70.56798	-1402.71240	337.41599	110.82505
980	8.158	-1090.00391	130.39844	1416.05664	-1224.76575	-0.17977	903.22253	-1237.05859	315.28510	892.87982	-1035.53516	182.87991	872.31866	-1161.94470	27.06963	448.89688	-1331.06653	316.16293	485.99829	-1105.76050	75.29289	70.58710	-1408.15918	335.96631	111.39333
981	8.167	-1092.52734	131.39133	1415.84546	-1226.86267	0.06799	903.14355	-1240.18506	315.38754	892.54156	-1038.26270	183.63910	872.08185	-1163.28210	27.29324	448.86938	-1334.21301	315.97107	485.86737	-1105.83301	75.40411	70.61092	-1412.83081	335.15308	111.25613
982	8.175	-1095.07153	132.41418	1415.61694	-1229.01917	0.34399	903.06775	-1243.35083	315.50925	892.18286	-1041.04053	184.40102	871.82697	-1164.67810	27.52367	448.84412	-1337.31555	315.81033	485.66000	-1105.91821	75.51541	70.64384	-1417.36853	334.24823	111.05671
983	8.183	-1097.63477	133.46416	1415.37024	-1231.23596	0.64420	902.99487	-1246.55859	315.64810	891.80353	-1043.87354	185.16869	871.55463	-1166.13562	27.76654	448.81635	-1340.36951	315.67310	485.37259	-1106.01392	75.62159	70.69002	-1421.20898	333.11795	110.80158
984	8.192	-1100.21387	134.54015	1415.10388	-1233.51501	0.96442	902.92285	-1249.81030	315.80237	891.40088	-1046.76733	185.94464	871.26538	-1167.65955	28.02497	448.78149	-1343.36731	315.54974	485.00006	-1106.11987	75.71844	70.75223	-1424.75879	331.91077	110.73048
985	8.200	-1102.80542	135.64282	1414.81689	-1235.85925	1.30222	902.84741	-1253.11108	315.97223	890.97272	-1049.72852	186.73064	870.96002	-1169.25281	28.30066	448.73575	-1346.29993	315.43140	484.53705	-1106.23706	75.80436	70.83165	-1427.99756	330.95892	110.41179
986	8.208	-1105.40674	136.77469	1414.50684	-1238.27356	1.65752	902.76361	-1256.47095	316.16049	890.51892	-1052.76367	187.52866	870.63971	-1170.91833	28.59503	448.67587	-1349.15515	315.31250	483.97937	-1106.36816	75.88087	70.92889	-1430.56238	329.97046	109.57903
987	8.217	-1108.01782	137.94003	1414.17102	-1240.76233	2.03179	902.66760	-1259.90186	316.37311	890.04041	-1055.87817	188.34113	870.30591	-1172.65833	28.90893	448.59961	-1351.92419	315.19235	483.32370	-1106.51611	75.95200	71.04451	-1433.31750	329.31683	109.29367
988	8.225	-1110.64038	139.14404	1413.80627	-1243.33093	2.42723	902.55658	-1263.41431	316.61829	889.53748	-1059.07568	189.17110	869.96198	-1174.47620	29.24160	448.50607	-1354.60095	315.07465	482.56680	-1106.68018	76.02319	71.17780	-1435.46826	328.19916	107.81573
989	8.233	-1113.27637	140.39188	1413.40991	-1245.98181	2.84686	902.42853	-1267.01685	316.90445	889.00867	-1062.35986	190.02165	869.61316	-1176.37366	29.59084	448.39636	-1357.17932	314.96460	481.70654	-1106.85815	76.09956	71.32539	-1437.06323	327.44116	107.08225
990	8.242	-1115.92749	141.68748	1412.98010	-1248.71594	3.29465	902.28229	-1270.71729	317.23822	888.45111	-1065.73438	190.89488	869.26398	-1178.35266	29.95388	448.27301	-1359.65442	314.86682	480.74304	-1107.04614	76.18446	71.48109	-1438.66492	326.58490	106.18566
991	8.250	-1118.59521	143.03238	1412.51526	-1251.53503	3.77467	902.11810	-1274.51880	317.62213	887.86096	-1069.20117	191.79276	868.91650	-1180.41370	30.32798	448.13885	-1362.02258	314.78619	479.67889	-1107.23950	76.27924	71.63693	-1440.18384	325.77325	104.90755
992	8.258	-1121.28052	144.42566	1412.01416	-1254.44031	4.29042	901.93732	-1278.42212	318.05402	887.23486	-1072.76025	192.71922	868.57104	-1182.55750	30.71170	447.99628	-1364.28455	314.72964	478.51819	-1107.43530	76.38374	71.78534	-1441.09143	325.31989	103.94329
993	8.267	-1123.98315	145.86523	1411.47607	-1257.43298	4.84480	901.74066	-1282.42310	318.52823	886.57056	-1076.40991	193.68010	868.22595	-1184.78333	31.10542	447.84671	-1366.44250	314.70563	477.26608	-1107.62939	76.49669	71.92163	-1441.99219	324.06384	102.29949
994	8.275	-1126.70386	147.34895	1410.90002	-1260.51282	5.43919	901.52942	-1286.51392	319.03769	885.86646	-1080.14600	194.68051	867.87683	-1187.08899	31.50998	447.69009	-1368.50281	314.72116	475.93008	-1107.82007	76.61639	72.04536	-1442.69934	323.62653	100.39909
995	8.283	-1129.44312	148.87451	1410.28589	-1263.67639	6.07253	901.30646	-1290.68579	319.57584	885.12250	-1083.96362	195.72261	867.51636	-1189.46936	31.92492	447.52621	-1370.47522	314.78027	474.51974	-1108.00415	76.74106	72.15982	-1443.06165	322.83865	98.86843
996	8.292	-1132.20166	150.43834	1409.63464	-1266.91711	6.74205	901.07678	-1294.93042	320.13815	884.34100	-1087.85571	196.80551	867.13696	-1191.91663	32.34776	447.35590	-1372.37390	314.88507	473.04498	-1108.17896	76.86888	72.27069	-1443.25513	322.13187	97.10526
997	8.300	-1134.97900	152.03450	1408.94946	-1270.22351	7.44389	900.84668	-1299.23975	320.72183	883.52673	-1091.81348	197.92607	866.73419	-1194.42200	32.77483	447.18091	-1374.21399	315.03540	471.51544	-1108.34399	76.99836	72.38419	-1442.74255	321.00702	95.10369
998	8.308	-1137.77368	153.65503	1408.23572	-1273.58044	8.17246	900.62170	-1303.60571	321.32489	882.68634	-1095.82446	199.07910	866.30823	-1196.97400	33.20250	447.00360	-1376.01062	315.22604	469.94144	-1108.49976	77.12882	72.50455	-1442.00574	320.46817	93.02417
999	8.317	-1140.58228	155.29105	1407.50085	-1276.97083	8.91972	900.40417	-1308.01660	321.94440	881.82782	-1099.87329	200.25670	865.86365	-1199.55872	33.62787	446.82681	-1377.77747	315.44589	468.33536	-1108.64966	77.26018	72.63225	-1441.26282	319.43564	91.06351
1000	8.325	-1143.39917	156.93420	1406.75476	-1280.37708	9.67620	900.19208	-1312.45337	322.57391	880.95996	-1103.94141	201.44771	865.40857	-1202.16077	34.05055	446.65173	-1379.52917	315.68066	466.71237	-1108.79639	77.39218	72.76453	-1440.57666	318.14102	89.73534
1001	8.333
1002	8.342
1003	8.350
1004	8.358
1005	8.367
1006	8.375
1007	8.383
1008	8.392
1009	8.400
1010	8.408
1011	8.417
1012	8.425
1013	8.433
1014	8.442
1015	8.450
1016	8.458
1017	8.467
