# Supplementary material for: Musculoskeletal modeling and humanoid control of robots based on human gait data
Source: PeerJ Comput Sci. 2021 Aug 9;7:e657. doi: 10.7717/peerj-cs.657 (PMC8372000; doi:10.7717/peerj-cs.657)
Supplement: Supplemental Information 2 [file peerj-cs-07-657-s002.zip › position/Cap26.trc]

PathFileType	4	(X/Y/Z)	E:\20201110\Cap26.trc
DataRate	CameraRate	NumFrames	NumMarkers	Units	OrigDataRate	OrigDataStartFrame	OrigNumFrames
120.00	120.00	1043	8	mm	120.00	1	1043
Frame#	Time	head			hip_L			hip_R			hip			knee_L			knee_R			ank_L			ank_R
		X1	Y1	Z1	X2	Y2	Z2	X3	Y3	Z3	X4	Y4	Z4	X5	Y5	Z5	X6	Y6	Z6	X7	Y7	Z7	X8	Y8	Z8
1	0.000
2	0.008
3	0.017
4	0.025
5	0.033
6	0.042
7	0.050
8	0.058
9	0.067
10	0.075
11	0.083
12	0.092
13	0.100
14	0.108
15	0.117
16	0.125
17	0.133
18	0.142
19	0.150
20	0.158
21	0.167
22	0.175
23	0.183
24	0.192
25	0.200
26	0.208
27	0.217
28	0.225
29	0.233
30	0.242
31	0.250
32	0.258
33	0.267
34	0.275
35	0.283
36	0.292
37	0.300
38	0.308
39	0.317
40	0.325
41	0.333
42	0.342
43	0.350
44	0.358
45	0.367
46	0.375
47	0.383
48	0.392
49	0.400
50	0.408
51	0.417
52	0.425
53	0.433
54	0.442
55	0.450
56	0.458
57	0.467
58	0.475
59	0.483
60	0.492
61	0.500
62	0.508
63	0.517
64	0.525
65	0.533
66	0.542
67	0.550
68	0.558
69	0.567
70	0.575
71	0.583
72	0.592
73	0.600
74	0.608
75	0.617
76	0.625
77	0.633
78	0.642
79	0.650
80	0.658
81	0.667
82	0.675
83	0.683
84	0.692
85	0.700
86	0.708
87	0.717
88	0.725
89	0.733
90	0.742
91	0.750
92	0.758
93	0.767
94	0.775
95	0.783
96	0.792
97	0.800
98	0.808
99	0.817
100	0.825
101	0.833
102	0.842
103	0.850
104	0.858
105	0.867
106	0.875
107	0.883
108	0.892
109	0.900
110	0.908
111	0.917
112	0.925
113	0.933
114	0.942
115	0.950
116	0.958
117	0.967
118	0.975
119	0.983
120	0.992
121	1.000
122	1.008
123	1.017
124	1.025
125	1.033
126	1.042
127	1.050
128	1.058
129	1.067
130	1.075
131	1.083
132	1.092
133	1.100
134	1.108
135	1.117
136	1.125
137	1.133
138	1.142
139	1.150
140	1.158
141	1.167
142	1.175
143	1.183
144	1.192
145	1.200
146	1.208
147	1.217
148	1.225
149	1.233
150	1.242
151	1.250
152	1.258
153	1.267
154	1.275
155	1.283
156	1.292
157	1.300
158	1.308
159	1.317
160	1.325
161	1.333
162	1.342
163	1.350
164	1.358
165	1.367
166	1.375
167	1.383
168	1.392
169	1.400
170	1.408
171	1.417
172	1.425
173	1.433
174	1.442
175	1.450
176	1.458
177	1.467
178	1.475
179	1.483
180	1.492
181	1.500
182	1.508
183	1.517
184	1.525
185	1.533
186	1.542
187	1.550
188	1.558
189	1.567
190	1.575
191	1.583
192	1.592
193	1.600
194	1.608
195	1.617
196	1.625
197	1.633
198	1.642
199	1.650
200	1.658
201	1.667
202	1.675
203	1.683
204	1.692
205	1.700
206	1.708
207	1.717
208	1.725
209	1.733
210	1.742
211	1.750
212	1.758
213	1.767
214	1.775
215	1.783
216	1.792
217	1.800
218	1.808
219	1.817
220	1.825
221	1.833
222	1.842
223	1.850
224	1.858
225	1.867
226	1.875
227	1.883
228	1.892
229	1.900
230	1.908
231	1.917
232	1.925
233	1.933
234	1.942
235	1.950
236	1.958
237	1.967
238	1.975
239	1.983
240	1.992
241	2.000
242	2.008
243	2.017
244	2.025
245	2.033
246	2.042
247	2.050
248	2.058
249	2.067
250	2.075
251	2.083
252	2.092
253	2.100
254	2.108
255	2.117
256	2.125
257	2.133
258	2.142
259	2.150
260	2.158
261	2.167
262	2.175
263	2.183
264	2.192
265	2.200
266	2.208
267	2.217
268	2.225
269	2.233
270	2.242
271	2.250
272	2.258
273	2.267
274	2.275
275	2.283
276	2.292
277	2.300
278	2.308
279	2.317
280	2.325
281	2.333
282	2.342
283	2.350
284	2.358
285	2.367
286	2.375
287	2.383
288	2.392
289	2.400
290	2.408
291	2.417
292	2.425
293	2.433
294	2.442
295	2.450
296	2.458
297	2.467
298	2.475
299	2.483
300	2.492	1624.68250	298.82971	1395.53442	1472.23230	96.07963	896.33630	1456.63989	413.13339	877.97693	1654.15894	278.66122	850.75372	1446.89636	40.31631	452.30750	1460.77783	372.67935	442.78195	1719.56921	101.64205	182.40085	1467.60132	328.16977	60.24572
301	2.500	1620.12561	300.29514	1396.12927	1466.95776	97.13359	897.39642	1453.78259	414.20593	877.86615	1650.14783	278.05835	851.21130	1438.10669	41.92426	453.31693	1459.43408	373.14926	442.96448	1704.11865	101.70471	176.35188	1467.72424	328.31348	60.28597
302	2.508	1615.59143	301.74738	1396.70459	1461.69202	98.19217	898.43048	1450.92432	415.26804	877.75580	1646.14587	277.44434	851.66180	1429.37854	43.53802	454.30484	1458.08887	373.61713	443.14078	1688.59863	101.73132	170.27660	1467.84851	328.44952	60.32033
303	2.517	1611.09973	303.17703	1397.24268	1456.44226	99.25868	899.41705	1448.06335	416.30835	877.64648	1642.15979	276.81216	852.09900	1420.76758	45.16312	455.25113	1456.74011	374.08023	443.30496	1672.95044	101.68635	164.16100	1467.97375	328.57172	60.34476
304	2.525	1606.66504	304.57932	1397.73035	1451.21545	100.33392	900.34192	1445.19690	417.31454	877.53766	1638.19324	276.16098	852.51831	1412.31885	46.80330	456.14075	1455.38538	374.53421	443.45193	1657.13086	101.53725	158.00983	1468.09790	328.67636	60.35826
305	2.533	1602.29529	305.95108	1398.15942	1446.02002	101.41557	901.19836	1442.31995	418.27515	877.42773	1634.24768	275.49579	852.91705	1404.06445	48.45935	456.96701	1454.02124	374.97293	443.57840	1641.11255	101.25893	151.84618	1468.21765	328.76248	60.36256
306	2.542	1597.99280	307.28781	1398.52637	1440.86829	102.49812	901.98511	1439.42493	419.18060	877.31433	1630.32178	274.82529	853.29382	1396.02332	50.12941	457.73300	1452.64368	375.38889	443.68289	1624.88147	100.83749	145.70816	1468.33069	328.83124	60.36095
307	2.550	1593.75598	308.58386	1398.83044	1435.77515	103.57114	902.70386	1436.50330	420.02347	877.19470	1626.41272	274.15915	853.64807	1388.20435	51.80989	458.44949	1451.24854	375.77280	443.76434	1608.43494	100.27168	139.64398	1468.43530	328.88538	60.35730
308	2.558	1589.58130	309.83411	1399.07410	1430.75464	104.61687	903.35687	1433.54712	420.79868	877.06702	1622.51587	273.50626	853.97974	1380.60706	53.49644	459.13046	1449.83313	376.11407	443.82214	1591.77917	99.57164	133.70593	1468.53052	328.92920	60.35514
309	2.567	1585.46399	311.03391	1399.26147	1425.81458	105.61282	903.94757	1430.55115	421.50369	876.93036	1618.62610	272.87433	854.28967	1373.22180	55.18377	459.78824	1448.39697	376.40363	443.85809	1574.92822	98.75577	127.94537	1468.61548	328.96793	60.35712
310	2.575	1581.39807	312.17892	1399.39722	1420.95459	106.53992	904.48071	1427.51196	422.13873	876.78400	1614.73962	272.26981	854.57977	1366.02905	56.86457	460.43085	1446.93970	376.63794	443.87726	1557.90137	97.84617	122.40993	1468.69006	329.00720	60.36495
311	2.583	1577.37744	313.26709	1399.48669	1416.16785	107.38881	904.96204	1424.42883	422.70767	876.62769	1610.85364	271.69644	854.85284	1359.00171	58.52902	461.06177	1445.46021	376.81934	443.88638	1540.72290	96.86399	117.14239	1468.75476	329.05179	60.38013
312	2.592	1573.39648	314.30020	1399.53699	1411.44421	108.15931	905.39703	1421.30457	423.21741	876.46167	1606.96704	271.15475	855.11212	1352.10828	60.16571	461.68198	1443.95715	376.95251	443.89096	1523.42200	95.82568	112.18057	1468.81140	329.10458	60.40480
313	2.600	1569.45044	315.28284	1399.55579	1406.77258	108.85661	905.79034	1418.14551	423.67557	876.28638	1603.08008	270.64368	855.36041	1345.31628	61.76314	462.29193	1442.43103	377.04193	443.89368	1506.03308	94.74177	107.55724	1468.86133	329.16626	60.44181
314	2.608	1565.53540	316.21768	1399.54968	1402.14246	109.48874	906.14642	1414.95898	424.08945	876.10284	1599.19360	270.16180	855.59973	1338.59424	63.31189	462.89264	1440.88477	377.09219	443.89508	1488.59131	93.61860	103.29880	1468.90308	329.23471	60.49434
315	2.617	1561.64734	317.10043	1399.52234	1397.54553	110.06630	906.46942	1411.75171	424.46671	875.91284	1595.30872	269.70685	855.83209	1331.91333	64.80708	463.48633	1439.32227	377.10986	443.89600	1471.12952	92.46069	99.42450	1468.93152	329.30453	60.56572
316	2.625	1557.78162	317.92075	1399.47559	1392.97546	110.60205	906.76190	1408.52905	424.81506	875.71820	1591.42700	269.27478	856.05841	1325.24951	66.24940	464.07639	1437.74768	377.10309	443.89890	1453.67786	91.27184	95.94727	1468.94055	329.36841	60.65841
317	2.633	1553.93408	318.66934	1399.41077	1388.42700	111.10905	907.02466	1405.29724	425.14178	875.52069	1587.55017	268.85950	856.27795	1318.58691	67.64402	464.66830	1436.16321	377.07977	443.90625	1436.26672	90.05589	92.87476	1468.92639	329.42032	60.77272
318	2.642	1550.10071	319.34335	1399.33228	1383.89636	111.59846	907.25757	1402.06299	425.45325	875.32166	1583.68079	268.45389	856.48846	1311.91858	68.99808	465.27014	1434.56873	377.04697	443.91861	1418.92664	88.81737	90.20998	1468.88843	329.45761	60.90730
319	2.650	1546.27759	319.94589	1399.24585	1379.38062	112.07856	907.46082	1398.83337	425.75534	875.12225	1579.82202	268.05090	856.68640	1305.24609	70.31885	465.89008	1432.96240	377.01132	443.93478	1401.69043	87.56145	87.95415	1468.82959	329.48022	61.05990
320	2.658	1542.46252	320.48291	1399.15833	1374.87720	112.55513	907.63611	1395.61523	426.05365	874.92371	1575.97668	267.64398	856.86792	1298.57739	71.61259	466.53400	1431.34253	376.97763	443.95221	1384.59253	86.29311	86.10847	1468.75342	329.48862	61.22727
321	2.667	1538.65515	320.96201	1399.07495	1370.38245	113.03153	907.78632	1392.41492	426.35266	874.72729	1572.14600	267.22675	857.02911	1291.92383	72.88298	467.20599	1429.70813	376.94757	443.96793	1367.66675	85.01827	84.67154	1468.66418	329.48282	61.40498
322	2.675	1534.85706	321.39224	1398.99878	1365.89258	113.50832	907.91492	1389.23792	426.65430	874.53400	1568.33008	266.79242	857.16748	1285.29541	74.13087	467.90942	1428.05908	376.92090	443.97980	1350.94348	83.74672	83.63543	1468.56567	329.46304	61.58795
323	2.683	1531.07043	321.78284	1398.93091	1361.40308	113.98457	908.02551	1386.08789	426.95700	874.34424	1564.52808	266.33405	857.28186	1278.69800	75.35628	468.64642	1426.39490	376.89771	443.98740	1334.44861	82.49335	82.98510	1468.46106	329.43051	61.77157
324	2.692	1527.29602	322.13925	1398.87085	1356.90796	114.45962	908.12122	1382.96631	427.25708	874.15833	1560.73792	265.84528	857.37256	1272.13269	76.55931	469.41818	1424.71472	376.87888	443.99155	1318.20532	81.27789	82.69823	1468.35376	329.38696	61.95257
325	2.700	1523.53284	322.46078	1398.81628	1352.40125	114.93246	908.20557	1379.87305	427.55051	873.97626	1556.95569	265.32077	857.44159	1265.59839	77.73868	470.22672	1423.01550	376.86407	443.99265	1302.23413	80.12640	82.74255	1468.24646	329.33444	62.12932
326	2.708	1519.77881	322.74188	1398.76343	1347.87866	115.40022	908.28149	1376.80701	427.83243	873.79767	1553.17700	264.75696	857.49261	1259.09314	78.89096	471.07581	1421.29199	376.85120	443.99084	1286.55322	79.07273	83.07417	1468.14014	329.27490	62.30189
327	2.717	1516.03088	322.97406	1398.70569	1343.33887	115.85831	908.35114	1373.76685	428.09625	873.62122	1549.39771	264.15182	857.53015	1252.61292	80.01125	471.96924	1419.53760	376.83798	443.98749	1271.18115	78.15194	83.64429	1468.03394	329.20987	62.47173
328	2.725	1512.28491	323.14706	1398.63489	1338.78186	116.30210	908.41504	1370.74902	428.33395	873.44476	1545.61499	263.50409	857.55798	1246.15088	81.09354	472.90872	1417.74487	376.82159	443.98444	1256.13892	77.38805	84.41135	1467.92554	329.14050	62.64134
329	2.733	1508.53662	323.25259	1398.54431	1334.20837	116.72800	908.47327	1367.74670	428.53857	873.26654	1541.82666	262.81235	857.57904	1239.69922	82.13199	473.89355	1415.90710	376.79642	443.98248	1241.44983	76.78905	85.34525	1467.81177	329.06705	62.81451
330	2.742	1504.78247	323.28705	1398.43298	1329.61987	117.13356	908.52490	1364.75024	428.70590	873.08594	1538.02991	262.07678	857.59564	1233.25256	83.12239	474.92056	1414.01868	376.75473	443.98126	1227.13757	76.35113	86.42234	1467.68823	328.98853	62.99647
331	2.750	1501.02087	323.25000	1398.30627	1325.01855	117.51709	908.56738	1361.74927	428.83505	872.90271	1534.22217	261.30048	857.61078	1226.80884	84.06389	475.98254	1412.07336	376.68930	443.97940	1213.22510	76.06409	87.62122	1467.55042	328.90283	63.19304
332	2.758	1497.25073	323.14285	1398.17175	1320.40771	117.87714	908.59619	1358.73511	428.92792	872.71613	1530.40161	260.48901	857.62811	1220.36707	84.96036	477.06714	1410.06482	376.59451	443.97482	1199.73462	75.91519	88.92169	1467.39404	328.80731	63.40862
333	2.767	1493.46863	322.96832	1398.03333	1315.79126	118.21265	908.60675	1355.70105	428.98767	872.52466	1526.56702	259.64838	857.65045	1213.92627	85.81887	478.15991	1407.98840	376.46637	443.96478	1186.68506	75.89124	90.30472	1467.21582	328.69925	63.64409
334	2.775	1489.66992	322.72873	1397.89160	1311.17419	118.52297	908.59473	1352.64343	429.01675	872.32581	1522.71704	258.78424	857.67810	1207.48535	86.64560	479.24854	1405.84351	376.30215	443.94550	1174.09167	75.97932	91.75227	1467.01477	328.57565	63.89624
335	2.783	1485.84900	322.42429	1397.74402	1306.56067	118.80728	908.55579	1349.56030	429.01672	872.11694	1518.85107	257.90274	857.70758	1201.04358	87.44376	480.32379	1403.63281	376.09985	443.91159	1161.96521	76.16763	93.24567	1466.79321	328.43298	64.15875
336	2.792	1482.00061	322.05389	1397.58606	1301.95447	119.06418	908.48627	1346.44861	428.98938	871.89600	1514.96851	257.01065	857.73065	1194.60144	88.21484	481.37753	1401.36084	375.85934	443.85782	1150.30933	76.44543	94.76459	1466.55566	328.26819	64.42453
337	2.800	1478.11963	321.61673	1397.41394	1297.35864	119.29195	908.38397	1343.30493	428.93631	871.66125	1511.06909	256.11475	857.73572	1188.15955	88.96010	482.40186	1399.03198	375.58414	443.78186	1139.11841	76.80273	96.28825	1466.30652	328.08023	64.68766
338	2.808	1474.20093	321.11200	1397.22607	1292.77515	119.48927	908.24884	1340.12659	428.85846	871.41022	1507.15247	255.22133	857.71216	1181.71997	89.68076	483.38812	1396.65137	375.28049	443.68344	1128.37695	77.23074	97.79646	1466.04907	327.87067	64.94432
339	2.817	1470.23901	320.53922	1397.02283	1288.20361	119.65528	908.08215	1336.91235	428.75616	871.13928	1503.21692	254.33542	857.65283	1175.28931	90.37781	484.32642	1394.22656	374.95422	443.56192	1118.06299	77.72281	99.27020	1465.78491	327.64282	65.19304
340	2.825	1466.22864	319.89911	1396.80542	1283.64087	119.78966	907.88556	1333.66113	428.63068	870.84576	1499.25989	253.45972	857.55487	1168.88135	91.05214	485.20523	1391.76660	374.61050	443.41623	1108.14868	78.27412	100.69205	1465.51428	327.40082	65.43362
341	2.833	1462.16614	319.19388	1396.57520	1279.08093	119.89323	907.65961	1330.37036	428.48523	870.52899	1495.27820	252.59407	857.41870	1162.51672	91.70491	486.01208	1389.27917	374.25562	443.24704	1098.60120	78.88089	102.04591	1465.23730	327.14804	65.66546
342	2.842	1458.04846	318.42645	1396.33301	1274.51489	119.96834	907.40320	1327.03687	428.32437	870.19080	1491.26843	251.73637	857.24719	1156.21887	92.33687	486.73459	1386.77026	373.89731	443.05753	1089.38184	79.53996	103.31753	1464.95483	326.88602	65.88769
343	2.850	1453.87366	317.59958	1396.07922	1269.93213	120.01865	907.11292	1323.65845	428.15131	869.83344	1487.22620	250.88364	857.04468	1150.01050	92.94715	487.36050	1384.24304	373.54349	442.85254	1080.44995	80.24833	104.49566	1464.66882	326.61517	66.10074
344	2.858	1449.64038	316.71548	1395.81299	1265.32227	120.04871	906.78418	1320.23462	427.96588	869.45825	1483.14648	250.03265	856.81653	1143.91162	93.53289	487.87726	1381.69788	373.19998	442.63687	1071.76660	81.00240	105.57256	1464.38123	326.33597	66.30716
345	2.867	1445.34753	315.77573	1395.53235	1260.67651	120.06266	906.41217	1316.76611	427.76508	869.06531	1479.02502	249.18015	856.56818	1137.94067	94.08989	488.27292	1379.13281	372.86874	442.41284	1063.29944	81.79708	106.54340	1464.09290	326.04947	66.51099
346	2.875	1440.99390	314.78174	1395.23401	1255.98755	120.06289	905.99268	1313.25415	427.54489	868.65424	1474.85864	248.32315	856.30444	1132.11255	94.61343	488.53824	1376.54407	372.54825	442.17902	1055.02332	82.62661	107.40352	1463.80359	325.75720	66.71739
347	2.883	1436.57825	313.73474	1394.91455	1251.25012	120.04970	905.52258	1309.69910	427.30255	868.22516	1470.64490	247.45923	856.02887	1126.43945	95.09869	488.66727	1373.92566	372.23569	441.93149	1046.92114	83.48674	108.14528	1463.51184	325.46097	66.93257
348	2.892	1432.09949	312.63513	1394.57068	1246.46118	120.02183	904.99915	1306.10059	427.03705	867.77844	1466.38159	246.58665	855.74298	1120.93005	95.54139	488.65692	1371.27002	371.92746	441.66525	1038.98389	84.37509	108.75964	1463.21582	325.16229	67.16240
349	2.900	1427.55615	311.48221	1394.20044	1241.61975	119.97758	904.41986	1302.45703	426.74811	867.31305	1462.06665	245.70462	855.44647	1115.58875	95.93922	488.50574	1368.57104	371.61810	441.37555	1031.21069	85.28896	109.24042	1462.91284	324.86008	67.40989
350	2.908	1422.94702	310.27411	1393.80383	1236.72571	119.91572	903.78210	1298.76575	426.43555	866.82520	1457.69763	244.81396	855.13745	1110.41528	96.29225	488.21295	1365.82471	371.30023	441.05875	1023.60693	86.22343	109.58452	1462.60107	324.54904	67.67361
351	2.917	1418.27124	309.00861	1393.38086	1231.77844	119.83543	903.08429	1295.02246	426.10074	866.31036	1453.27185	243.91687	854.81287	1105.40576	96.60187	487.77832	1363.02942	370.96591	440.71249	1016.17957	87.17106	109.78925	1462.28101	324.22116	67.94843
352	2.925	1413.52905	307.68393	1392.93152	1226.77686	119.73619	902.32635	1291.22253	425.74594	865.76544	1448.78687	243.01550	854.46930	1100.55383	96.86983	487.20303	1360.18372	370.60880	440.33536	1008.93469	88.12272	109.85141	1461.95435	323.86975	68.22834
353	2.933	1408.72107	306.29932	1392.45557	1221.71960	119.61781	901.50903	1287.36047	425.37277	865.18964	1444.24060	242.11115	854.10364	1095.85046	97.09859	486.48999	1357.28784	370.22574	439.92719	1001.87817	89.06996	109.76871	1461.62341	323.49197	68.50978
354	2.942	1403.84875	304.85513	1391.95435	1216.60547	119.47997	900.63275	1283.43152	424.98221	864.58484	1439.63135	241.20361	853.71405	1091.28186	97.29196	485.64325	1354.34277	369.81778	439.48999	995.01843	90.00718	109.54081	1461.28943	323.08865	68.79282
355	2.950	1398.91382	303.35172	1391.43005	1211.43201	119.32225	899.69763	1279.43250	424.57565	863.95569	1434.95789	240.29111	853.30029	1086.83069	97.45457	484.66766	1351.34985	369.39111	439.02768	988.36902	90.93137	109.16862	1460.95239	322.66330	69.07995
356	2.958	1393.91833	301.78848	1390.88586	1206.19653	119.14424	898.70410	1275.36194	424.15454	863.30756	1430.21936	239.37088	852.86389	1082.47876	97.59033	483.56854	1348.30969	368.95471	438.54419	981.94794	91.83997	108.65402	1460.61133	322.22284	69.37450
357	2.967	1388.86279	300.16367	1390.32544	1200.89685	118.94530	897.65363	1271.21948	423.72003	862.64569	1425.41541	238.44055	852.40729	1078.20874	97.70151	482.35120	1345.22217	368.51721	438.04358	975.77661	92.72992	107.99903	1460.26440	321.77829	69.68063
358	2.975	1383.74707	298.47620	1389.75159	1195.53296	118.72382	896.54932	1267.00317	423.27304	861.97479	1420.54480	237.49915	851.93323	1074.00476	97.78909	481.02090	1342.08801	368.08588	437.53189	969.87720	93.59879	107.20270	1459.90894	321.34247	70.00414
359	2.983	1378.56970	296.72797	1389.16602	1190.10535	118.47714	895.39600	1262.70837	422.81277	861.29962	1415.60571	236.54706	851.44434	1069.85291	97.85350	479.58276	1338.90808	367.66635	437.01651	964.27039	94.44657	106.25826	1459.54150	320.92664	70.35249
360	2.992	1373.32861	294.92346	1388.56934	1184.61230	118.20181	894.20007	1258.32874	422.33398	860.62390	1410.59473	235.58566	850.94373	1065.74316	97.89517	478.04190	1335.68530	367.26291	436.50531	958.97571	95.27534	105.15388	1459.15906	320.53879	70.73372
361	3.000	1368.02100	293.06793	1387.96118	1179.04907	117.89381	892.96844	1253.85681	421.82727	859.95056	1405.50732	234.61690	850.43542	1061.66846	97.91489	476.40390	1332.42480	366.87906	436.00653	954.01257	96.08736	103.87522	1458.75952	320.18500	71.15482
362	3.008	1362.64258	291.16638	1387.34106	1173.40942	117.54959	891.70709	1249.28442	421.28232	859.28174	1400.33789	233.64227	849.92456	1057.62451	97.91335	474.67474	1329.13306	366.51645	435.52859	949.40045	96.88393	102.40828	1458.34241	319.86960	71.62048
363	3.017	1357.18823	289.22202	1386.70874	1167.68701	117.16624	890.42017	1244.60461	420.69128	858.61908	1395.08008	232.66113	849.41754	1053.60767	97.89037	472.86032	1325.81738	366.17526	435.07870	945.15869	97.66518	100.74281	1457.90796	319.59448	72.13352
364	3.025	1351.65222	287.23520	1386.06409	1161.87585	116.74081	889.11035	1239.81274	420.04990	857.96381	1389.72632	231.66998	848.92059	1049.61621	97.84528	470.96570	1322.48376	365.85550	434.66229	941.30701	98.42903	98.87397	1457.45679	319.35971	72.69629
365	3.033	1346.02808	285.20319	1385.40454	1155.97046	116.27022	887.77899	1234.90576	419.35764	857.31824	1384.26807	230.66406	848.43903	1045.65149	97.77776	468.99435	1319.13501	365.55688	434.28329	937.86523	99.17094	96.80197	1456.98950	319.16568	73.31165
366	3.042	1340.30859	283.12003	1384.72437	1149.96387	115.75201	886.42719	1229.87964	418.61703	856.68628	1378.69531	229.63850	847.97681	1041.71863	97.68783	466.94772	1315.76953	365.28000	433.94513	934.85266	99.88564	94.53086	1456.50684	319.01459	73.98274
367	3.050	1334.48633	280.97647	1384.01306	1143.84778	115.18529	885.05652	1224.72852	417.83255	856.07361	1372.99768	228.58769	847.53632	1037.82642	97.57515	464.82559	1312.38208	365.02664	433.65167	932.28625	100.56992	92.06747	1456.00928	318.91101	74.71271
368	3.058	1328.55347	278.76068	1383.25769	1137.61182	114.57138	883.66968	1219.44519	417.00873	855.48608	1367.16516	227.50433	847.11761	1033.98584	97.43804	462.62787	1308.96545	364.79800	433.40683	930.17572	101.22401	89.42162	1455.49500	318.86127	75.50533
369	3.067	1322.50403	276.46164	1382.44507	1131.24402	113.91286	882.27081	1214.02295	416.14865	854.92731	1361.18994	226.38002	846.71832	1030.20898	97.27329	460.35590	1305.51025	364.59497	433.21402	928.51825	101.84995	86.60835	1454.95923	318.87183	76.36597
370	3.075	1316.33484	274.07446	1381.56665	1124.73352	113.21168	880.86652	1208.45691	415.25357	854.39740	1355.06580	225.20726	846.33453	1026.50891	97.07611	458.01334	1302.00183	364.41870	433.07623	927.29242	102.44924	83.65227	1454.39575	318.94873	77.30148
371	3.083	1310.04761	271.60410	1380.62292	1118.07251	112.46857	879.46661	1202.74390	414.32458	853.89502	1348.78833	223.98112	845.96179	1022.89874	96.83945	455.60739	1298.42114	364.26883	432.99551	926.45264	103.02208	80.59217	1453.79626	319.09720	78.31925
372	3.092	1303.65222	269.06259	1379.62756	1111.25610	111.68394	878.08502	1196.88159	413.36401	853.41882	1342.35474	222.69978	845.59656	1019.39087	96.55261	453.15280	1294.74658	364.14172	432.97232	925.92493	103.56676	77.48469	1453.15173	319.32080	79.42654
373	3.100	1297.16858	266.46417	1378.60999	1104.28369	110.85876	876.74054	1190.86829	412.37543	852.96722	1335.76538	221.36472	845.23529	1015.99341	96.20017	450.67648	1290.95605	364.03152	433.00534	925.60498	104.07669	74.40604	1452.45178	319.62131	80.63069
374	3.108	1290.62085	263.82117	1377.61182	1097.15881	109.99487	875.45862	1184.70239	411.36316	852.53827	1329.02612	219.98167	844.87561	1012.70636	95.76176	448.22018	1287.02637	363.93173	433.09177	925.35986	104.53584	71.45112	1451.68481	319.99930	81.93941
375	3.117	1284.02844	261.14307	1376.67590	1089.89355	109.09358	874.27472	1178.38208	410.33224	852.13062	1322.14746	218.56087	844.51740	1009.51660	95.21311	445.83981	1282.93225	363.83588	433.22855	925.03412	104.91592	68.72598	1450.83740	320.45471	83.36052
376	3.125	1277.40015	258.43835	1375.83875	1082.50879	108.15295	873.23456	1171.90503	409.28748	851.74506	1315.14551	217.11621	844.16559	1006.39240	94.52853	443.60223	1278.64587	363.73727	433.41229	924.46411	105.17690	66.33171	1449.89319	320.98572	84.90159
377	3.133	1270.73584	255.71671	1375.12964	1075.03491	107.16649	872.38983	1165.26978	408.23151	851.38611	1308.04077	215.66472	843.83215	1003.27808	93.68513	441.57990	1274.13721	363.62988	433.63873	923.50696	105.27124	64.34178	1448.83459	321.58942	86.57077
378	3.142	1264.02844	252.99013	1374.57239	1067.50928	106.12482	871.79205	1158.47644	407.16263	851.06207	1300.85596	214.22632	843.53772	1000.08911	92.66895	439.84207	1269.37488	363.50946	433.90421	922.08484	105.15585	62.77888	1447.64404	322.26370	88.37719
379	3.150	1257.26770	250.27188	1374.18347	1059.97229	105.01695	871.48425	1151.52771	406.07346	850.78497	1293.61487	212.82260	843.30890	996.71112	91.48272	438.44257	1264.32837	363.37396	434.20490	920.22095	104.81448	61.60631	1446.30444	323.00778	90.32925
380	3.158	1250.44580	247.57527	1373.97083	1052.46240	103.82944	871.49414	1144.42920	404.95200	850.56824	1286.34058	211.47385	843.17334	993.00873	90.15350	437.40588	1258.97034	363.22427	434.53442	918.03174	104.27404	60.74817	1444.80005	323.82166	92.43175
381	3.167	1243.56262	244.91296	1373.93311	1045.01123	102.54645	871.83057	1137.18970	403.78345	850.42389	1279.05420	210.19527	843.15448	988.84711	88.73321	436.72076	1253.27954	363.06516	434.88235	915.66736	103.59496	60.12364	1443.11646	324.70712	94.68445
382	3.175	1236.62683	242.29623	1374.06067	1037.63977	101.15233	872.48438	1129.82275	402.55222	850.35992	1271.77393	208.99309	843.26715	984.12372	87.28592	436.34836	1247.24268	362.90433	435.23441	913.24915	102.84999	59.66577	1441.23889	325.66977	97.08289
383	3.183	1229.65356	239.73485	1374.33838	1030.35706	99.63523	873.43250	1122.34595	401.24280	850.37799	1264.51270	207.86191	843.51483	978.79779	85.87041	436.24045	1240.85388	362.74979	435.57339	910.85223	102.11243	59.32478	1439.15112	326.71756	99.61917
384	3.192	1222.66077	237.23738	1374.75012	1023.16016	97.99033	874.64258	1114.78101	399.84064	850.47388	1257.27856	206.78406	843.88867	972.90485	84.53233	436.35559	1234.11182	362.60880	435.88220	908.52679	101.44971	59.06901	1436.83459	327.85712	102.28227
385	3.200	1215.66516	234.81206	1375.28162	1016.03864	96.22150	876.07489	1107.15381	398.33481	850.64001	1250.07361	205.73138	844.36981	966.54944	83.30408	436.66553	1227.01489	362.48984	436.14874	906.32129	100.91323	58.88233	1434.26831	329.08969	105.05978
386	3.208	1208.68079	232.46696	1375.92126	1008.98016	94.34162	877.68372	1099.49304	396.72104	850.86884	1242.89526	204.66916	844.93518	959.88434	82.20410	437.15247	1219.56030	362.40311	436.36838	904.29028	100.52783	58.75825	1431.43054	330.40903	107.94141
387	3.217	1201.71838	230.20972	1376.65820	1001.97302	92.37276	879.41742	1091.82886	395.00269	851.15619	1235.73914	203.56151	845.56372	953.08917	81.23563	437.79868	1211.74634	362.35953	436.54276	902.48560	100.28963	58.69511	1428.29932	331.79965	110.92072
388	3.225	1194.78540	228.04730	1377.48132	995.00616	90.34403	881.21930	1084.19141	393.19019	851.50226	1228.60242	202.37640	846.23932	946.34918	80.38605	438.57251	1203.57446	362.36902	436.67737	900.94165	100.17484	58.69119	1424.85449	333.23639	113.99507
389	3.233	1187.88818	225.98581	1378.37646	988.07141	88.28580	883.02887	1076.61023	391.29938	851.91150	1221.48560	201.08873	846.95056	939.83630	79.62651	439.42023	1195.05066	362.43872	436.77936	899.66846	100.15363	58.73914	1421.08142	334.68695	117.16597
390	3.242	1181.03296	224.02888	1379.32629	981.16638	86.22433	884.78662	1069.11377	389.34949	852.38989	1214.39429	199.68225	847.68854	933.69287	78.91405	440.27142	1186.18457	362.57175	436.85605	898.65503	100.20063	58.82411	1416.97290	336.11566	120.43965
391	3.250	1174.22778	222.17586	1380.31042	974.29578	84.18063	886.44080	1061.72522	387.36182	852.94244	1207.33936	198.15230	848.44489	928.02057	78.19778	441.05606	1176.98865	362.76843	436.91385	897.87646	100.29715	58.92769	1412.53076	337.48584	123.82684
392	3.258	1167.48010	220.42157	1381.30957	967.47009	82.17087	887.95239	1054.46033	385.35931	853.57153	1200.33740	196.50868	849.20984	922.87524	77.42853	441.72214	1167.47839	363.02777	436.95761	897.30029	100.42762	59.03346	1407.76404	338.76193	127.34203
393	3.267	1160.79553	218.75803	1382.30811	960.70508	80.20580	889.29761	1047.32581	383.36511	854.27545	1193.40894	194.77612	849.97125	918.26764	76.56915	442.24359	1157.67126	363.34732	436.99106	896.89056	100.57626	59.12999	1402.68860	339.91138	131.00221
394	3.275	1154.17651	217.17639	1383.29700	954.01971	78.28977	890.46735	1040.32043	381.39902	855.04657	1186.57520	192.99248	850.71545	914.16852	75.60175	442.61716	1147.58740	363.72205	437.01779	896.61102	100.72698	59.21127	1397.32520	340.90649	134.82504
395	3.283	1147.62329	215.66821	1384.27222	947.43433	76.42140	891.46606	1033.43591	379.47675	855.87219	1179.85449	191.20543	851.43018	910.51624	74.52927	442.85431	1137.24915	364.14294	437.04108	896.42761	100.86427	59.27576	1391.69666	341.72467	138.82646
396	3.292	1141.13464	214.22458	1385.23242	940.96985	74.59518	892.30920	1026.65723	377.61237	856.73785	1173.26086	189.46802	852.10657	907.22644	73.37118	442.97519	1126.67834	364.59805	437.06299	896.31000	100.97415	59.32439	1385.82532	342.34818	143.01955
397	3.300	1134.70947	212.83438	1386.17664	934.64709	72.80299	893.01855	1019.96472	375.81818	857.62854	1166.80249	187.83308	852.73993	904.20679	72.15569	443.00482	1115.89355	365.07529	437.08401	896.23364	101.04594	59.35862	1379.72925	342.76352	147.41400
398	3.308	1128.34644	211.48438	1387.10254	928.48468	71.03556	893.61737	1013.33679	374.10233	858.52924	1160.48206	186.34782	853.32800	901.37439	70.91164	442.96881	1104.90894	365.56522	437.10309	896.18042	101.07418	59.37952	1373.41956	342.96011	152.01486
399	3.317	1122.04321	210.16060	1388.00623	922.49634	69.28337	894.12689	1006.75183	372.46802	859.42676	1154.29688	185.04935	853.87061	898.66956	69.66386	442.88870	1093.73584	366.06256	437.11816	896.13782	101.05978	59.38768	1366.89880	342.92856	156.81978
400	3.325	1115.79883	208.85068	1388.88293	916.68842	67.53719	894.56403	1000.19067	370.91388	860.31110	1148.23901	183.96140	854.36884	896.06110	68.43242	442.77930	1082.38525	366.56781	437.12592	896.09814	101.01002	59.38317	1360.16162	342.65903	161.81645
401	3.333	1109.61230	207.54561	1389.72827	911.05994	65.78907	894.94049	993.63794	369.43427	861.17487	1142.29834	183.09241	854.82501	893.54358	67.23387	442.64972	1070.87158	367.08926	437.12149	896.05768	100.93760	59.36565	1353.19690	342.14185	166.98160
402	3.342	1103.48340	206.24048	1390.53943	905.60486	64.03342	895.26288	987.08325	368.02167	862.01398	1136.46350	182.43619	855.24231	891.13031	66.08263	442.50665	1059.21313	367.64386	437.09949	896.01685	100.85818	59.33475	1345.98975	341.36899	172.27888
403	3.350	1097.41284	204.93402	1391.31628	900.31433	62.26820	895.53436	980.52026	366.66971	862.82886	1130.72388	181.97462	855.62488	888.84558	64.99118	442.35660	1047.43408	368.25510	437.05533	895.97888	100.78732	59.29150	1338.52209	340.33643	177.65649
404	3.358	1091.40112	203.62781	1392.05957	895.17816	60.49637	895.75610	973.94604	365.37408	863.62427	1125.06921	181.68123	855.97711	886.71606	63.96986	442.20465	1035.56287	368.94922	436.98602	895.94910	100.73905	59.24013	1330.77087	339.04672	183.04611
405	3.367	1085.44861	202.32498	1392.76990	890.18591	58.72626	895.92828	967.36060	364.13300	864.40833	1119.49084	181.52536	856.30402	884.76422	63.02793	442.05200	1023.63171	369.75125	436.89255	895.93329	100.72503	59.18803	1322.70776	337.51035	188.36337
406	3.375	1079.55518	201.02802	1393.44788	885.32935	56.97002	896.05133	960.76648	362.94650	865.19116	1113.98206	181.47688	856.61139	883.00177	62.17402	441.89435	1011.67480	370.67868	436.78314	895.93689	100.75233	59.14381	1314.30103	335.74622	193.50883
407	3.383	1073.72266	199.73810	1394.09570	880.60388	55.24008	896.12689	954.16925	361.81488	865.98346	1108.53833	181.51073	856.90668	881.42719	61.41553	441.72308	999.72949	371.73090	436.67633	895.96228	100.82109	59.11425	1305.51575	333.78073	198.37067
408	3.392	1067.95398	198.45682	1394.71802	876.00879	53.54638	896.15784	947.57617	360.73627	866.79419	1103.15771	181.61046	857.19843	880.02625	60.75873	441.52832	987.83655	372.87515	436.60559	896.00708	100.92296	59.10183	1296.31665	331.64685	202.83022
409	3.400	1062.25122	197.18765	1395.31934	871.54529	51.89523	896.14825	940.99475	359.70663	867.62964	1097.84009	181.76913	857.49542	878.77344	60.20548	441.30426	976.04272	374.03091	436.62671	896.06354	101.04118	59.10436	1286.67078	329.38538	206.77057
410	3.408	1056.61548	195.93558	1395.90259	867.21381	50.28892	896.10309	934.43237	358.72153	868.49207	1092.58716	181.98737	857.80573	877.63068	59.74517	441.05377	964.40625	375.05426	436.82703	896.12195	101.15456	59.11763	1276.55249	327.04730	210.08543
411	3.417	1051.04590	194.70570	1396.46851	863.01337	48.72615	896.02686	927.89661	357.77621	869.37897	1087.40076	182.27051	858.13446	876.54761	59.35398	440.78696	952.99786	375.74908	437.31946	896.17358	101.24442	59.13799	1265.94678	324.69165	212.68568
412	3.425	1045.54126	193.50293	1397.01709	858.94147	47.20275	895.92303	921.39465	356.86499	870.28351	1082.28271	182.62582	858.48254	875.47223	59.00622	440.51544	941.87085	375.95386	438.18567	896.21094	101.30051	59.16216	1254.84937	322.38055	214.50391
413	3.433	1040.10071	192.33186	1397.54773	854.99347	45.71227	895.79480	914.93359	355.98132	871.19690	1077.23450	183.05968	858.84680	874.36243	58.68309	440.24899	931.01947	375.65543	439.40082	896.22815	101.32293	59.18604	1243.26489	320.17395	215.49652
414	3.442	1034.72412	191.19675	1398.06006	851.16327	44.24782	895.64618	908.52063	355.11859	872.11005	1072.25586	183.57556	859.21973	873.18970	58.37198	439.99576	920.37964	374.98666	440.83914	896.22211	101.32162	59.20563	1231.20203	318.12512	215.64218
415	3.450	1029.41199	190.10110	1398.55298	847.44305	42.80518	895.48193	902.16345	354.27118	873.01318	1067.34607	184.17273	859.58997	871.93909	58.06443	439.76282	909.87427	374.11237	442.35623	896.19470	101.31401	59.21890	1218.66919	316.27704	214.93810
416	3.458	1024.16333	189.04790	1399.02429	843.82251	41.38488	895.30621	895.87012	353.43530	873.89624	1062.50269	184.84573	859.94196	870.60590	57.75656	439.55505	899.44794	373.14777	443.84821	896.15192	101.32064	59.22568	1205.67358	314.66028	213.39696
417	3.467	1018.97681	188.03957	1399.47241	840.28955	39.99175	895.12152	889.64923	352.60883	874.75031	1057.72241	185.58408	860.25867	869.19055	57.44969	439.37396	889.07086	372.15308	445.25638	896.10071	101.36020	59.22593	1192.21924	313.29263	211.04474
418	3.475	1013.85077	187.07782	1399.89624	836.82971	38.63349	894.93011	883.51044	351.79126	875.56964	1053.00146	186.37253	860.52570	867.69519	57.14924	439.21744	878.73273	371.15164	446.55429	896.04681	101.44671	59.21886	1178.30908	312.17975	207.91975
419	3.483	1008.78467	186.16336	1400.29504	833.42480	37.31927	894.73444	877.46356	350.98444	876.35175	1048.33569	187.19247	860.73450	866.12317	56.86300	439.08014	868.43518	370.14526	447.73642	895.99377	101.58880	59.20325	1163.94458	311.31796	204.07301
420	3.492	1003.77722	185.29637	1400.66760	830.05408	36.05879	894.53662	871.51752	350.19272	877.09607	1043.72070	188.02373	860.88251	864.47986	56.59978	438.95480	858.18585	369.12527	448.81018	895.94324	101.78852	59.17883	1149.12866	310.69855	199.56827
421	3.500	998.82654	184.47726	1401.01233	826.69635	34.86229	894.33722	865.67926	349.42264	877.80231	1039.14990	188.84622	860.97229	862.77295	56.36740	438.83435	847.99316	368.07959	449.79062	895.89526	102.03954	59.14738	1133.86609	310.31128	194.48026
422	3.508	993.92963	183.70657	1401.32837	823.33264	33.74046	894.13483	859.95294	348.68219	878.46967	1034.61597	189.64124	861.01123	861.01385	56.17073	438.71356	837.86481	366.99545	450.69598	895.84875	102.32631	59.11392	1118.16553	310.14587	188.89233
423	3.517	989.08289	182.98396	1401.61548	819.94775	32.70317	893.92535	854.33923	347.98077	879.09760	1030.11316	190.39264	861.01080	859.21857	56.01094	438.58936	827.80994	365.86151	451.54373	895.80316	102.62703	59.08698	1102.03931	310.19287	182.89368
424	3.525	984.28271	182.30771	1401.87292	816.53021	31.75823	893.70294	848.83484	347.32782	879.68579	1025.63672	191.08920	860.98566	857.40704	55.88533	438.46201	817.84021	364.66943	452.34830	895.76007	102.91977	59.07771	1085.50342	310.44470	176.57664
425	3.533	979.52515	181.67529	1402.09888	813.07068	30.91055	893.46216	843.43298	346.73022	880.23383	1021.18231	191.72658	860.95117	855.59894	55.78922	438.33441	807.97021	363.41565	453.12137	895.72223	103.18745	59.09714	1068.57471	310.89621	170.03340
426	3.542	974.80536	181.08432	1402.29114	809.56219	30.16042	893.19940	838.12463	346.19092	880.74060	1016.74573	192.30692	860.92084	853.80792	55.72007	438.20932	798.21704	362.10336	453.87366	895.69122	103.42073	59.15154	1051.27100	311.54239	163.35286
427	3.550	970.11847	180.53261	1402.44873	806.00244	29.50200	892.91327	832.89935	345.70898	881.20508	1012.32324	192.83681	860.90411	852.03894	55.67986	438.08627	788.59875	360.74185	454.61588	895.66418	103.61917	59.23892	1033.60938	312.37546	156.61794
428	3.558	965.46045	180.01810	1402.57129	802.39618	28.92399	892.60437	827.74554	345.28012	881.62708	1007.91315	193.32584	860.90442	850.29028	55.67368	437.96146	779.13141	359.34192	455.35736	895.63373	103.78886	59.34976	1015.60803	313.38214	149.90456
429	3.567	960.82867	179.53842	1402.65930	798.75433	28.41296	892.27515	822.65094	344.89734	882.00726	1003.51447	193.78571	860.91901	848.55737	55.70564	437.83026	769.82593	357.91211	456.10382	895.59198	103.93776	59.47163	997.28394	314.54327	143.28116
430	3.575	956.22095	179.09067	1402.71362	795.09082	27.95741	891.92920	817.60291	344.55237	882.34668	999.12598	194.22902	860.94128	846.83466	55.77456	437.69077	760.68677	356.45877	456.85614	895.53516	104.07271	59.59407	978.65356	315.83401	136.80748
431	3.583	951.63422	178.67180	1402.73511	791.41785	27.54913	891.57025	812.58838	344.23773	882.64520	994.74585	194.66855	860.96405	845.11530	55.87321	437.54456	751.71124	354.98755	457.61035	895.46362	104.19862	59.71021	959.73376	317.22580	130.53471
432	3.592	947.06519	178.27841	1402.72449	787.74408	27.18147	891.20190	807.59369	343.94705	882.90094	990.37268	195.11665	860.98077	843.39130	55.99224	437.39346	742.89069	353.50388	458.35944	895.38055	104.31856	59.81532	940.54407	318.68967	124.50783
433	3.600	942.51013	177.90646	1402.68127	784.07361	26.84753	890.82617	802.60669	343.67474	883.11115	986.00464	195.58464	860.98541	841.65332	56.12427	437.23727	734.21265	352.01303	459.09619	895.28979	104.43423	59.90573	921.10828	320.19992	118.76723
434	3.608	937.96564	177.55234	1402.60486	780.40820	26.54041	890.44250	797.61774	343.41595	883.27313	981.63910	196.08203	860.97162	839.89160	56.26469	437.07449	725.66290	350.52042	459.81381	895.19495	104.54706	59.97984	901.45770	321.73685	113.34946
435	3.617	933.42834	177.21413	1402.49451	776.74890	26.25333	890.04980	792.61981	343.16669	883.38483	977.27271	196.61555	860.93298	838.09766	56.41027	436.90390	717.22668	349.03204	460.50571	895.09998	104.65889	60.03931	881.63373	323.28610	108.28706
436	3.625	928.89532	176.89114	1402.34888	773.09692	25.98014	889.64819	787.60718	342.92407	883.44427	972.90253	197.18748	860.86298	836.26508	56.55820	436.72464	708.89032	347.55435	461.16620	895.00720	104.77180	60.08870	861.68579	324.83487	103.60738
437	3.633	924.36334	176.58354	1402.16602	769.45300	25.71654	889.23859	782.57587	342.68646	883.44928	968.52545	197.79471	860.75568	834.39069	56.70635	436.53568	700.64331	346.09448	461.79248	894.91797	104.88750	60.13451	841.66547	326.36813	99.33140
438	3.642	919.82935	176.29266	1401.94409	765.81567	25.46061	888.82153	777.52490	342.45276	883.39667	964.13800	198.43015	860.60632	832.47461	56.85249	436.33578	692.47961	344.66064	462.38535	894.83350	105.00752	60.18384	821.62103	327.86975	95.47397
439	3.650	915.28992	176.02065	1401.68237	762.17999	25.21117	888.39587	772.45551	342.22192	883.28381	959.73627	199.08466	860.41193	830.52014	56.99299	436.12488	684.39752	343.26266	462.94955	894.75415	105.13359	60.24292	801.59564	329.32404	92.04499
440	3.658	910.74274	175.76965	1401.38159	758.53784	24.96754	887.95856	767.36938	341.99261	883.11023	955.31696	199.74800	860.17151	828.53137	57.12329	435.90408	676.39911	341.91125	463.49298	894.67834	105.26748	60.31599	781.62811	330.71494	89.05084
441	3.667	906.18628	175.54239	1401.04395	754.88000	24.73118	887.50641	762.26813	341.76346	882.87793	950.87732	200.40997	859.88629	826.51007	57.24071	435.67325	668.48999	340.61673	464.02466	894.60333	105.41066	60.40365	761.75531	332.02548	86.49478
442	3.675	901.61896	175.34308	1400.67322	751.19757	24.50590	887.03790	757.15332	341.53384	882.58978	946.41541	201.06210	859.55896	824.45380	57.34745	435.42996	660.67920	339.38751	464.55142	894.52539	105.56356	60.50221	742.01263	333.23895	84.37558
443	3.683	897.03918	175.17746	1400.27332	747.48260	24.29578	886.55322	752.02667	341.30499	882.24890	941.92902	201.69890	859.19354	822.35632	57.45084	435.17130	652.97894	338.22827	465.07556	894.44116	105.72565	60.60521	722.43427	334.34070	82.68550
444	3.692	892.44495	175.05145	1399.84729	743.72858	24.10356	886.05273	746.88934	341.07990	881.85913	937.41595	202.31778	858.79510	820.21002	57.56049	434.89618	645.40356	337.13748	465.59491	894.34711	105.89672	60.70596	703.05426	335.31961	81.40989
445	3.700	887.83344	174.97009	1399.39673	739.92999	23.93035	885.53564	741.74182	340.86176	881.42444	932.87378	202.91853	858.36853	818.00787	57.68508	434.60541	637.96814	336.10724	466.10336	894.23999	106.07695	60.80048	683.90771	336.16928	80.52865
446	3.708	883.20239	174.93710	1398.92163	736.08276	23.77684	885.00092	736.58319	340.65381	880.94965	928.29974	203.50284	857.91779	815.74292	57.83074	434.30066	630.68616	335.12604	466.59152	894.11749	106.26425	60.89029	665.03186	336.88754	80.01805
447	3.717	878.55011	174.95490	1398.42175	732.18549	23.64451	884.44843	731.41064	340.45993	880.44025	923.69116	204.07365	857.44580	813.40936	58.00020	433.98486	623.56665	334.18246	467.04816	893.97906	106.45280	60.98206	646.46631	337.47522	79.85193
448	3.725	873.87549	175.02425	1397.89624	728.23969	23.53665	883.88007	726.22009	340.28503	879.90137	919.04553	204.63512	856.95538	811.00262	58.19387	433.66168	616.61371	333.26859	467.46198	893.82605	106.63647	61.08386	628.25287	337.93567	80.00215
449	3.733	869.17804	175.14432	1397.34473	724.24811	23.45918	883.29889	721.00726	340.13391	879.33569	914.36151	205.19287	856.44971	808.51953	58.41257	433.33325	609.82721	332.38333	467.82394	893.66034	106.81283	61.20229	610.43488	338.27393	80.43849
450	3.742	864.45752	175.31342	1396.76624	720.21313	23.41952	882.70709	715.76855	340.01022	878.74237	909.63904	205.75453	855.93201	805.95844	58.65813	432.99939	603.20374	331.53412	468.12900	893.48407	106.98291	61.34242	593.05542	338.49530	81.12869
451	3.750	859.71265	175.52948	1396.16016	716.13574	23.42359	882.10583	710.50049	339.91702	878.11908	904.87781	206.32956	855.40515	803.31940	58.93090	432.65912	596.73749	330.73456	468.37494	893.30029	107.14815	61.50872	576.15637	338.60458	82.03871
452	3.758	854.94104	175.78969	1395.52612	712.01617	23.47360	881.49689	705.20038	339.85712	877.46350	900.07684	206.92810	854.87024	800.60498	59.22759	432.31177	590.42041	329.99960	468.56042	893.11151	107.30824	61.70411	559.77692	338.60553	83.13200
453	3.767	850.13953	176.09061	1394.86462	707.85400	23.56924	880.88239	699.86646	339.83289	876.77332	895.23438	207.55914	854.32684	797.82074	59.54143	431.95728	584.24255	329.34189	468.68350	892.91821	107.46180	61.92848	543.95154	338.49960	84.36857
454	3.775	845.30536	176.42949	1394.17664	703.64954	23.70965	880.26257	694.49915	339.84543	876.04620	890.34973	208.22899	853.77466	794.97351	59.86417	431.59543	578.19244	328.76996	468.74115	892.71997	107.60790	62.17882	528.70868	338.28464	85.70578
455	3.783	840.43658	176.80481	1393.46301	699.40332	23.89323	879.63544	689.09998	339.89423	875.28003	885.42279	208.94090	853.21338	792.06995	60.18793	431.22559	572.25659	328.28787	468.72992	892.51642	107.74740	62.45027	514.07019	337.95483	87.09953
456	3.792	835.53101	177.21649	1392.72424	695.11633	24.11668	878.99805	683.67017	339.97812	874.47363	880.45465	209.69608	852.64209	789.11505	60.50588	430.84711	566.41980	327.89471	468.64655	892.30542	107.88322	62.73682	500.05273	337.50269	88.50499
457	3.800	830.58588	177.66611	1391.96106	690.78870	24.37614	878.34766	678.21008	340.09595	873.62677	875.44635	210.49397	852.05908	786.11322	60.81339	430.45932	560.66412	327.58606	468.48871	892.08203	108.01952	63.03171	486.66992	336.92218	89.87775
458	3.808	825.59869	178.15598	1391.17529	686.41913	24.66936	877.68207	672.71906	340.24738	872.74146	870.39789	211.33240	851.46185	783.06799	61.10894	430.06042	554.96991	327.35626	468.25421	891.83984	108.16035	63.32849	473.93396	336.21091	91.17476
459	3.817	820.56744	178.68855	1390.36963	682.00513	24.99612	876.99890	667.19507	340.43350	871.82281	865.30829	212.20796	850.84827	779.98102	61.39292	429.64777	549.31799	327.19827	467.93976	891.57379	108.30841	63.62345	461.85608	335.37073	92.35423
460	3.825	815.49060	179.26663	1389.54590	677.54248	25.35661	876.29608	661.63568	340.65698	870.87805	860.17566	213.11624	850.21704	776.85278	61.66603	429.21964	543.69299	327.10165	467.54044	891.28394	108.46365	63.91821	450.44672	334.40915	93.37599
461	3.833	810.36694	179.89319	1388.70520	673.02551	25.75014	875.57324	656.03802	340.92047	869.91516	854.99646	214.05179	849.56818	773.68384	61.92868	428.77612	538.08398	327.05383	467.05209	890.97455	108.62318	64.21918	439.71631	333.34158	94.20386
462	3.842	805.19519	180.57025	1387.84851	668.44733	26.17600	874.83221	650.39880	341.22458	868.94073	849.76556	215.00970	848.90332	770.47595	62.18125	428.31909	532.48334	327.04303	466.47333	890.65198	108.78252	64.53539	429.67334	332.19089	94.80750
463	3.850	799.97363	181.29932	1386.97729	663.80054	26.63535	874.07733	644.71332	341.56653	867.95862	844.47601	215.98753	848.22546	767.23145	62.42508	427.85165	526.88739	327.05939	465.80478	890.32135	108.93726	64.87643	420.32056	330.98209	95.16284
464	3.858	794.69977	182.08304	1386.09351	659.07825	27.13161	873.31372	638.97479	341.94159	866.96979	839.12000	216.98599	847.53784	763.95203	62.66164	427.37851	521.29572	327.09381	465.04620	889.98438	109.08427	65.25024	411.65442	329.73721	95.25248
465	3.867	789.37030	182.92569	1385.19910	654.27539	27.66838	872.54663	633.17389	342.34528	865.97406	833.68860	218.00832	846.84375	760.63879	62.89074	426.90594	515.71051	327.13580	464.19547	889.63965	109.22086	65.66250	403.66528	328.47443	95.06584
466	3.875	783.98328	183.83167	1384.29590	649.38843	28.24705	871.77991	627.29901	342.77466	864.97089	828.17249	219.05923	846.14679	757.29187	63.11145	426.44031	510.13708	327.17242	463.24982	889.28607	109.34377	66.11743	396.33936	327.20969	94.59914
467	3.883	778.53827	184.80396	1383.38550	644.41461	28.86606	871.01678	621.33643	343.22791	863.95953	822.56195	220.14490	845.45135	753.90771	63.32483	425.98682	504.58545	327.18967	462.20572	888.92505	109.44872	66.62074	389.65723	325.95761	93.85512
468	3.892	773.03564	185.84390	1382.46777	639.35022	29.52119	870.26050	615.27075	343.70468	862.93811	816.84784	221.27296	844.76215	750.47949	63.53455	425.54974	499.07025	327.17456	461.05737	888.56152	109.53059	67.18217	383.59436	324.72980	92.84077
469	3.900	767.47699	186.95195	1381.54163	634.19116	30.20634	869.51520	609.08698	344.20575	861.90314	811.02203	222.45210	844.08386	746.99902	63.74509	425.13272	493.60938	327.11807	459.79700	888.20148	109.58363	67.81435	378.12207	323.53180	91.56413
470	3.908	761.86475	188.12875	1380.60486	628.93488	30.91549	868.78497	602.77179	344.73218	860.84979	805.07770	223.69086	843.42126	743.45831	63.95944	424.73950	488.22223	327.01813	458.41666	887.84918	109.60098	68.52987	373.20947	322.36267	90.03457
471	3.917	756.20142	189.37564	1379.65503	623.58026	31.64571	868.07312	596.31409	345.28528	859.77307	799.00916	224.99646	842.77832	739.84943	64.17717	424.37466	482.92883	326.87976	456.90881	887.50739	109.57466	69.33948	368.82385	321.21924	88.26704
472	3.925	750.48981	190.69490	1378.69104	618.12555	32.39843	867.38147	589.70435	345.86755	858.67041	792.81256	226.37393	842.15710	736.16467	64.39308	424.04282	477.74976	326.71353	455.26730	887.17902	109.49699	70.25266	364.92712	320.09973	86.28613
473	3.933	744.73230	192.08932	1377.71387	612.56720	33.17799	866.71014	582.93561	346.48279	857.54254	786.48657	227.82587	841.55768	732.39685	64.59785	423.74719	472.70459	326.53336	453.49066	886.86731	109.36198	71.27846	361.47351	319.00510	84.12794
474	3.942	738.93024	193.56107	1376.72766	606.90118	33.98945	866.05762	576.00433	347.13531	856.39594	780.03162	229.35178	840.97864	728.53839	64.78019	423.49033	467.80933	326.35535	451.58569	886.56982	109.16682	72.42254	358.40442	317.93906	81.84169
475	3.950	733.08356	195.11108	1375.73950	601.12402	34.83566	865.42139	568.91138	347.83005	855.24463	773.44849	230.94691	840.41858	724.58087	64.93002	423.27493	463.07300	326.19733	449.57114	886.27216	108.91323	73.68378	355.64612	316.90958	79.49151
476	3.958	727.19031	196.73923	1374.76135	595.23322	35.71515	864.79938	561.66284	348.57285	854.11249	766.73804	232.60112	839.87640	720.51306	65.04385	423.10239	458.49481	326.07916	447.48187	885.94592	108.60796	75.05493	353.10913	315.93011	77.15659
477	3.967	721.24731	198.44341	1373.81042	589.22668	36.62344	864.19000	554.27148	349.37115	853.03345	759.90326	234.29794	839.35199	716.31885	65.12844	422.97095	454.06323	326.02225	445.37115	885.54956	108.26275	76.52371	350.69067	315.01892	74.92699
478	3.975	715.25012	200.21838	1372.91003	583.10187	37.55669	863.59424	546.75940	350.23325	852.05151	752.95270	236.01558	838.84906	711.97748	65.19658	422.87726	449.75323	326.04800	443.31082	885.03827	107.89005	78.07890	348.28357	314.19659	72.89346
479	3.983	709.19250	202.05614	1372.08911	576.85486	38.51385	863.01849	539.15881	351.16675	851.22034	745.90381	237.73015	838.37970	707.46631	65.25972	422.82092	445.52222	326.17767	441.38788	884.38202	107.49511	79.72189	345.79297	313.48309	71.12985
480	3.992	703.06805	203.94714	1371.37952	570.48187	39.49743	862.47583	531.51044	352.17825	850.60083	738.78113	239.41879	837.96582	702.76215	65.32396	422.80621	441.30640	326.43130	439.69547	883.56909	107.07383	81.46898	343.16284	312.89539	69.67379
481	4.000	696.87067	205.88110	1370.81201	563.98108	40.51391	861.98376	523.85864	353.27429	850.25409	731.61188	241.06125	837.63617	697.84082	65.38781	422.84103	437.02063	326.82455	438.31699	882.59711	106.61744	83.34347	340.39856	312.44608	68.51744
482	4.008	690.59698	207.84738	1370.41016	557.35297	41.57300	861.56140	516.24658	354.46320	850.23138	724.42072	242.64125	837.42084	692.67535	65.44194	422.93484	432.56567	327.36389	437.30771	881.46600	106.11655	85.36914	337.56641	312.14038	67.61754
483	4.017	684.24908	209.83595	1370.18762	550.59949	42.68544	861.22717	508.71088	355.75525	850.56439	717.22760	244.14792	837.34357	687.23584	65.47501	423.09302	427.84399	328.04404	436.68057	880.17322	105.56170	87.56593	334.75598	311.97321	66.91690
484	4.025	677.83508	211.83762	1370.14844	543.72516	43.86127	860.99805	501.27661	357.15982	851.25970	710.04578	245.57724	837.41602	681.49182	65.47922	423.31259	422.78345	328.84802	436.40506	878.71057	104.94245	89.94627	332.04321	311.92896	66.36167
485	4.033	671.36810	213.84259	1370.28967	536.73792	45.10886	860.88855	493.95374	358.67969	852.29657	702.88226	246.93411	837.63593	675.41724	65.44726	423.58490	417.35901	329.75061	436.42300	877.06519	104.24762	92.51571	329.47839	311.98431	65.91031
486	4.042	664.86450	215.83957	1370.60339	529.65033	46.43436	860.90955	486.73657	360.30399	853.62750	695.73926	248.23375	837.99042	668.99182	65.36570	423.90152	411.60168	330.72528	436.67352	875.21985	103.46664	95.27592	327.09668	312.11047	65.53738
487	4.050	658.34180	217.81702	1371.07947	522.47986	47.84096	861.06744	479.60742	362.00528	855.18317	688.61517	249.50067	838.45947	662.19641	65.21376	424.25623	405.58984	331.74902	437.11029	873.15265	102.59045	98.22607	324.92676	312.27606	65.23180
488	4.058	651.81720	219.76482	1371.70569	515.24933	49.32825	861.36450	472.54333	363.74799	856.88641	681.50507	250.76523	839.02014	655.01080	64.96921	424.64267	399.42969	332.80124	437.70120	870.83594	101.61192	101.36311	322.99487	312.45197	64.99030
489	4.067	645.30750	221.67426	1372.46875	507.98499	50.89192	861.80090	465.52087	365.50388	858.67108	674.40277	252.05859	839.65070	647.41461	64.61559	425.05011	393.23499	333.85870	438.41553	868.23682	100.52694	104.68246	321.32080	312.61578	64.81080
490	4.075	638.82898	223.53699	1373.35291	500.71381	52.52404	862.37567	458.51721	367.26099	860.48883	667.30316	253.40811	840.33459	639.39001	64.14458	425.46234	387.11511	334.89673	439.21469	865.31805	99.33694	108.17871	319.90918	312.75211	64.68846
491	4.083	632.39728	225.34547	1374.33752	493.46204	54.21436	863.08624	451.51178	369.02109	862.30432	660.20544	254.83421	841.06171	630.92529	63.55338	425.86218	381.16943	335.89664	440.05325	862.04156	98.05161	111.84599	318.74731	312.84979	64.61406
492	4.092	626.02710	227.09488	1375.39624	486.25391	55.95169	863.92725	444.49365	370.79266	864.08765	653.11456	256.34888	841.82489	622.01819	62.83948	426.23965	375.48462	336.85309	440.88470	858.37195	96.68869	115.67808	317.80896	312.90009	64.57424
493	4.100	619.73090	228.78433	1376.49719	479.10883	57.72448	864.88983	437.46887	372.58502	865.81311	646.04254	257.95441	842.61639	612.67786	61.99803	426.59589	370.12817	337.77411	441.66522	854.27893	95.26994	119.66817	317.06299	312.89557	64.55298
494	4.108	613.51862	230.41608	1377.60791	472.03931	59.52023	865.96179	430.46130	374.40274	867.45734	639.00854	259.64240	843.42535	602.92468	61.02295	426.93991	365.14014	338.67468	442.35605	849.73914	93.81613	123.80821	316.47852	312.83093	64.53428
495	4.117	607.39771	231.99341	1378.69934	465.05249	61.32491	867.12720	423.50781	376.23752	868.99207	632.03790	261.39316	844.23737	592.78815	59.90959	427.28317	360.52808	339.56738	442.92676	844.73755	92.34518	128.08896	316.02625	312.70667	64.50623
496	4.125	601.37207	233.51935	1379.75024	458.15155	63.12297	868.36548	416.65356	378.06305	870.38190	625.16016	263.17685	845.03564	582.30261	58.66104	427.63391	356.26440	340.45706	443.36176	839.26953	90.87299	132.50165	315.67615	312.53250	64.46381
497	4.133	595.44165	234.99710	1380.74817	451.33881	64.89832	869.65118	409.94409	379.84406	871.59363	618.40503	264.95544	845.80164	571.50336	57.29365	427.99518	352.29504	341.34299	443.66614	833.34033	89.41493	137.04076	315.39734	312.32642	64.40781
498	4.142	589.60193	236.43066	1381.68896	444.61694	66.63603	870.95612	403.41565	381.55304	872.60876	611.79858	266.68497	846.51678	560.42413	55.83590	428.36584	348.55188	342.22397	443.86432	826.96283	87.98804	141.70425	315.16199	312.11148	64.34124
499	4.150	583.84558	237.82433	1382.57520	437.98999	68.32353	872.25226	397.08984	383.17755	873.42798	605.36035	268.32037	847.16357	549.09363	54.32149	428.74329	344.96912	343.10208	443.98944	820.15369	86.61280	146.48997	314.94922	311.91245	64.26678
500	4.158	578.16284	239.18291	1383.41382	431.46204	69.95168	873.51624	390.97632	384.71555	874.06659	599.10278	269.82117	847.72797	537.53522	52.77810	429.12936	341.49597	343.98306	444.07019	812.92926	85.31388	151.39177	314.74561	311.75150	64.18703
501	4.167	572.54382	240.51294	1384.21252	425.03601	71.51585	874.73193	385.07715	386.17181	874.54852	593.03149	271.15558	848.20209	525.77026	51.22055	429.53458	338.10278	344.87552	444.12329	805.30292	84.11916	156.39755	314.54443	311.64465	64.10522
502	4.175	566.97864	241.82248	1384.97852	418.71252	73.01547	875.89197	379.38721	387.55841	874.90527	587.14502	272.30359	848.58594	513.82019	49.65671	429.97397	334.78137	345.78778	444.15521	797.28424	83.05821	161.48802	314.34448	311.59848	64.02461
503	4.183	561.45984	243.11894	1385.71729	412.48914	74.45212	876.99579	373.89685	388.89447	875.17603	581.43591	273.25952	848.88702	501.70636	48.09657	430.46088	331.54028	346.72260	444.16824	788.88147	82.16156	166.63443	314.14856	311.60941	63.94757
504	4.192	555.98291	244.40707	1386.43420	406.36279	75.82836	878.04816	368.59314	390.20099	875.40039	575.89197	274.03201	849.11816	489.45276	46.55490	431.00589	328.39893	347.67197	444.16464	780.10437	81.46028	171.79770	313.96045	311.66605	63.87598
505	4.200	550.54541	245.68835	1387.13379	400.33069	77.14793	879.05786	363.46228	391.49344	875.60754	570.49756	274.64117	849.29523	477.08765	45.05100	431.61716	325.38159	348.61725	444.14688	770.96600	80.98424	176.92958	313.78430	311.75208	63.81142
506	4.208	545.14746	246.96213	1387.82019	394.38928	78.41555	880.03693	358.49023	392.77930	875.81207	565.23706	275.11383	849.43597	464.64063	43.60963	432.29877	322.51196	349.53427	444.11691	761.48224	80.75903	181.97304	313.62292	311.84961	63.75509
507	4.217	539.79053	248.22661	1388.49622	388.53320	79.63573	881.00018	353.66492	394.05872	876.01801	560.09668	275.47766	849.55908	452.13885	42.26014	433.04993	319.81177	350.40030	444.07529	751.66998	80.80179	186.86121	313.47852	311.94305	63.70813
508	4.225	534.47681	249.47887	1389.16418	382.75610	80.81145	881.96338	348.97766	395.32727	876.22290	555.06494	275.75632	849.68298	439.60730	41.03028	433.86847	317.29932	351.20062	444.02176	741.54327	81.11590	191.51770	313.35181	312.02231	63.67199
509	4.233	529.20801	250.71516	1389.82605	377.05017	81.94435	882.94153	344.42395	396.57907	876.42102	550.13306	275.96686	849.82312	427.07233	39.93903	434.75696	314.98938	351.93246	443.95670	731.10992	81.68552	195.85982	313.24280	312.08377	63.64789
510	4.242	523.98584	251.93182	1390.48413	371.40759	83.03658	883.94800	340.00256	397.80939	876.60565	545.29553	276.11887	849.99103	414.56458	38.99443	435.72528	312.89050	352.60461	443.88208	720.36865	82.47234	199.80249	313.15137	312.12946	63.63586
511	4.250	518.81116	253.12599	1391.14221	365.82068	84.09172	884.99384	335.71448	399.01529	876.77100	540.55090	276.21466	850.19427	402.11914	38.19645	436.78754	311.00269	353.23294	443.80075	709.30774	83.41547	203.25987	313.07813	312.16513	63.63373
512	4.258	513.68518	254.29597	1391.80457	360.28149	85.11453	886.08588	331.56226	400.19531	876.91327	535.89917	276.24985	850.43707	389.77051	37.54156	437.95679	309.31738	353.83453	443.71426	697.90759	84.43497	206.14554	313.02405	312.19818	63.63704
513	4.267	508.60852	255.44089	1392.47424	354.78174	86.11012	887.22589	327.55029	401.34918	877.02997	531.34082	276.21478	850.71954	377.54883	37.02596	439.24030	307.81848	354.42334	443.62222	686.14783	85.44122	208.37733	312.99084	312.23544	63.64001
514	4.275	503.58191	256.55966	1393.15100	349.31360	87.08404	888.40906	323.68408	402.47751	877.12018	526.87463	276.09723	851.03766	365.47717	36.64705	440.63565	306.48291	355.00879	443.52380	674.01355	86.35023	209.88663	312.97974	312.28192	63.63731
515	4.283	498.60583	257.64957	1393.83130	343.87195	88.04257	889.62427	319.96838	403.58084	877.18323	522.49829	275.88501	851.38409	353.57031	36.40285	442.12894	305.28564	355.59610	443.41959	661.49890	87.09895	210.62564	312.99194	312.34061	63.62568
516	4.292	493.68213	258.70612	1394.51025	338.45459	88.99127	890.85541	316.40527	404.65857	877.21857	518.20752	275.56854	851.74866	341.83594	36.29048	443.69717	304.20251	356.18747	443.31146	648.60437	87.65366	210.56952	313.02771	312.41293	63.60386
517	4.300	488.81482	259.72400	1395.18298	333.06274	89.93317	892.08362	312.99329	405.70868	877.22638	513.99658	275.14264	852.11932	330.27771	36.30662	445.31229	303.21289	356.78384	443.20242	635.33252	88.01086	209.71640	313.08777	312.49918	63.57201
518	4.308	484.00989	260.69931	1395.84436	327.70007	90.86865	893.28979	309.72681	406.72745	877.20813	509.85876	274.60687	852.48383	318.89685	36.44841	446.94589	302.29944	357.38562	443.09641	621.68689	88.19235	208.08774	313.17200	312.59854	63.53170
519	4.317	479.27075	261.63129	1396.48792	322.37292	91.79597	894.45654	306.59595	407.71069	877.16693	505.78723	273.96469	852.83118	307.69519	36.71364	448.57242	301.44678	357.99179	442.99734	607.67102	88.23537	205.72519	313.27954	312.70886	63.48631
520	4.325	474.59583	262.52274	1397.10474	317.08948	92.71144	895.56915	303.58765	408.65521	877.10638	501.77673	273.22278	853.15155	296.67590	37.10070	450.17072	300.64014	358.59863	442.90805	593.28809	88.18197	202.68277	313.40747	312.82669	63.44051
521	4.333	469.98169	263.37689	1397.68689	311.85840	93.60952	896.61560	300.68701	409.55899	877.02960	497.82361	272.39172	853.43719	285.84363	37.60897	451.72516	299.86292	359.19907	442.83072	578.54370	88.07185	199.02142	313.55200	312.94727	63.39925
522	4.342	465.42627	264.19437	1398.22949	306.68762	94.48345	897.58722	297.87793	410.42044	876.93909	493.92505	271.48682	853.68463	275.20422	38.23916	453.22580	299.09741	359.78278	442.76721	563.44592	87.93851	194.80896	313.70837	313.06564	63.36644
523	4.350	460.92859	264.97440	1398.72998	301.58472	95.32620	898.47980	295.14319	411.23724	876.83636	490.07922	270.52713	853.89661	264.76624	38.99229	454.66806	298.32544	360.33710	442.71851	548.00659	87.80669	190.12010	313.87122	313.17776	63.34461
524	4.358	456.48645	265.71735	1399.18713	296.55591	96.13101	899.29291	292.46582	412.00589	876.72241	486.28271	269.53384	854.07959	254.54333	39.86722	456.05206	297.53003	360.84851	442.68341	532.23938	87.68945	185.03244	314.03418	313.28094	63.33505
525	4.367	452.09741	266.42432	1399.60083	291.60583	96.89192	900.02850	289.82886	412.72214	876.59875	482.53125	268.52759	854.24060	244.55347	40.85848	457.38245	296.69751	361.30505	442.65878	516.15930	87.58665	179.62183	314.19104	313.37350	63.33787
526	4.375	447.75903	267.09479	1399.97168	286.73596	97.60428	900.68945	287.21472	413.38220	876.46838	478.81873	267.52631	854.38531	234.81787	41.95615	458.66708	295.81873	361.69824	442.64133	499.78284	87.48611	173.96098	314.33752	313.45374	63.35153
527	4.383	443.46973	267.72607	1400.30164	281.94556	98.26495	901.27930	284.60645	413.98376	876.33459	475.13977	266.54468	854.51947	225.35791	43.14808	459.91440	294.88831	362.02335	442.62860	483.12939	87.36739	168.11981	314.47119	313.51950	63.37290
528	4.392	439.22986	268.31528	1400.59412	277.23352	98.87199	901.80261	281.98962	414.52579	876.19995	471.49084	265.59360	854.64801	216.19067	44.42305	461.13083	293.90442	362.27826	442.61807	466.21899	87.20689	162.16455	314.59094	313.56943	63.39876
529	4.400	435.04004	268.86087	1400.85474	272.59790	99.42430	902.26416	279.35181	415.00754	876.06470	467.86768	264.67978	854.77417	207.32874	45.77152	462.31940	292.86707	362.46304	442.60611	449.07141	86.98375	156.15587	314.69556	313.60394	63.42745
530	4.408	430.90076	269.36322	1401.09143	268.03625	99.92142	902.66833	276.68372	415.42755	875.92712	464.26587	263.80588	854.89886	198.78040	47.18340	463.47931	291.77637	362.58041	442.58914	431.70667	86.68556	150.14769	314.78418	313.62549	63.45878
531	4.417	426.81128	269.82361	1401.31250	263.54382	100.36331	903.01953	273.97864	415.78369	875.78503	460.68005	262.97101	855.02222	190.55200	48.64757	464.60480	290.63184	362.63666	442.56650	414.14404	86.31132	144.18762	314.85620	313.63782	63.49288
532	4.425	422.76794	270.24390	1401.52539	259.11340	100.75019	903.32190	271.23181	416.07501	875.63757	457.10632	262.17081	855.14398	182.64075	50.15539	465.68228	289.43213	362.64093	442.54095	396.40344	85.87048	138.31801	314.91223	313.64490	63.52912
533	4.433	418.76587	270.62592	1401.73645	254.73572	101.08276	903.57849	268.44092	416.30408	875.48560	453.54102	261.39764	855.26312	175.02795	51.70442	466.68781	288.17664	362.60297	442.51614	378.50366	85.37966	132.57700	314.95483	313.65009	63.56572
534	4.442	414.79980	270.96979	1401.94946	250.40173	101.36269	903.79077	265.60437	416.47760	875.33081	449.97913	260.64279	855.37738	167.67700	53.29834	467.58926	286.86584	362.53064	442.49371	360.46387	84.85909	126.99950	314.98779	313.65515	63.60063
535	4.450	410.86316	271.27203	1402.16516	246.10266	101.59319	903.95947	262.72278	416.60489	875.17493	446.41479	259.89832	855.48370	160.54761	54.94270	468.35999	285.50256	362.43011	442.47324	342.30444	84.32948	121.61832	315.01489	313.66052	63.63273
536	4.458	406.94531	271.52551	1402.37756	241.82898	101.77905	904.08636	259.79785	416.69568	875.01941	442.84253	259.15811	855.57892	153.61511	56.63662	468.99585	284.09131	362.30725	442.45291	324.04675	83.80832	116.46570	315.03870	313.66562	63.66201
537	4.467	403.02966	271.71979	1402.57056	237.57166	101.92625	904.17493	256.83179	416.75824	874.86462	439.25623	258.41824	855.66046	146.87500	58.36795	469.51602	282.63721	362.16879	442.42941	305.71643	83.30673	111.57535	315.06006	313.66943	63.68940
538	4.475	399.09192	271.84195	1402.71753	233.32190	102.04219	904.22839	253.82666	416.79904	874.70978	435.65015	257.67773	855.72565	140.32910	60.11831	469.94699	281.14502	362.02228	442.39896	287.34265	82.82903	106.98320	315.07898	313.67020	63.71648
539	4.483	395.11096	271.88025	1402.79041	229.07202	102.13594	904.24799	250.78418	416.82251	874.55286	432.02014	256.93790	855.77301	133.97290	61.87019	470.31018	279.61707	361.87341	442.35889	268.95667	82.37405	102.72575	315.09448	313.66571	63.74487
540	4.492	391.08032	271.83002	1402.77258	224.81409	102.21653	904.23297	247.70654	416.83118	874.39038	428.36255	256.20071	855.80341	127.79309	63.60810	470.61972	278.05371	361.72464	442.30875	250.59106	81.93636	98.83748	315.10498	313.65353	63.77596
541	4.500	387.00989	271.69751	1402.66541	220.53967	102.29131	904.18152	244.59619	416.82693	874.21796	424.67493	255.46701	855.82025	121.77258	65.31716	470.88412	276.45349	361.57581	442.24936	232.28113	81.50912	95.34828	315.10864	313.63138	63.81091
542	4.508	382.91711	271.49634	1402.48181	216.23987	102.36569	904.09088	241.45557	416.81213	874.03137	420.95593	254.73499	855.82764	115.89465	66.98355	471.10837	274.81494	361.42404	442.18085	214.06091	81.08891	92.28056	315.10327	313.59641	63.85032
543	4.517	378.81921	271.23944	1402.23889	211.90674	102.44256	903.95825	238.28552	416.78882	873.82648	417.20422	254.00098	855.82849	110.14319	68.59621	471.29584	273.13635	361.26306	442.10120	195.96155	80.67722	89.64738	315.08728	313.54504	63.89388
544	4.525	374.72766	270.93396	1401.95081	207.53467	102.52182	903.78180	235.08630	416.75729	873.59985	413.41821	253.26208	855.82343	104.50256	70.14800	471.44977	271.41699	361.08514	442.00735	178.01062	80.27829	87.45326	315.05981	313.47321	63.94019
545	4.533	370.64709	270.58160	1401.62793	203.12146	102.60115	903.55988	231.85657	416.71698	873.35077	409.59790	252.51886	855.81122	98.95679	71.63513	471.57370	269.65466	360.88388	441.89691	160.23401	79.89661	85.69541	315.02026	313.37769	63.98727
546	4.542	366.57849	270.18137	1401.27637	198.66699	102.67749	903.29010	228.59546	416.66693	873.08081	405.74377	251.77544	855.78906	93.49170	73.05617	471.67075	267.84644	360.65518	441.76840	142.66077	79.53604	84.36490	314.96802	313.25687	64.03355
547	4.550	362.52197	269.73203	1400.90027	194.17334	102.74791	902.96997	225.30200	416.60449	872.79120	401.85693	251.03668	855.75262	88.09680	74.41164	471.74231	265.98877	360.39667	441.62070	125.32410	79.20037	83.44743	314.90161	313.11099	64.07829
548	4.558	358.47363	269.23499	1400.50293	189.64221	102.80937	902.59833	221.97400	416.52448	872.48059	397.93726	250.30504	855.69757	82.76453	75.70300	471.78842	264.07837	360.10736	441.45288	108.25928	78.89449	82.92349	314.81982	312.94171	64.12144
549	4.567	354.42627	268.69479	1400.08594	185.07654	102.85815	902.17590	218.60803	416.42139	872.14563	393.98303	249.58022	855.62073	77.48987	76.93083	471.80881	262.11255	359.78775	441.26483	91.50549	78.62489	82.76842	314.72168	312.75168	64.16351
550	4.575	350.37244	268.11639	1399.65015	180.48059	102.89006	901.70416	215.20142	416.29224	871.78418	389.99243	248.86047	855.52032	72.27014	78.09352	471.80292	260.08899	359.43878	441.05640	75.10583	78.40032	82.95151	314.60742	312.54385	64.20476
551	4.583	346.30566	267.50281	1399.19641	175.85901	102.90054	901.18451	211.75085	416.13730	871.39771	385.96436	248.14368	855.39478	67.10266	79.18781	471.76901	258.00537	359.06152	440.82672	59.10632	78.23364	83.43428	314.47888	312.32144	64.24431
552	4.592	342.22070	266.85489	1398.72461	171.21692	102.88517	900.61871	208.25342	415.95850	870.99115	381.89844	247.42816	855.24213	61.98486	80.20970	471.70407	255.85876	358.65750	440.57529	43.55334	78.13994	84.17149	314.34021	312.08887	64.28069
553	4.600	338.11255	266.17218	1398.23425	166.55688	102.84062	900.00964	204.70557	415.75769	870.57129	377.79456	246.71346	855.05994	56.91528	81.15469	471.60474	253.64697	358.22903	440.30249	28.49060	78.13074	85.11567	314.19568	311.85263	64.31330
554	4.608	333.97595	265.45236	1397.72437	161.88049	102.76494	899.36255	201.10327	415.53610	870.14459	373.65186	245.99966	854.84601	51.89124	82.01682	471.46860	251.37024	357.77945	440.00958	13.95667	78.21187	86.22038	314.04871	311.62000	64.34361
555	4.617	329.80701	264.69144	1397.19409	157.18811	102.65694	898.68384	197.44287	415.29434	869.71558	369.46851	245.28564	854.59869	46.90735	82.78865	471.29376	249.03125	357.31351	439.69907	-0.01440	78.38521	87.44017	313.90063	311.39621	64.37527
556	4.625	325.60266	263.88440	1396.64294	152.47815	102.51530	897.97961	193.72058	415.03165	869.28522	365.24341	244.56866	854.31769	41.95496	83.46346	471.07739	246.63171	356.83688	439.37445	-13.38989	78.64931	88.72943	313.75000	311.18243	64.41272
557	4.633	321.36023	263.02695	1396.07104	147.74683	102.33765	897.25464	189.93542	414.74570	868.85052	360.97485	243.84538	854.00397	37.02271	84.03751	470.81601	244.17029	356.35553	439.03909	-26.13989	78.99937	90.04093	313.59412	310.97635	64.45969
558	4.642	317.07727	262.11618	1395.47864	142.98962	102.12129	896.51355	186.08789	414.43317	868.40576	356.66150	243.11232	853.65955	32.09766	84.51086	470.50735	241.64270	355.87445	438.69550	-38.23669	79.42789	91.32530	313.42957	310.77386	64.51867
559	4.650	312.75183	261.15137	1394.86572	138.20227	101.86552	895.76123	182.17810	414.09073	867.94440	352.30298	242.36621	853.28705	27.16748	84.88612	470.15155	239.04382	355.39606	438.34354	-49.65417	79.92554	92.53288	313.25281	310.57153	64.59048
560	4.658	308.38245	260.13412	1394.23230	133.37988	101.57182	895.00208	178.20605	413.71527	867.46075	347.89966	241.60541	852.88916	22.22144	85.16634	469.75055	236.36731	354.91864	437.97937	-60.36829	80.48155	93.61681	313.06104	310.36728	64.67413
561	4.667	303.96765	259.06754	1393.57776	128.51721	101.24294	894.23914	174.17163	413.30411	866.95154	343.45129	240.83066	852.46777	17.25134	85.35289	469.30701	233.60620	354.43732	437.59686	-70.35901	81.08362	94.53519	312.85327	310.15991	64.76752
562	4.675	299.50598	257.95422	1392.90161	123.60864	100.88306	893.47375	170.07593	412.85672	866.41534	338.95728	240.04364	852.02368	12.25232	85.44608	468.82236	230.75598	353.94699	437.19174	-79.61121	81.71687	95.25189	312.63013	309.94855	64.86899
563	4.683	294.99707	256.79559	1392.20313	118.64734	100.49840	892.70532	165.92322	412.37543	865.85242	334.41541	239.24478	851.55560	7.22119	85.44815	468.29654	227.81738	353.44424	436.76404	-88.11816	82.36401	95.73662	312.39282	309.73285	64.97866
564	4.692	290.44043	255.59154	1391.48230	113.62585	100.09663	891.93097	161.71948	411.86414	865.26343	329.82178	238.43277	851.06134	2.15771	85.36472	467.72876	224.79626	352.92715	436.31754	-95.88135	83.00745	95.96356	312.14233	309.51205	65.09923
565	4.700	285.83582	254.34082	1390.73938	108.53894	99.68499	891.14630	157.47131	411.32697	864.64886	325.17053	237.60495	850.53894	-2.93542	85.20338	467.11691	221.70105	352.39392	435.85742	-102.90918	83.63124	95.91064	311.87866	309.28467	65.23540
566	4.708	281.18225	253.04199	1389.97546	103.38220	99.26868	890.34711	153.18359	410.76773	864.01031	320.45337	236.75685	849.98810	-8.05249	84.97255	466.45618	218.54089	351.84268	435.38782	-109.21509	84.22145	95.56128	311.60083	309.04892	65.39170
567	4.717	276.47949	251.69492	1389.19287	98.15088	98.85071	889.53033	148.85913	410.18878	863.35187	315.66296	235.88092	849.41138	-13.18408	84.68153	465.73917	215.32544	351.27206	434.91095	-114.81689	84.76572	94.90758	311.30823	308.80276	65.57063
568	4.725	271.72900	250.30116	1388.39453	92.83801	98.43271	888.69409	144.49854	409.59021	862.67853	310.79248	234.96658	848.81458	-18.31689	84.34093	464.95676	212.06519	350.68130	434.42685	-119.73730	85.25350	93.95149	311.00024	308.54324	65.77289
569	4.733	266.93201	248.86241	1387.58264	87.43506	98.01512	887.83685	140.09875	408.97018	861.99432	305.83594	234.00249	848.20508	-23.43787	83.96292	464.09888	208.77100	350.07056	433.93423	-124.00378	85.67681	92.70319	310.67749	308.26782	65.99840
570	4.742	262.08887	247.37978	1386.75793	81.93201	97.59650	886.95850	135.65356	408.32666	861.30176	300.78650	232.97899	847.59052	-28.53271	83.56017	463.15536	205.45190	349.44202	433.43295	-127.64612	86.03036	91.17971	310.34241	307.97647	66.24706
571	4.750	257.20068	245.85454	1385.92053	76.31824	97.17389	886.06146	131.15784	407.65768	860.60333	295.63684	231.88907	846.97754	-33.58411	83.14386	462.11664	202.11511	348.80051	432.92740	-130.69739	86.30934	89.40623	309.99854	307.67334	66.52017
572	4.758	252.26941	244.28751	1385.07104	70.58423	96.74379	885.15094	126.60681	406.96072	859.90259	290.38110	230.72810	846.37073	-38.56812	82.72263	460.97403	198.76526	348.15256	432.42700	-133.19678	86.50688	87.41714	309.64905	307.36563	66.82199
573	4.767	247.29822	242.67755	1384.21155	64.72253	96.30208	884.23492	121.99585	406.23358	859.20404	285.01611	229.49350	845.77338	-43.45386	82.30264	459.72006	195.40637	347.50461	431.94345	-135.19299	86.61823	85.25377	309.29578	307.06113	67.16026
574	4.775	242.29089	241.02258	1383.34509	58.72742	95.84323	883.32428	117.31848	405.47516	858.51312	279.54028	228.18425	845.18842	-48.20752	81.88702	458.35168	192.04065	346.86157	431.48813	-136.74744	86.64934	82.96223	308.93909	306.76599	67.54488
575	4.783	237.25061	239.32069	1382.47607	52.59509	95.36078	882.43250	112.56738	404.68524	857.83539	273.95349	226.80070	844.61957	-52.79553	81.47497	456.87418	188.66626	346.22595	431.07098	-137.93799	86.61774	80.59653	308.57935	306.48517	67.98612
576	4.792	232.18030	237.56952	1381.61267	46.32422	94.84872	881.57635	107.73523	403.86322	857.17676	268.25586	225.34470	844.07196	-57.18701	81.06158	455.30249	185.27649	345.59839	430.70105	-138.85999	86.54650	78.22278	308.21533	306.22351	68.49370
577	4.800	227.08228	235.76639	1380.76794	39.91846	94.30273	880.77692	102.81519	403.00748	856.54370	262.44934	223.82037	843.55328	-61.35535	80.63788	453.66080	181.85803	344.97858	430.38669	-139.62573	86.46119	75.91631	307.84424	305.98599	69.07689
578	4.808	221.95862	233.91054	1379.95923	33.38806	93.71955	880.06042	97.80017	402.11536	855.94409	256.53882	222.23509	843.07556	-65.28088	80.19127	451.98221	178.39172	344.36566	430.13547	-140.36035	86.38692	73.75636	307.45959	305.77692	69.74548
579	4.817	216.80896	232.00421	1379.20850	26.75281	93.09505	879.45886	92.68311	401.18433	855.38745	250.53503	220.60001	842.65631	-68.95593	79.70741	450.30981	174.85522	343.75797	429.95407	-141.19031	86.33842	71.82274	307.05115	305.59979	70.51084
580	4.825	211.63171	230.05205	1378.54041	20.04065	92.42339	879.00812	87.45667	400.21219	854.88525	244.45227	218.92953	842.31757	-72.39160	79.17345	448.69656	171.22437	343.15179	429.84836	-142.22083	86.31256	70.18443	306.60498	305.45715	71.38618
581	4.833	206.42371	228.06033	1377.98022	13.28528	91.69700	878.74408	82.11414	399.19641	854.45044	238.30750	217.24016	842.08417	-75.62122	78.58115	447.20175	167.47571	342.54141	429.82385	-143.50891	86.29423	68.87794	306.10583	305.35001	72.38596
582	4.842	201.18066	226.03690	1377.55164	6.52258	90.90669	878.69684	76.65430	398.13409	854.09790	232.11829	215.54935	841.98102	-78.70227	77.92825	445.88391	163.58447	341.92142	429.88620	-145.04163	86.26894	67.89462	305.53894	305.27914	73.52471
583	4.850	195.90039	223.99129	1377.27295	-0.21301	90.04239	878.88605	71.08118	397.02292	853.84448	225.90161	213.87476	842.02997	-81.71521	77.21896	444.79114	159.52600	341.28915	430.04123	-146.74023	86.23039	67.19206	304.89050	305.24661	74.81535
584	4.858	190.58606	221.93381	1377.15637	-6.89001	89.09541	879.31781	65.40430	395.86121	853.70740	219.67334	212.23259	842.24609	-84.75232	76.46318	443.95355	155.27539	340.64481	430.29279	-148.49524	86.18081	66.71637	304.14844	305.25586	76.26728
585	4.867	185.24475	219.87430	1377.20740	-13.48267	88.06100	879.98376	59.63562	394.64709	853.70227	213.45044	210.63547	842.63525	-87.89465	75.67358	443.38242	150.80994	339.99084	430.63989	-150.20459	86.12664	66.41650	303.30115	305.31134	77.88554
586	4.875	179.88611	217.82132	1377.42712	-19.97253	86.93851	880.86462	53.78857	393.37897	853.84235	207.24744	209.09064	843.19366	-91.19299	74.86057	443.07520	146.11072	339.33194	431.07690	-151.79712	86.07218	66.24864	302.33655	305.41888	79.67149
587	4.883	174.51965	215.78212	1377.81238	-26.35046	85.72971	881.93463	47.87964	392.05536	854.13690	201.07715	207.59882	843.90869	-94.65979	74.02766	443.02084	141.16248	338.67560	431.59625	-153.23413	86.01583	66.17651	301.24268	305.58560	81.62434
588	4.892	169.15222	213.76273	1378.35571	-32.61487	84.43761	883.16479	41.92700	390.67380	854.58905	194.94775	206.15460	844.76190	-98.27600	73.17096	443.20023	135.95203	338.03296	432.19016	-154.49963	85.95103	66.16959	300.00732	305.81879	83.74180
589	4.900	163.78906	211.76834	1379.04504	-38.77039	83.06667	884.52344	35.94751	389.23151	855.19550	188.86426	204.74831	845.73242	-102.00195	72.28277	443.58313	130.46716	337.41812	432.84927	-155.58948	85.86929	66.20229	298.62012	306.12399	86.01917
590	4.908	158.43445	209.80405	1379.86377	-44.82605	81.62398	885.97620	29.95532	387.72705	855.94757	182.82715	203.36821	846.80054	-105.78723	71.35490	444.12488	124.69714	336.84698	433.56161	-156.50537	85.76386	66.25418	297.07178	306.50330	88.44870
591	4.917	153.09216	207.87500	1380.79126	-50.79504	80.11999	887.48633	23.96167	386.16125	856.83228	176.83276	202.00177	847.94714	-109.57776	70.37885	444.76929	118.63562	336.33643	434.31262	-157.25574	85.63283	66.30887	295.35535	306.95465	91.01996
592	4.925	147.76648	205.98572	1381.80469	-56.69250	78.56700	889.01611	17.97656	384.53748	857.83313	170.87366	200.63699	849.15149	-113.32410	69.34515	445.45856	112.28247	335.90509	435.08575	-157.85999	85.47951	66.35275	293.46619	307.47192	93.72055
593	4.933	142.46155	204.13876	1382.87915	-62.53564	76.97597	890.52930	12.00952	382.86078	858.93109	164.94165	199.26392	850.39093	-116.98425	68.24570	446.14301	105.64453	335.57434	435.86340	-158.34509	85.31100	66.37650	291.40063	308.04562	96.53665
594	4.942	137.18042	202.33423	1383.98792	-68.34082	75.35457	891.99329	6.06580	381.13748	860.10400	159.02869	197.87633	851.64056	-120.52917	67.07756	446.78485	98.73315	335.36685	436.62848	-158.73865	85.13660	66.37678	289.15552	308.66470	99.45367
595	4.950	131.92456	200.57008	1385.10425	-74.12195	73.70833	893.38171	0.14587	379.37500	861.32703	153.13062	196.47235	852.87390	-123.94324	65.84477	447.35751	91.56091	335.30374	437.36441	-159.06470	84.96693	66.35545	286.72742	309.31839	102.45759
596	4.958	126.69446	198.84265	1386.20313	-79.88647	72.04176	894.67523	-5.75244	377.58221	862.57202	147.24841	195.05406	854.06378	-127.22205	64.55833	447.84363	84.13965	335.40298	438.05536	-159.34143	84.81267	66.31757	284.11255	309.99686	105.53638
597	4.967	121.48926	197.14725	1387.26221	-85.63416	70.35788	895.86224	-11.63074	375.76987	863.80859	141.38794	193.62668	855.18390	-130.37085	63.23477	448.23364	76.47974	335.67899	438.68716	-159.58240	84.68257	66.27052	281.30688	310.69150	108.68013
598	4.975	116.30701	195.47884	1388.26270	-91.35742	68.65829	896.93793	-17.48840	373.95047	865.00616	135.55640	192.19742	856.20880	-133.40027	61.89151	448.52548	68.58899	336.14221	439.24771	-159.79895	84.58092	66.22215	278.30615	311.39417	111.88088
599	4.983	111.14551	193.83275	1389.18921	-97.04492	66.94450	897.90332	-23.32446	372.13812	866.13751	129.76074	190.77475	857.11469	-136.32336	60.54243	448.72452	60.47363	336.79822	439.72629	-160.00159	84.50684	66.17709	275.10400	312.09753	115.13365
600	4.992	106.00232	192.20456	1390.02991	-102.68347	65.21888	898.76477	-29.13977	370.34695	867.18134	124.00842	189.36774	857.88092	-139.15332	59.19737	448.84186	52.13757	337.64545	440.11343	-160.19897	84.45563	66.13486	271.69153	312.79510	118.43719
601	5.000	100.87610	190.58966	1390.77625	-108.26038	63.48540	899.53162	-34.93335	368.58929	868.12152	118.31055	187.98524	858.49280	-141.89966	57.86320	448.89093	43.58386	338.67273	440.40106	-160.39600	84.42040	66.09082	268.05603	313.48117	121.79366
602	5.008	95.76831	188.98334	1391.42407	-113.76550	61.75070	900.21271	-40.70117	366.87518	868.94507	112.68250	186.63580	858.94354	-144.56702	56.54359	448.88431	34.81323	339.85999	440.58359	-160.59351	84.39327	66.03860	264.18091	314.14932	125.20831
603	5.017	90.68164	187.38171	1391.97424	-119.19031	60.02404	900.81470	-46.43481	365.21326	869.64240	107.14001	185.32748	859.23474	-147.15698	55.23882	448.83255	25.82605	341.18140	440.65952	-160.78943	84.36626	65.97215	260.04639	314.79004	128.68922
604	5.025	85.61768	185.78253	1392.43298	-124.52771	58.31602	901.34314	-52.12048	363.61182	870.20923	101.69763	184.06647	859.37616	-149.66919	53.94707	448.74518	16.62183	342.60901	440.63391	-160.97961	84.33206	65.88721	255.63379	315.38922	132.24605
605	5.033	80.57788	184.18546	1392.81152	-129.77283	56.63708	901.80432	-57.74146	362.07837	870.64801	96.36621	182.85548	859.38428	-152.09937	52.66583	448.63226	7.20007	344.11728	440.51947	-161.15881	84.28387	65.78292	250.92798	315.93048	135.89070
606	5.042	75.56226	182.59283	1393.12488	-134.92188	54.99688	902.20490	-63.27966	360.61813	870.96832	91.15210	181.69366	859.28040	-154.43970	51.39326	448.50369	-2.43787	345.68832	440.33633	-161.32043	84.21522	65.66302	245.92188	316.39920	139.64037
607	5.050	70.56982	181.01025	1393.38892	-139.97180	53.40395	902.55072	-68.71924	359.23248	871.18585	86.05664	180.57771	859.08929	-156.68005	50.13148	448.36646	-12.28760	347.31720	440.11142	-161.45984	84.12108	65.53494	240.61682	316.78314	143.51706
608	5.058	65.59973	179.44510	1393.61987	-144.92029	51.86526	902.84729	-74.04919	357.91898	871.32141	81.07739	179.50331	858.83759	-158.81165	48.88940	448.22385	-22.34082	349.01486	439.87778	-161.57385	83.99984	65.40731	235.02002	317.06918	147.54202
609	5.067	60.65100	177.90437	1393.83252	-149.76489	50.38608	903.10010	-79.26318	356.67325	871.39941	76.20813	178.46683	858.55243	-160.83093	47.68115	448.07785	-32.58472	350.80743	439.67297	-161.66162	83.85378	65.28812	229.13940	317.24118	151.72823
610	5.075	55.72400	176.39400	1394.04077	-154.50427	48.97013	903.31555	-84.36194	355.49127	871.44690	71.44019	177.46706	858.25970	-162.73804	46.52232	447.93161	-42.99902	352.73257	439.53821	-161.72473	83.68779	65.18398	222.98022	317.28006	156.07404
611	5.083	50.82141	174.91966	1394.25684	-159.13733	47.61888	903.50140	-89.35339	354.36960	871.49237	66.76367	176.50629	857.98303	-164.53601	45.42749	447.78897	-53.55444	354.83102	439.51614	-161.76501	83.50842	65.09864	216.54102	317.16553	160.55888
612	5.092	45.94629	173.48746	1394.49268	-163.66223	46.33004	903.66541	-94.25146	353.30383	871.56433	62.16956	175.59030	857.74200	-166.22888	44.40873	447.65289	-64.21338	357.13165	439.64648	-161.78430	83.32475	65.03107	209.81274	316.87814	165.14098
613	5.100	41.10278	172.10345	1394.75830	-168.07446	45.09694	903.81409	-99.07544	352.28812	871.69000	57.65137	174.72826	857.55188	-167.82190	43.47469	447.52478	-74.93237	359.63022	439.96021	-161.78552	83.14937	64.97607	202.77734	316.40262	169.75679
614	5.108	36.29492	170.77252	1395.06152	-172.36597	43.90926	903.95239	-103.84717	351.31656	871.89337	53.20410	173.93279	857.42377	-169.32300	42.63073	447.40540	-85.66614	362.26025	440.47391	-161.77136	82.99628	64.92767	195.40967	315.73080	174.32262
615	5.117	31.52722	169.49713	1395.40698	-176.52527	42.75452	904.08368	-108.58936	350.38525	872.19269	48.82581	173.22032	857.36523	-170.74536	41.87944	447.29587	-96.37122	364.85574	441.18375	-161.74426	82.87595	64.88216	187.67957	314.86389	178.73805
616	5.125	26.80457	168.27817	1395.79761	-180.53894	41.61988	904.20966	-113.32361	349.49307	872.59967	44.51758	172.61118	857.37994	-172.10583	41.22102	447.19861	-107.00842	367.10886	442.05875	-161.70642	82.79158	64.83938	179.55640	313.81415	182.89043
617	5.133	22.13318	167.11618	1396.23547	-184.39368	40.49292	904.33075	-118.06836	348.64011	873.12091	40.28174	172.12784	857.46771	-173.42529	40.65382	447.11673	-117.54358	368.58691	443.04202	-161.66016	82.73914	64.80237	171.01147	312.60651	186.66161
618	5.142	17.52014	166.01143	1396.72144	-188.07849	39.36158	904.44727	-122.83740	347.82471	873.75793	36.12048	171.79138	857.62457	-174.72632	40.17464	447.05252	-127.94702	368.93372	444.07565	-161.60779	82.71055	64.77572	162.02124	311.28027	189.93755
619	5.150	12.97083	164.96381	1397.25403	-191.58545	38.21476	904.55945	-127.63989	347.04321	874.50671	32.03540	171.61789	857.84326	-176.03015	39.77720	447.00656	-138.19202	368.14569	445.13745	-161.55273	82.69753	64.76340	152.56665	309.88815	192.61722
620	5.158	8.48889	163.97371	1397.82837	-194.91223	37.04378	904.66724	-132.47900	346.29126	875.35736	28.02625	171.61639	858.11450	-177.35437	39.45058	446.97827	-148.25391	366.57309	446.24542	-161.49963	82.69392	64.76736	142.63477	308.49103	194.61795
621	5.167	4.07568	163.04285	1398.43579	-198.06226	35.84405	904.77002	-137.35327	345.56464	876.29456	24.09155	171.78844	858.42798	-178.71118	39.18091	446.96561	-158.11499	364.64453	447.42529	-161.45178	82.69657	64.78678	132.21753	307.15045	195.87692
622	5.175	-0.26794	162.17354	1399.06665	-201.04456	34.61720	904.86560	-142.25635	344.85995	877.29858	20.22900	172.12811	858.77271	-180.10522	38.95415	446.96405	-167.76819	362.66467	448.68622	-161.41223	82.70606	64.81792	121.31384	305.92267	196.35112
623	5.183	-4.54248	161.36658	1399.71045	-203.87354	33.37213	904.95087	-147.17651	344.17502	878.34784	16.43604	172.62280	859.13611	-181.53601	38.75698	446.96704	-177.21704	360.79745	450.02020	-161.38232	82.72527	64.85562	109.92676	304.85410	196.01730
624	5.192	-8.74878	160.61948	1400.35583	-206.56677	32.12320	905.02240	-152.09924	343.51001	879.41986	12.71033	173.25482	859.50433	-182.99841	38.57676	446.96777	-186.47192	359.10779	451.40894	-161.36133	82.75638	64.89597	98.06018	303.97873	194.87189
625	5.200	-12.89038	159.92732	1400.99084	-209.14319	30.88654	905.07672	-157.00708	342.86676	880.49261	9.04883	174.00269	859.86383	-184.48401	38.40207	446.96072	-195.54517	357.59546	452.82751	-161.34778	82.79968	64.93707	85.71619	303.31717	192.93062
626	5.208	-16.97229	159.28616	1401.60498	-211.62268	29.67731	905.11096	-161.88159	342.24725	881.54462	5.44849	174.84120	860.20386	-185.98267	38.22378	446.94193	-204.44836	356.22253	454.24792	-161.33936	82.85411	64.97820	72.89417	302.87720	190.22769
627	5.217	-21.00037	158.69556	1402.18848	-214.02747	28.50940	905.12323	-166.70605	341.65244	882.55548	1.90625	175.74292	860.51672	-187.48425	38.03666	446.90884	-213.19202	354.93570	455.64340	-161.33386	82.91758	65.01842	59.59167	302.65585	186.81401
628	5.225	-24.98169	158.15800	1402.73352	-216.37939	27.39567	905.11169	-171.46545	341.08267	883.50708	-1.58252	176.68108	860.79663	-188.97974	37.84036	446.86050	-221.78528	353.68353	456.99216	-161.33057	82.98734	65.05582	45.80493	302.64114	182.75444
629	5.233	-28.92322	157.67682	1403.23450	-218.69897	26.34761	905.07397	-176.14832	340.53928	884.38470	-5.02356	177.63223	861.03961	-190.46155	37.63739	446.79834	-230.23621	352.42679	458.27856	-161.32898	83.06057	65.08737	31.53198	302.81485	178.12471
630	5.242	-32.83093	157.25502	1403.68848	-221.00513	25.37464	905.00861	-180.74854	340.02539	885.17822	-8.42480	178.57726	861.24438	-191.92200	37.43000	446.72665	-238.55042	351.14200	459.49280	-161.32727	83.13447	65.10995	16.77429	303.15674	173.00903
631	5.250	-36.71155	156.89566	1404.09521	-223.31482	24.48318	904.91638	-185.26392	339.54474	885.88123	-11.79443	179.50046	861.41235	-193.35437	37.21963	446.65048	-246.73022	349.82065	460.62866	-161.32166	83.20608	65.12162	1.53833	303.64917	167.49826
632	5.258	-40.57202	156.60167	1404.45581	-225.64319	23.67628	904.79907	-189.69690	339.10056	886.48975	-15.14136	180.38885	861.54730	-194.75464	37.00901	446.57300	-254.77441	348.46579	461.68195	-161.30542	83.27298	65.12271	-14.16284	304.28027	161.68694
633	5.267	-44.41882	156.37503	1404.77136	-228.00244	22.95413	904.65857	-194.05322	338.69583	887.00275	-18.47449	181.23340	861.65466	-196.12061	36.80410	446.49435	-262.67859	347.08740	462.65121	-161.27136	83.33389	65.11649	-30.30908	305.04437	155.67067
634	5.275	-48.25757	156.21628	1405.04321	-230.40271	22.31413	904.49707	-198.33997	338.33374	887.42322	-21.80383	182.03102	861.73920	-197.45215	36.61406	446.41254	-270.43738	345.69836	463.53833	-161.21533	83.38814	65.10854	-46.87427	305.94052	149.54449
635	5.283	-52.09253	156.12410	1405.27344	-232.85205	21.75081	904.31702	-202.56689	338.01584	887.75726	-25.13855	182.78448	861.80444	-198.75195	36.44910	446.32468	-278.04517	344.31229	464.34842	-161.13708	83.43611	65.10413	-63.82715	306.96863	143.40079
636	5.292	-55.92786	156.09476	1405.46448	-235.35645	21.25684	904.12170	-206.74548	337.74060	888.01245	-28.48462	183.50024	861.85364	-200.02454	36.31742	446.22891	-285.49634	342.94254	465.08984	-161.04102	83.48024	65.10577	-81.13354	308.12537	137.32608
637	5.300	-59.76831	156.12274	1405.61877	-237.91797	20.82465	903.91388	-210.89001	337.50372	888.19653	-31.84619	184.18695	861.89050	-201.27551	36.22346	446.12552	-292.78601	341.60208	465.77411	-160.93469	83.52537	65.11375	-98.75684	309.40198	131.39885
638	5.308	-63.61792	156.20255	1405.73877	-240.53430	20.44749	903.69415	-215.01563	337.30011	888.31799	-35.22546	184.85458	861.91846	-202.51160	36.16852	446.01660	-299.91089	340.30304	466.41537	-160.82874	83.57849	65.12811	-116.66016	310.78339	125.68901
639	5.317	-67.47949	156.32986	1405.82629	-243.19812	20.11906	903.46112	-219.13623	337.12521	888.38550	-38.62219	185.51328	861.94037	-203.73975	36.15303	445.90375	-306.87109	339.05682	467.02893	-160.73547	83.64750	65.14911	-134.80566	312.24817	120.25795
640	5.325	-71.35510	156.50092	1405.88306	-245.89929	19.83247	903.21350	-223.26306	336.97507	888.40717	-42.03540	186.17171	861.95746	-204.96802	36.17794	445.78683	-313.67188	337.87357	467.62915	-160.66504	83.73814	65.17674	-153.15417	313.77029	115.15822
641	5.333	-75.24658	156.71159	1405.91077	-248.62634	19.57977	902.95166	-227.40442	336.84540	888.38953	-45.46448	186.83707	861.96912	-206.20398	36.24381	445.66376	-320.32556	336.76035	468.22699	-160.62061	83.85163	65.21066	-171.66333	315.32205	110.43295
642	5.342	-79.15442	156.95743	1405.91125	-251.36963	19.35284	902.67822	-231.56592	336.73077	888.33643	-48.91064	187.51556	861.97369	-207.45349	36.34910	445.53241	-326.85107	335.71948	468.82852	-160.60034	83.98454	65.24959	-190.28894	316.87750	106.11578
643	5.350	-83.07776	157.23401	1405.88586	-254.12183	19.14437	902.39777	-235.75098	336.62494	888.24817	-52.37451	188.21225	861.97034	-208.72034	36.48913	445.39206	-333.27148	334.74857	469.43542	-160.60022	84.13065	65.29061	-208.98669	318.41446	102.23232
644	5.358	-87.01587	157.53748	1405.83606	-256.87732	18.94827	902.11566	-239.95984	336.52213	888.12360	-55.85376	188.92961	861.95898	-210.00671	36.65618	445.24326	-339.61121	333.84097	470.04660	-160.61682	84.28336	65.33019	-227.71326	319.91620	98.80266
645	5.367	-90.96790	157.86548	1405.76343	-259.63245	18.75977	901.83606	-244.19080	336.41821	887.96265	-59.34644	189.66689	861.93970	-211.31299	36.84169	445.08725	-345.89160	332.98618	470.65915	-160.64868	84.43678	65.36674	-246.42371	321.37311	95.84279
646	5.375	-94.93433	158.21835	1405.67029	-262.38525	18.57572	901.56110	-248.44189	336.31094	887.76697	-62.85205	190.42081	861.91162	-212.63782	37.03866	444.92630	-352.12659	332.17166	471.26978	-160.69531	84.58649	65.40213	-265.07031	322.78378	93.36542
647	5.383	-98.91516	158.59848	1405.55945	-265.13586	18.39486	901.29120	-252.71069	336.19873	887.53912	-66.37195	191.18692	861.87305	-213.98059	37.24156	444.76361	-358.32092	331.38718	471.87744	-160.75500	84.73058	65.44064	-283.60303	324.15268	91.37869
648	5.392	-102.91113	159.00955	1405.43433	-267.88489	18.21754	901.02655	-256.99561	336.08023	887.28217	-69.90833	191.96120	861.82104	-215.34229	37.44565	444.60275	-364.47180	330.62888	472.48474	-160.82605	84.86934	65.48698	-301.97339	325.48499	89.88198
649	5.400	-106.92383	159.45566	1405.29871	-270.63330	18.04527	900.76648	-261.29663	335.95477	886.99921	-73.46436	192.74126	861.75171	-216.72656	37.64744	444.44608	-370.57080	329.89899	473.09619	-160.90613	85.00445	65.54430	-320.13623	326.78238	88.86299
650	5.408	-110.95483	159.94022	1405.15637	-273.38330	17.88055	900.50885	-265.61633	335.82281	886.69464	-77.04407	193.52725	861.66089	-218.13745	37.84486	444.29434	-376.60596	329.20313	473.71487	-160.99304	85.13885	65.61298	-338.04834	328.04138	88.29849
651	5.417	-115.00586	160.46561	1405.00916	-276.13879	17.72706	900.25049	-269.96008	335.68625	886.37500	-80.65271	194.32176	861.54492	-219.57813	38.03731	444.14832	-382.56445	328.54840	474.34149	-161.08594	85.27674	65.69090	-355.66748	329.25421	88.15709
652	5.425	-119.07800	161.03342	1404.85779	-278.90662	17.58898	899.98792	-274.33325	335.54834	886.04840	-84.29639	195.12912	861.40106	-221.05200	38.22726	444.00970	-388.43359	327.94241	474.97488	-161.18481	85.42270	65.77460	-372.95288	330.41074	88.40227
653	5.433	-123.17310	161.64447	1404.70178	-281.69568	17.47024	899.71881	-278.74072	335.41388	885.72363	-87.98157	195.95418	861.22797	-222.56396	38.42163	443.87939	-394.20447	327.39136	475.61115	-161.29004	85.58063	65.85997	-389.86511	331.50000	88.99473
654	5.442	-127.29333	162.29883	1404.54041	-284.51672	17.37467	899.44220	-283.18823	335.28833	885.40784	-91.71606	196.80086	861.02649	-224.12097	38.63087	443.75580	-399.87280	326.89920	476.24228	-161.40295	85.75233	65.94289	-406.36719	332.51181	89.89405
655	5.450	-131.44006	162.99612	1404.37207	-287.38086	17.30653	899.15771	-287.68298	335.17694	885.10516	-95.50806	197.67136	860.79913	-225.73206	38.86597	443.63599	-405.44006	326.46899	476.85785	-161.52515	85.93698	66.02113	-422.42371	333.43832	91.05936
656	5.458	-135.61426	163.73653	1404.19409	-290.29822	17.27029	898.86493	-292.23376	335.08426	884.81702	-99.36609	198.56601	860.55035	-227.40698	39.13679	443.51718	-410.91223	326.10419	477.44836	-161.65710	86.13183	66.09592	-437.99976	334.27386	92.44831
657	5.467	-139.81653	164.52101	1404.00171	-293.27747	17.27027	898.56384	-296.84973	335.01437	884.54236	-103.29675	199.48422	860.28516	-229.15430	39.45232	443.39645	-416.30066	325.80957	478.00711	-161.79932	86.33310	66.17197	-453.06006	335.01416	94.01491
658	5.475	-144.04663	165.35069	1403.78979	-296.32581	17.31107	898.25439	-301.53772	334.97104	884.27777	-107.30347	200.42545	860.00873	-230.98071	39.82030	443.27072	-421.62134	325.59119	478.52933	-161.95081	86.53730	66.25537	-467.57080	335.65610	95.70837
659	5.483	-148.30457	166.22565	1403.55237	-299.44922	17.39690	897.93506	-306.30042	334.95831	884.01685	-111.38696	201.38962	859.72461	-232.88940	40.24550	443.13766	-426.89258	325.45456	479.00989	-162.10950	86.74268	66.35106	-481.50256	336.19922	97.47488
660	5.492	-152.58997	167.14413	1403.28333	-302.65125	17.53063	897.60303	-311.13660	334.98120	883.75140	-115.54626	202.37709	859.43341	-234.88086	40.72900	442.99576	-432.13281	325.40195	479.44171	-162.27417	86.94962	66.46183	-494.83118	336.64679	99.26065
661	5.500	-156.90234	168.10300	1402.97754	-305.93506	17.71326	897.25482	-316.04346	335.04370	883.47284	-119.78040	203.38876	859.13220	-236.95557	41.26881	442.84357	-437.35986	325.43146	479.81705	-162.44495	87.15997	66.58860	-507.53687	337.00473	101.01347
662	5.508	-161.24158	169.09909	1402.63049	-309.30310	17.94448	896.88739	-321.01941	335.14722	883.17328	-124.08997	204.42584	858.81586	-239.11316	41.85964	442.67926	-442.59058	325.53690	480.12888	-162.62268	87.37655	66.73035	-519.60254	337.27942	102.68327
663	5.517	-165.60803	170.12973	1402.23804	-312.75586	18.22327	896.49780	-326.06482	335.29095	882.84674	-128.47766	205.48947	858.47754	-241.35327	42.49318	442.50076	-447.84155	325.70770	480.37103	-162.80859	87.60301	66.88386	-531.01440	337.47708	104.22287
664	5.525	-170.00159	171.19218	1401.79700	-316.29126	18.54760	896.08270	-331.18225	335.47290	882.48914	-132.94714	206.58075	858.10974	-243.67517	43.15995	442.30551	-453.12732	325.92963	480.53720	-163.00256	87.84351	67.04407	-541.76392	337.60464	105.59023
665	5.533	-174.42224	172.28339	1401.30554	-319.90686	18.91421	895.63788	-336.37451	335.69009	882.09692	-137.50293	207.70163	857.70557	-246.07800	43.85132	442.08908	-458.45996	326.18604	480.61951	-163.20435	88.10177	67.20541	-551.84985	337.67099	106.75110
666	5.542	-178.87012	173.39995	1400.76343	-323.60095	19.31924	895.15973	-341.64404	335.93866	881.66577	-142.14929	208.85515	857.25989	-248.56201	44.55962	441.84540	-463.84802	326.46048	480.60855	-163.41577	88.37989	67.36367	-561.27930	337.68793	107.68071
667	5.550	-183.34619	174.53854	1400.17041	-327.37329	19.75928	894.64569	-346.99268	336.21457	881.19025	-146.89014	210.04446	856.76965	-251.12988	45.27758	441.56842	-469.29712	326.73944	480.49512	-163.64038	88.67734	67.51630	-570.06738	337.67004	108.36333
668	5.558	-187.85181	175.69624	1399.52637	-331.22449	20.23205	894.09479	-352.42346	336.51431	880.66571	-151.72937	211.27222	856.23309	-253.78638	45.99890	441.25427	-474.80798	327.01385	480.27213	-163.88135	88.99065	67.66190	-578.23608	337.63312	108.79085
669	5.567	-192.38928	176.87143	1398.83118	-335.15637	20.73670	893.50781	-357.93921	336.83569	880.08923	-156.67029	212.54071	855.64984	-256.53528	46.72017	440.90121	-480.37390	327.27896	479.93484	-164.14172	89.31422	67.79958	-585.81201	337.59097	108.96085
670	5.575	-196.96008	178.06432	1398.08447	-339.17175	21.27379	892.88629	-363.54333	337.17865	879.46063	-161.71570	213.85220	855.02100	-259.37683	47.44300	440.50854	-485.98047	327.53235	479.47849	-164.42371	89.64230	67.92999	-592.82544	337.55234	108.87462
671	5.583	-201.56592	179.27629	1397.28699	-343.27466	21.84483	892.23132	-369.23962	337.54608	878.78271	-166.86865	215.20793	854.34912	-262.30835	48.17447	440.07538	-491.60645	327.77313	478.89627	-164.72876	89.97119	68.05717	-599.30762	337.51999	108.53581
672	5.592	-206.20691	180.50897	1396.43970	-347.47290	22.45155	891.54272	-375.03137	337.94269	878.06018	-172.13171	216.60727	853.63837	-265.32739	48.92475	439.60092	-497.22546	328.00217	478.17996	-165.05811	90.29939	68.18873	-605.28931	337.49203	107.94972
673	5.600	-210.88135	181.76556	1395.54456	-351.77551	23.09541	890.81891	-380.92151	338.37201	877.29712	-177.50586	218.04755	852.89502	-268.43201	49.70314	439.08682	-502.80908	328.22382	477.32309	-165.41150	90.62513	68.33297	-610.79712	337.46347	107.12238
674	5.608	-215.58801	183.05226	1394.60254	-356.19177	23.77721	890.05792	-386.91272	338.83655	876.49603	-182.99207	219.52507	852.12738	-271.62048	50.51372	438.53760	-508.32678	328.44675	476.32285	-165.78687	90.94490	68.49610	-615.85205	337.42758	106.05917
675	5.617	-220.32617	184.37715	1393.61340	-360.73022	24.49767	889.25745	-393.00769	339.33847	875.65778	-188.59119	221.03653	851.34406	-274.89380	51.35219	437.95895	-513.74670	328.68188	475.17764	-166.18140	91.25528	68.68138	-620.46997	337.37622	104.76346
676	5.625	-225.09607	185.74869	1392.57690	-365.39709	25.25847	888.41467	-399.20996	339.88049	874.78229	-194.30359	222.58012	850.55261	-278.25513	52.20847	437.35574	-519.03833	328.93823	473.88409	-166.59058	91.55561	68.88969	-624.66382	337.29965	103.23722
677	5.633	-229.89893	187.17569	1391.49316	-370.19592	26.06285	887.52649	-405.52283	340.46619	873.86932	-200.13074	224.15585	849.75830	-281.70679	53.07257	436.73093	-524.17444	329.22049	472.43799	-167.00952	91.84798	69.12118	-628.44604	337.18771	101.48485
678	5.642	-234.73511	188.66656	1390.36340	-375.12756	26.91515	886.59143	-411.94861	341.09985	872.91870	-206.07361	225.76581	848.96271	-285.25012	53.93761	436.08563	-529.13440	329.52924	470.83673	-167.43469	92.13522	69.37679	-631.83203	337.03229	99.51823
679	5.650	-239.60486	190.22736	1389.18896	-380.19165	27.82030	885.61090	-418.48901	341.78583	871.93158	-212.13342	227.41402	848.16339	-288.88574	54.79986	435.42062	-533.90393	329.86368	469.08160	-167.86597	92.41945	69.65878	-634.84497	336.82913	97.36117
680	5.658	-244.50818	191.86121	1387.97266	-385.38684	28.78283	884.58893	-425.14417	342.52826	870.91290	-218.31030	229.10495	847.35480	-292.61304	55.65855	434.73822	-538.47522	330.22522	467.18073	-168.30554	92.70096	69.97072	-637.51929	336.57916	95.05237
681	5.667	-249.44556	193.57010	1386.72046	-390.71008	29.80556	883.53119	-431.91406	343.33148	869.87286	-224.60132	230.84219	846.53088	-296.43030	56.51526	434.04202	-542.84851	330.61838	465.15317	-168.75684	92.97790	70.31805	-639.90405	336.28851	92.64658
682	5.675	-254.41748	195.35539	1385.44336	-396.15515	30.88888	882.44470	-438.79541	344.20145	868.82849	-230.99939	232.62785	845.68744	-300.33411	57.37261	433.33405	-547.03271	331.04935	463.03134	-169.22131	93.24679	70.70892	-642.06763	335.96744	90.21294
683	5.683	-259.42566	197.21689	1384.15857	-401.71338	32.03117	881.33734	-445.78076	345.14545	867.80524	-237.49268	234.46252	844.82538	-304.31982	58.23221	432.61603	-551.04761	331.52432	460.86127	-169.69910	93.50358	71.15437	-644.09668	335.62830	87.83074
684	5.692	-264.47192	199.15253	1382.89014	-407.37646	33.22901	880.21802	-452.85571	346.16956	866.83795	-244.06409	236.34486	843.95380	-308.38635	59.09295	431.89462	-554.92383	332.05032	458.70248	-170.19226	93.74502	71.66808	-646.09009	335.28430	85.58332
685	5.700	-269.55908	201.15775	1381.66907	-413.13904	34.47670	879.09839	-459.99658	347.27612	865.97040	-250.69299	238.26953	843.09119	-312.53638	59.95079	431.18451	-558.70435	332.63763	456.62875	-170.70667	93.96913	72.26600	-648.14624	334.94998	83.54877
686	5.708	-274.69067	203.22443	1380.53040	-418.99646	35.76717	877.99481	-467.17041	348.46350	865.25201	-257.35620	240.22488	842.26477	-316.77771	60.79943	430.50729	-562.44531	333.30115	454.72580	-171.25000	94.17406	72.96617	-650.34277	334.64468	81.78590
687	5.717	-279.87195	205.34120	1379.50940	-424.94385	37.09467	876.92871	-474.33582	349.72745	864.73346	-264.02930	242.19243	841.50977	-321.12097	61.63092	429.88843	-566.21570	334.05676	453.08170	-171.83105	94.35677	73.78879	-652.71216	334.39331	80.31860
688	5.725	-285.10742	207.49500	1378.63806	-430.97668	38.45708	875.92505	-481.44836	351.06317	864.46021	-270.68945	244.14925	840.86694	-325.57935	62.43683	429.35260	-570.09558	334.91464	451.76889	-172.45715	94.51250	74.75649	-655.22388	334.22046	79.13100
689	5.733	-290.39807	209.67290	1377.93982	-437.09119	39.85728	875.01068	-488.46704	352.46762	864.46539	-277.31677	246.07217	840.37787	-330.16882	63.20948	428.91907	-574.16943	335.87469	450.82614	-173.13574	94.63489	75.89230	-657.79810	334.14352	78.18047
690	5.742	-295.73975	211.86394	1377.42981	-443.28284	41.30190	874.21185	-495.36121	353.94049	864.76575	-283.89502	247.94260	840.07733	-334.90796	63.94160	428.60040	-578.51135	336.92767	450.24939	-173.87561	94.71626	77.21552	-660.33813	334.16983	77.41700
691	5.750	-301.12268	214.05957	1377.11572	-449.54614	42.79950	873.55121	-502.11194	355.48373	865.35962	-290.41345	249.75031	839.98639	-339.81616	64.62524	428.40469	-583.16370	338.06021	449.99872	-174.68848	94.74816	78.74041	-662.76465	334.29657	76.79703
692	5.758	-306.53308	216.25351	1376.99805	-455.87280	44.35888	873.04681	-508.71484	357.09964	866.22919	-296.86743	251.49539	840.10889	-344.91455	65.25137	428.33826	-588.12280	339.25995	450.01834	-175.58972	94.72156	80.47724	-665.02173	334.51270	76.28998
693	5.767	-311.95630	218.44081	1377.07141	-462.25061	45.98719	872.71167	-515.17798	358.78946	867.34491	-303.25818	253.18742	840.43280	-350.22510	65.81097	428.40494	-593.33472	340.51782	450.25595	-176.59778	94.62655	82.43317	-667.07129	334.80179	75.87730
694	5.775	-317.37866	220.61588	1377.32532	-468.66187	47.69013	872.55396	-521.52002	360.55212	868.67023	-309.59265	254.84294	840.93451	-355.77026	66.29736	428.60287	-598.70508	341.82602	450.66843	-177.73096	94.45289	84.61259	-668.88550	335.14630	75.54625
695	5.783	-322.78711	222.77203	1377.74536	-475.08472	49.47195	872.57739	-527.76563	362.38235	870.16412	-315.88171	256.48199	841.58484	-361.57214	66.70668	428.92313	-604.12134	343.17526	451.21552	-179.00586	94.19159	87.01735	-670.44531	335.53058	75.28563
696	5.792	-328.16821	224.90253	1378.31311	-481.49658	51.33251	872.78217	-533.94092	364.26923	871.78186	-322.13867	258.12494	842.35352	-367.65076	67.03506	429.35196	-609.47192	344.55524	451.85327	-180.43701	93.83719	89.64659	-671.74609	335.94116	75.08521
697	5.800	-333.50720	227.00163	1379.00623	-487.87891	53.26418	873.16522	-540.06995	366.19830	873.47528	-328.37646	259.79019	843.21173	-374.02087	67.27679	429.87354	-614.65674	345.95929	452.53519	-182.03748	93.39027	92.49622	-672.80029	336.36475	74.93587
698	5.808	-338.78992	229.06499	1379.79822	-494.22046	55.25169	873.72009	-546.17224	368.15637	875.19482	-334.60413	261.49283	844.13434	-380.69287	67.42444	430.47156	-619.59131	347.38763	453.21902	-183.82141	92.85895	95.55882	-673.63306	336.78610	74.82854
699	5.817	-344.00684	231.08958	1380.65881	-500.51794	57.27503	874.43567	-552.26123	370.13464	876.89178	-340.82581	263.24326	845.10004	-387.67188	67.46965	431.13031	-624.20874	348.84482	453.87051	-185.80359	92.25831	98.82444	-674.27515	337.18665	74.75198
700	5.825	-349.15320	233.07405	1381.55591	-506.77454	59.31450	875.29535	-558.34326	372.12860	878.52124	-347.03992	265.04608	846.08972	-394.95923	67.40436	431.83459	-628.46436	350.33411	454.46091	-187.99927	91.60840	102.28020	-674.75757	337.54480	74.69175
701	5.833	-354.22693	235.01926	1382.45740	-512.99487	61.35535	876.27679	-564.41577	374.13580	880.04413	-353.23926	266.89929	847.08545	-402.55005	67.22156	432.56760	-632.33838	351.85519	454.96344	-190.42468	90.93193	105.90831	-675.10767	337.83945	74.63245
702	5.842	-359.22913	236.92883	1383.33447	-519.18298	63.38939	877.35187	-570.46826	376.15387	881.43097	-359.41174	268.79367	848.06982	-410.43030	66.91498	433.31021	-635.83618	353.40561	455.35461	-193.09607	90.25224	109.68562	-675.35254	338.05624	74.56155
703	5.850	-364.16309	238.80824	1384.16260	-525.34216	65.41312	878.48865	-576.48364	378.17975	882.66290	-365.54102	270.71252	849.02563	-418.57727	66.47852	434.04260	-638.98535	354.98270	455.61890	-196.02881	89.59168	113.58604	-675.52002	338.19141	74.47159
704	5.858	-369.03333	240.66367	1384.92285	-531.47571	67.42514	879.65338	-582.43860	380.20950	883.73090	-371.60925	272.63214	849.93561	-426.96497	65.90750	434.74567	-641.82861	356.58221	455.75250	-199.23718	88.97120	117.58302	-675.63770	338.25116	74.35972
705	5.867	-373.84583	242.50162	1385.60205	-537.58508	69.42432	880.81299	-588.30701	382.23853	884.63397	-377.59851	274.52399	850.78241	-435.56714	65.20142	435.40170	-644.41553	358.19583	455.76263	-202.73535	88.41008	121.65044	-675.73047	338.24908	74.22655
706	5.875	-378.60754	244.32861	1386.19238	-543.66772	71.40770	881.93719	-594.06274	384.26263	885.37927	-383.49011	276.35748	851.54987	-444.36145	64.36668	435.99512	-646.79663	359.80984	455.66483	-206.53687	87.92510	125.76397	-675.81860	338.20306	74.07440
707	5.883	-383.32654	246.14960	1386.69165	-549.71619	73.36890	882.99982	-599.68164	386.27829	885.98010	-389.26514	278.10242	852.22308	-453.33252	63.41818	436.51462	-649.01953	361.40497	455.47971	-210.65210	87.53008	129.90512	-675.91577	338.13254	73.90520
708	5.892	-388.01270	247.96680	1387.10254	-555.71814	75.29871	883.98004	-605.14331	388.28186	886.45276	-394.90527	279.73108	852.78845	-462.47021	62.37748	436.95499	-651.12720	362.95786	455.22968	-215.08569	87.23682	134.06502	-676.03027	338.05652	73.72018
709	5.900	-392.67773	249.77950	1387.43298	-561.65808	77.18703	884.86249	-610.43262	390.26794	886.81403	-400.39453	281.22003	853.23553	-471.76807	61.26988	437.31628	-653.15649	364.44473	454.93613	-219.83557	87.05658	138.24524	-676.16577	337.99216	73.52158
710	5.908	-397.33313	251.58408	1387.69556	-567.51831	79.02408	885.63843	-615.53931	392.22830	887.08093	-405.71899	282.55304	853.55859	-481.22205	60.12260	437.60101	-655.13770	365.84695	454.61890	-224.89392	87.00208	142.45590	-676.32349	337.95407	73.31345
711	5.917	-401.98816	253.37494	1387.90601	-573.28113	80.80082	886.30560	-620.46118	394.15240	887.27136	-410.87036	283.72372	853.75854	-490.82898	58.96426	437.81238	-657.09863	367.15637	454.29663	-230.24622	87.09042	146.71161	-676.50195	337.95273	73.10135
712	5.925	-406.64893	255.14557	1388.08081	-578.93079	82.50954	886.86761	-625.20264	396.02817	887.40399	-415.84741	284.73700	853.84393	-500.58508	57.82436	437.95667	-659.06689	368.37668	453.98499	-235.87463	87.34347	151.02713	-676.69751	337.99319	72.89174
713	5.933	-411.31824	256.88947	1388.23682	-584.45422	84.14502	887.33405	-629.77441	397.84348	887.49628	-420.65503	285.60938	853.83118	-510.48364	56.73190	438.04593	-661.06592	369.51840	453.69421	-241.76184	87.78580	155.41458	-676.90308	338.07370	72.69083
714	5.942	-415.99768	258.60065	1388.39063	-589.84192	85.70424	887.71973	-634.19214	399.58801	887.56360	-425.30493	286.36646	853.74268	-520.51270	55.71352	438.09866	-663.10449	370.59091	453.42932	-247.89343	88.44216	159.88130	-677.11084	338.18585	72.50313
715	5.950	-420.68860	260.27295	1388.55835	-595.08728	87.18495	888.04376	-638.47290	401.25436	887.61847	-429.81104	287.03748	853.60455	-530.65637	54.79160	438.13852	-665.17236	371.59970	453.19223	-254.25977	89.33484	164.42496	-677.31372	338.31711	72.33138
716	5.958	-425.39099	261.89938	1388.75366	-600.18689	88.58500	888.32843	-642.63428	402.83792	887.67065	-434.18848	287.65118	853.44458	-540.89197	53.98364	438.19189	-667.24585	372.54807	452.98392	-260.86011	90.48032	169.02652	-677.50659	338.45499	72.17793
717	5.967	-430.10339	263.47327	1388.98779	-605.14221	89.90333	888.59900	-646.69019	404.33722	887.72662	-438.45117	288.23352	853.29114	-551.18823	53.30322	438.28671	-669.29419	373.43799	452.80469	-267.70374	91.88651	173.64497	-677.68457	338.58981	72.04564
718	5.975	-434.82092	264.98965	1389.26880	-609.95837	91.14139	888.88208	-650.65088	405.75485	887.78967	-442.61108	288.80484	853.17096	-561.50842	52.76105	438.45184	-671.28564	374.26935	452.65317	-274.80945	93.55096	178.21605	-677.84424	338.71500	71.93720
719	5.983	-439.53503	266.44659	1389.60327	-614.64612	92.30358	889.20398	-654.51904	407.09680	887.85919	-446.67798	289.37653	853.10547	-571.81396	52.36425	438.71579	-673.19409	375.03949	452.52618	-282.20361	95.45988	182.65405	-677.98071	338.82538	71.85355
720	5.992	-444.23450	267.84460	1389.99658	-619.21814	93.39671	889.58813	-658.29224	408.37103	887.93030	-450.65771	289.94989	853.10907	-582.06470	52.11477	439.10382	-675.00342	375.74423	452.41940	-289.91724	97.58724	186.85503	-678.09180	338.91635	71.79266
721	6.000	-448.90930	269.18454	1390.45325	-623.69006	94.43004	890.05316	-661.96387	409.58676	887.99554	-454.55200	290.51654	853.19000	-592.22205	52.01016	439.63513	-676.70996	376.38010	452.32843	-297.98364	99.89323	190.70392	-678.17603	338.98459	71.75044
722	6.008	-453.55090	270.46613	1390.97595	-628.07727	95.41556	890.61047	-665.52368	410.75476	888.04785	-458.36035	291.06061	853.35077	-602.25305	52.04655	440.32025	-678.32300	376.94540	452.24973	-306.43701	102.32351	194.08652	-678.23462	339.02887	71.72240
723	6.017	-458.15149	271.68817	1391.56445	-632.39563	96.36693	891.26440	-668.96094	411.88751	888.08209	-462.08057	291.56238	853.58807	-612.13464	52.22167	441.15958	-679.86060	377.44049	452.18063	-315.30591	104.81195	196.90219	-678.27075	339.05057	71.70509
724	6.025	-462.70544	272.85004	1392.21533	-636.65759	97.29736	892.01245	-672.26538	412.99753	888.09528	-465.70898	292.00067	853.89227	-621.85388	52.53572	442.14261	-681.34448	377.86752	452.11926	-324.60876	107.28780	199.07074	-678.28833	339.05341	71.69652
725	6.033	-467.20642	273.95163	1392.92175	-640.87219	98.21822	892.84595	-675.42969	414.09497	888.08618	-469.24292	292.35449	854.24890	-631.40686	52.98905	443.24921	-682.79517	378.23083	452.06409	-334.35364	109.68370	200.53363	-678.29248	339.04257	71.69601
726	6.042	-471.65051	274.99298	1393.67493	-645.04407	99.13823	893.75110	-678.44849	415.18665	888.05548	-472.68188	292.60562	854.64124	-640.79773	53.57997	444.45273	-684.22803	378.53851	452.01443	-344.54138	111.94164	201.25365	-678.28687	339.02356	71.70345
727	6.050	-476.03503	275.97443	1394.46362	-649.17297	100.06256	894.71075	-681.32104	416.27560	888.00653	-476.02637	292.74161	855.05359	-650.03699	54.30523	445.72299	-685.65332	378.80301	451.97000	-355.16907	114.01623	201.21352	-678.27588	339.00092	71.71871
728	6.058	-480.35901	276.89816	1395.27356	-653.25549	100.99239	895.70532	-684.05151	417.36166	887.94348	-479.27856	292.75745	855.47156	-659.13977	55.16195	447.02939	-687.07593	379.03967	451.92966	-366.23279	115.87572	200.41235	-678.26196	338.97757	71.74126
729	6.067	-484.62122	277.76895	1396.08801	-657.28674	101.92449	896.71478	-686.64941	418.44131	887.86981	-482.44238	292.65613	855.88226	-668.12097	56.14875	448.34418	-688.49683	379.26349	451.89117	-377.73108	117.50082	198.86209	-678.24707	338.95389	71.76907
730	6.075	-488.82019	278.59286	1396.89038	-661.26184	102.85159	897.72021	-689.12817	419.50751	887.78729	-485.52173	292.44818	856.27448	-676.99329	57.26456	449.64548	-689.91431	379.48645	451.85144	-389.66663	118.88304	196.58629	-678.23120	338.92767	71.79809
731	6.083	-492.95471	279.37469	1397.66614	-665.17444	103.76440	898.70477	-691.50464	420.55002	887.69623	-488.52124	292.14999	856.63885	-685.76355	58.50547	450.91797	-691.32520	379.71573	451.80698	-402.04382	120.02280	193.62024	-678.21411	338.89520	71.82328
732	6.092	-497.02380	280.11652	1398.40356	-669.01965	104.65363	899.65533	-693.79761	421.55710	887.59631	-491.44800	291.78198	856.96808	-694.43298	59.86261	452.15192	-692.72412	379.95361	451.75507	-414.86707	120.92674	190.00998	-678.19556	338.85336	71.84024
733	6.100	-501.02795	280.81827	1399.09375	-672.79285	105.51042	900.56165	-696.02783	422.51801	887.48743	-494.31152	291.36609	857.25812	-702.99695	61.32227	453.34161	-694.10498	380.19763	451.69418	-428.13904	121.60517	185.81183	-678.17456	338.80072	71.84592
734	6.108	-504.96814	281.47925	1399.73193	-676.49060	106.32640	901.41510	-698.21533	423.42313	887.37012	-497.12378	290.92328	857.50940	-711.44763	62.86726	454.48471	-695.46216	380.44269	451.62396	-441.85608	122.07042	181.09222	-678.15186	338.73740	71.83868
735	6.117	-508.84631	282.09900	1400.31714	-680.11072	107.09380	902.20844	-700.37939	424.26312	887.24408	-499.89478	290.47205	857.72644	-719.77478	64.47870	455.58194	-696.79004	380.68277	451.54523	-456.00647	122.33525	175.92664	-678.12817	338.66489	71.81886
736	6.125	-512.66614	282.67734	1400.85010	-683.65369	107.80559	902.93719	-702.53760	425.03009	887.10767	-502.63354	290.02734	857.91687	-727.96692	66.13700	456.63647	-698.08521	380.91168	451.45987	-470.56921	122.41074	170.39764	-678.10547	338.58698	71.78960
737	6.133	-516.43176	283.21399	1401.33179	-687.12317	108.45649	903.59973	-704.70483	425.71939	886.95947	-505.34790	289.60040	858.08923	-736.01013	67.82254	457.65414	-699.34570	381.12314	451.37018	-485.51257	122.30240	164.59415	-678.08521	338.50931	71.75630
738	6.142	-520.14905	283.70880	1401.76465	-690.52649	109.04401	904.19720	-706.89380	426.33078	886.80005	-508.04468	289.19839	858.25189	-743.88855	69.51721	458.64203	-700.56934	381.31085	451.27725	-500.80334	122.00639	158.61148	-678.06885	338.43674	71.72412
739	6.150	-523.82507	284.16129	1402.15222	-693.87268	109.56776	904.73340	-709.11328	426.86777	886.63184	-510.72949	288.82422	858.41284	-751.58557	71.20546	459.60562	-701.75391	381.46960	451.18091	-516.41467	121.51273	152.54709	-678.05713	338.37189	71.69620
740	6.158	-527.46765	284.57050	1402.49890	-697.17297	110.02876	905.21429	-711.36792	427.33539	886.45801	-513.40698	288.47638	858.57898	-759.08484	72.87363	460.54852	-702.89868	381.59766	451.08105	-532.32336	120.81578	146.49208	-678.04834	338.31534	71.67355
741	6.167	-531.08411	284.93494	1402.80872	-700.43811	110.43013	905.64587	-713.65698	427.73917	886.28094	-516.07861	288.14944	858.75500	-766.37268	74.50859	461.47482	-704.00488	381.69717	450.97797	-548.50671	119.92168	140.52577	-678.04248	338.26678	71.65580
742	6.175	-534.68225	285.25183	1403.08533	-703.67859	110.77785	906.03235	-715.97583	428.08578	886.10278	-518.74438	287.83493	858.94238	-773.43958	76.09679	462.39029	-705.07422	381.77307	450.87177	-564.94104	118.84766	134.71582	-678.03711	338.22571	71.64185
743	6.183	-538.26770	285.51865	1403.33203	-706.90344	111.07983	906.37628	-718.31763	428.38333	885.92572	-521.40430	287.52264	859.13916	-780.28406	77.62437	463.30112	-706.10962	381.83182	450.76270	-581.59949	117.61795	129.12012	-678.03101	338.19141	71.63065
744	6.192	-541.84387	285.73486	1403.55237	-710.12048	111.34481	906.67963	-720.67407	428.64114	885.75214	-524.05713	287.20184	859.34088	-786.91394	79.07834	464.21182	-707.11499	381.87979	450.65094	-598.45422	116.25933	123.78716	-678.02222	338.16275	71.62218
745	6.200	-545.41223	285.90051	1403.75012	-713.33679	111.58226	906.94446	-723.03369	428.86917	885.58466	-526.70410	286.86270	859.54236	-793.34290	80.44727	465.12411	-708.09717	381.92114	450.53568	-615.47522	114.79678	118.75568	-678.00977	338.13800	71.61793
746	6.208	-548.97473	286.01419	1403.92981	-716.56189	111.80181	907.17340	-725.38428	429.07709	885.42566	-529.34766	286.49701	859.73816	-799.58826	81.72224	466.03513	-709.06396	381.95764	450.41568	-632.63000	113.25039	114.05532	-677.99316	338.11536	71.61994
747	6.217	-552.53284	286.07452	1404.09546	-719.80383	112.01205	907.36877	-727.71533	429.27356	885.27673	-531.99146	286.09869	859.92358	-805.66907	82.89943	466.93634	-710.02441	381.99072	450.29123	-649.88562	111.63583	109.70776	-677.97339	338.09320	71.62930
748	6.225	-556.08801	286.08185	1404.25122	-723.06873	112.22007	907.53082	-730.01880	429.46637	885.13794	-534.63867	285.66412	860.09558	-811.60217	83.98132	467.81628	-710.98975	382.02206	450.16486	-667.21155	109.96677	105.72819	-677.95215	338.06995	71.64564
749	6.233	-559.64050	286.03760	1404.40088	-726.36023	112.43133	907.65765	-732.28906	429.66168	885.00775	-537.29126	285.19312	860.25342	-817.40247	84.97374	468.66580	-711.97021	382.05273	450.03986	-684.57629	108.25616	102.12822	-677.93042	338.04449	71.66761
750	6.242	-563.19177	285.94318	1404.54675	-729.67859	112.64935	907.74609	-734.52319	429.86261	884.88287	-539.94897	284.68866	860.39777	-823.08215	85.88161	469.48093	-712.97583	382.08337	449.91898	-701.94885	106.51665	98.91817	-677.91040	338.01630	71.69341
751	6.250	-566.74182	285.79904	1404.68921	-733.02258	112.87577	907.79376	-736.72217	430.06979	884.75946	-542.61108	284.15546	860.52966	-828.65222	86.70766	470.26273	-714.01538	382.11459	449.80441	-719.29700	104.76037	96.10715	-677.89233	337.98492	71.72091
752	6.258	-570.29114	285.60391	1404.82764	-736.39099	113.11046	907.80084	-738.89038	430.28259	884.63434	-545.27637	283.59906	860.64935	-834.12048	87.45428	471.01572	-715.09546	382.14688	449.69736	-736.58215	102.99837	93.70215	-677.87817	337.94907	71.74807
753	6.267	-573.84167	285.35446	1404.96045	-739.78284	113.35119	907.77051	-741.03394	430.49924	884.50543	-547.94629	283.02576	860.75592	-839.49280	88.12550	471.74615	-716.21899	382.17880	449.59708	-753.76257	101.23997	91.70702	-677.86841	337.90634	71.77318
754	6.275	-577.39514	285.04614	1405.08594	-743.19714	113.59482	907.70801	-743.16113	430.71631	884.37146	-550.62280	282.44263	860.84717	-844.77136	88.72662	472.45981	-717.38550	382.20624	449.50070	-770.79651	99.49249	90.12154	-677.86499	337.85419	71.79426
755	6.283	-580.95300	284.67474	1405.20300	-746.63074	113.83899	907.61865	-745.28149	430.92981	884.23242	-553.31079	281.85608	860.91962	-849.95325	89.26295	473.16095	-718.59253	382.22379	449.40466	-787.64221	97.76163	88.94151	-677.86914	337.79083	71.80899
756	6.292	-584.51648	284.23724	1405.31104	-750.08020	114.08159	907.50696	-747.40649	431.13516	884.08936	-556.01587	281.27130	860.97028	-855.03259	89.73924	473.85144	-719.83545	382.22665	449.30597	-804.25769	96.05244	88.15900	-677.88281	337.71497	71.81628
757	6.300	-588.08508	283.73212	1405.41064	-753.54211	114.31873	907.37616	-749.54688	431.32703	883.94336	-558.74512	280.69250	860.99866	-860.00256	90.16025	474.53033	-721.10913	382.21191	449.20300	-820.59827	94.36998	87.76179	-677.90527	337.62561	71.81746
758	6.308	-591.65833	283.15900	1405.50220	-757.01672	114.54419	907.22931	-751.71411	431.50003	883.79535	-561.50757	280.12253	861.00696	-864.85852	90.53156	475.19492	-722.40869	382.17828	449.09622	-836.61536	92.71949	87.73208	-677.93530	337.52325	71.81509
759	6.317	-595.23694	282.51788	1405.58484	-760.50842	114.75013	907.07037	-753.91895	431.64819	883.64539	-564.31128	279.56085	860.99872	-869.59875	90.85884	475.84161	-723.72998	382.12354	448.98645	-852.25842	91.10539	88.04721	-677.97046	337.41055	71.81137
760	6.325	-598.82141	281.80887	1405.65576	-764.02429	114.92822	906.90320	-756.17114	431.76477	883.49231	-567.16406	279.00293	860.97699	-874.22546	91.14584	476.46588	-725.07031	382.04352	448.87378	-867.48157	89.53017	88.68113	-678.00854	337.29135	71.80807
761	6.333	-602.41296	281.03329	1405.71057	-767.57092	115.07153	906.73035	-758.47803	431.84406	883.33514	-570.07080	278.44098	860.94318	-878.74524	91.39272	477.06146	-726.42773	381.93347	448.75821	-882.24280	87.99576	89.60231	-678.04688	337.16937	71.80704
762	6.342	-606.01453	280.19348	1405.74463	-771.15344	115.17579	906.55164	-760.84448	431.88248	883.17352	-573.03394	277.86563	860.89752	-883.16516	91.59514	477.61969	-727.80225	381.79013	448.64053	-896.50745	86.50645	90.77050	-678.08301	337.04739	71.81034
763	6.350	-609.62854	279.29092	1405.75305	-774.77600	115.23864	906.36462	-763.27319	431.87762	883.00702	-576.05518	277.26797	860.84052	-887.49084	91.74481	478.12949	-729.19531	381.61200	448.52182	-910.24524	85.07047	92.13815	-678.11523	336.92752	71.82001
764	6.358	-613.25818	278.32590	1405.73254	-778.44299	115.25875	906.16449	-765.76489	431.82782	882.83356	-579.13696	276.64069	860.77399	-891.72620	91.83124	478.57849	-730.60962	381.39896	448.40295	-923.43225	83.69977	93.65433	-678.14331	336.81137	71.83746
765	6.367	-616.90759	277.29910	1405.68103	-782.15857	115.23613	905.94495	-768.32080	431.73352	882.65057	-582.28076	275.97754	860.69983	-895.87512	91.84410	478.95587	-732.04785	381.15271	448.28476	-936.04724	82.40797	95.26755	-678.16821	336.69974	71.86290
766	6.375	-620.57800	276.21234	1405.59668	-785.92590	115.17257	905.69934	-770.94116	431.59726	882.45697	-585.48755	275.27374	860.61945	-899.94495	91.77493	479.25430	-733.51294	380.87680	448.16788	-948.07385	81.20575	96.92793	-678.19287	336.59204	71.89550
767	6.383	-624.26990	275.06879	1405.47864	-789.74622	115.07050	905.42157	-773.62573	431.42160	882.25214	-588.75781	274.52737	860.53290	-903.94324	91.61867	479.46960	-735.00708	380.57608	448.05286	-959.49915	80.09815	98.58819	-678.21997	336.48645	71.93433
768	6.392	-627.98376	273.87286	1405.32568	-793.61926	114.93195	905.10699	-776.37109	431.20731	882.03534	-592.09106	273.73907	860.43866	-907.87976	91.37480	479.60049	-736.53223	380.25534	447.93994	-970.31116	79.08615	100.20407	-678.25195	336.38068	71.97910
769	6.400	-631.71936	272.62988	1405.13721	-797.54358	114.75832	904.75226	-779.17529	430.95483	881.80609	-595.48706	272.91010	860.33325	-911.76599	91.04771	479.64761	-738.08960	379.91818	447.82864	-980.50208	78.16923	101.73482	-678.28955	336.27325	72.03003
770	6.408	-635.47693	271.34509	1404.91260	-801.51843	114.54988	904.35657	-782.03711	430.66537	881.56488	-598.94556	272.04227	860.21161	-915.61414	90.64569	479.61331	-739.68115	379.56644	447.71750	-990.06628	77.34684	103.14287	-678.33252	336.16409	72.08714
771	6.417	-639.25696	270.02261	1404.65125	-805.54309	114.30595	903.92157	-784.95752	430.33990	881.31165	-602.46558	271.13855	860.06897	-919.43860	90.17943	479.50058	-741.31030	379.19995	447.60379	-998.99866	76.61799	104.39338	-678.37817	336.05362	72.14864
772	6.425	-643.05994	268.66486	1404.35339	-809.61780	114.02609	903.44983	-787.93799	429.97803	881.04437	-606.04736	270.20175	859.90131	-923.25330	89.65993	479.31241	-742.98291	378.81656	447.48276	-1007.29407	75.97871	105.45523	-678.42505	335.94156	72.21052
773	6.433	-646.88586	267.27274	1404.02014	-813.74500	113.71091	902.94385	-790.98047	429.57831	880.75989	-609.69067	269.23309	859.70630	-927.07312	89.09781	479.05115	-744.70850	378.41281	447.34808	-1014.94885	75.42089	106.30219	-678.47266	335.82651	72.26847
774	6.442	-650.73572	265.84726	1403.65369	-817.92859	113.36164	902.40631	-794.08569	429.13983	880.45599	-613.39575	268.23166	859.48352	-930.91125	88.50348	478.71774	-746.49756	377.98441	447.19345	-1021.96106	74.93510	106.91182	-678.52124	335.70599	72.31985
775	6.450	-654.61047	264.39032	1403.25708	-822.17371	112.97894	901.84082	-797.25513	428.66284	880.13184	-617.16309	267.19543	859.23486	-934.78040	87.88632	478.31198	-748.36035	377.52652	447.01343	-1028.33069	74.51357	107.26437	-678.57373	335.57745	72.36314
776	6.458	-658.51038	262.90384	1402.83252	-826.48621	112.56174	901.25140	-800.48950	428.14813	879.78766	-620.99487	266.12302	858.96417	-938.68860	87.25314	477.83401	-750.30566	377.03433	446.80405	-1034.05945	74.14944	107.34425	-678.63257	335.43854	72.39709
777	6.467	-662.43567	261.38889	1402.38184	-830.87170	112.10764	900.64233	-803.78906	427.59552	879.42346	-624.89209	265.01416	858.67621	-942.63928	86.60803	477.28571	-752.34106	376.50504	446.56384	-1039.15051	73.83434	107.14159	-678.70215	335.28720	72.42221
778	6.475	-666.38464	259.84573	1401.90723	-835.33557	111.61445	900.01776	-807.15356	427.00293	879.03882	-628.85791	263.86771	858.37463	-946.62830	85.95415	476.66904	-754.47168	375.93851	446.29462	-1043.60803	73.55868	106.65182	-678.78589	335.12201	72.44263
779	6.483	-670.35657	258.27383	1401.41138	-839.88342	111.08087	899.38147	-810.58252	426.36688	878.63379	-632.89600	262.68048	858.06122	-950.64539	85.29499	475.98337	-756.70166	375.33609	446.00119	-1047.43787	73.31342	105.87601	-678.88745	334.94257	72.46465
780	6.492	-674.35193	256.67172	1400.89551	-844.52014	110.50558	898.73669	-814.07788	425.68378	878.21014	-637.01074	261.44855	857.73657	-954.67444	84.63462	475.22528	-759.03320	374.69977	445.69012	-1050.64758	73.09071	104.82279	-679.01074	334.75049	72.49413
781	6.500	-678.37122	255.03772	1400.35913	-849.25159	109.88690	898.08618	-817.64355	424.95120	877.77124	-641.20752	260.16788	857.40082	-958.69617	83.97728	474.39020	-761.46631	374.03275	445.36789	-1053.24670	72.88384	103.50848	-679.15796	334.55017	72.53627
782	6.508	-682.41516	253.37117	1399.79932	-854.08289	109.22294	897.43298	-821.28369	424.16809	877.32086	-645.49097	258.83377	857.05450	-962.69006	83.32740	473.47269	-763.99951	373.33832	445.03979	-1055.25012	72.68786	101.95399	-679.33081	334.34857	72.59657
783	6.517	-686.48181	251.67181	1399.21167	-859.01917	108.51123	896.78119	-825.00342	423.33392	876.86121	-649.86743	257.43979	856.69922	-966.63586	82.68973	472.46667	-766.63232	372.61566	444.70798	-1056.67493	72.50097	100.18195	-679.52783	334.15302	72.68018
784	6.525	-690.56897	249.93916	1398.59131	-864.06653	107.74947	896.13477	-828.80640	422.44708	876.39197	-654.34424	255.97723	856.33691	-970.51233	82.06856	471.36703	-769.36548	371.85794	444.37070	-1057.54407	72.32524	98.21574	-679.74512	333.96939	72.79018
785	6.533	-694.67493	248.17229	1397.93481	-869.23230	106.93640	895.49799	-832.69360	421.50381	875.90955	-658.92920	254.43661	855.96832	-974.29700	81.46668	470.16995	-772.19995	371.05688	444.02432	-1057.88831	72.16634	96.07977	-679.97681	333.80118	72.92674
786	6.542	-698.79822	246.36938	1397.24011	-874.52209	106.07168	894.87469	-836.66406	420.49805	875.40717	-663.62939	252.81116	855.59241	-977.96570	80.88536	468.87134	-775.13525	370.20712	443.66525	-1057.75037	72.03258	93.80031	-680.21826	333.64871	73.08783
787	6.550	-702.93616	244.52728	1396.50671	-879.94006	105.15524	894.26837	-840.71753	419.42282	874.87628	-668.44995	251.09827	855.20593	-981.49255	80.32364	467.46741	-778.17139	369.30640	443.28943	-1057.19202	71.93253	91.40786	-680.46680	333.50864	73.27080
788	6.558	-707.08630	242.64157	1395.73462	-885.48889	104.18704	893.68317	-844.85352	418.27335	874.30878	-673.39233	249.29712	854.80396	-984.85022	79.77679	465.95865	-781.30664	368.35376	442.89191	-1056.30237	71.87179	88.94165	-680.72266	333.37320	73.47337
789	6.567	-711.24500	240.70779	1394.92615	-891.16785	103.16711	893.12494	-849.07324	417.04929	873.69910	-678.45654	247.40651	854.38104	-988.01331	79.23570	464.35318	-784.53857	367.34915	442.46823	-1055.19983	71.85120	86.45384	-680.98926	333.23102	73.69427
790	6.575	-715.40833	238.72281	1394.08789	-896.97278	102.09566	892.60352	-853.37842	415.75507	873.04535	-683.63770	245.42645	853.93347	-990.95886	78.68736	462.66827	-787.86401	366.29303	442.01709	-1054.03284	71.86632	84.01149	-681.26929	333.06973	73.93355
791	6.583	-719.57410	236.68530	1393.23059	-902.89368	100.97338	892.13397	-857.77026	414.39819	872.34937	-688.92749	243.36119	853.46069	-993.67004	78.11594	460.93158	-791.27979	365.18549	441.54080	-1052.97498	71.90687	81.69453	-681.56641	332.87912	74.19344
792	6.592	-723.74036	234.59593	1392.36914	-908.91443	99.80112	891.73706	-862.25073	412.98679	871.61591	-694.31445	241.22046	852.96667	-996.13977	77.50306	459.18274	-794.78320	364.02496	441.04453	-1052.21106	71.95561	79.58957	-681.88306	332.65408	74.48053
793	6.600	-727.90735	232.45746	1391.52161	-915.01306	98.57851	891.43835	-866.82202	411.52740	870.85211	-699.78491	239.01822	852.46143	-998.37512	76.82688	457.47284	-798.37354	362.80890	440.53473	-1051.91418	71.98730	77.77705	-682.22217	332.39539	74.80690
794	6.608	-732.07874	230.27425	1390.70581	-921.16150	97.30329	891.26514	-871.48657	410.02463	870.06787	-705.32153	236.77103	851.96191	-1000.40735	76.06273	455.86005	-802.05127	361.53607	440.01910	-1052.20569	71.97174	76.30899	-682.58472	332.10699	75.18811
795	6.617	-736.25989	228.05153	1389.93677	-927.32947	95.97145	891.24103	-876.24634	408.48087	869.27618	-710.90771	234.49736	851.49030	-1002.29724	75.18761	454.40250	-805.81860	360.20908	439.50656	-1053.10950	71.88326	75.18874	-682.97192	331.79233	75.63919
796	6.625	-740.45447	225.79477	1389.22473	-933.48547	94.57674	891.38037	-881.10303	406.89603	868.49268	-716.52539	232.21725	851.07092	-1004.13904	74.18575	453.14853	-809.67822	358.83521	439.00745	-1054.53284	71.71172	74.37175	-683.38257	331.45248	76.17191
797	6.633	-744.66370	223.50960	1388.57642	-939.59973	93.11066	891.68567	-886.05640	405.26657	867.73376	-722.15576	229.95120	850.72760	-1006.05261	73.05263	452.12717	-813.63281	357.42639	438.53314	-1056.29749	71.46599	73.78825	-683.81470	331.08820	76.79478
798	6.642	-748.88489	221.20259	1387.99597	-945.64490	91.56334	892.14899	-891.10425	403.58606	867.01605	-727.77783	227.71799	850.48029	-1008.16687	71.79715	451.34445	-817.68262	355.99823	438.09564	-1058.20593	71.16700	73.36855	-684.26709	330.70407	77.51527
799	6.650	-753.11292	218.88231	1387.48950	-951.59827	89.92461	892.75708	-896.24243	401.84698	866.35675	-733.37085	225.53183	850.34277	-1010.58752	70.44022	450.78983	-821.82617	354.56882	437.70764	-1060.09485	70.83844	73.05817	-684.73950	330.31094	78.34175
800	6.658	-757.34509	216.55881	1387.06677	-957.44397	88.18621	893.49664	-901.46484	400.04248	865.77350	-738.91772	223.40120	850.32178	-1013.37219	69.00851	450.44760	-826.06079	353.15659	437.38287	-1061.85803	70.50142	72.82388	-685.23633	329.92358	79.28307
801	6.667	-761.57996	214.24213	1386.74121	-963.17175	86.34464	894.35718	-906.76221	398.16757	865.28351	-744.40674	221.32947	850.41846	-1016.52307	67.52666	450.30511	-830.38623	351.77679	437.13507	-1063.44250	70.17075	72.65142	-685.76416	329.55609	80.34682
802	6.675	-765.81824	211.94144	1386.52612	-968.77771	84.40240	895.33081	-912.12402	396.22018	864.90216	-749.83179	219.31610	850.63074	-1019.99744	66.01380	450.35141	-834.80908	350.43817	436.97513	-1064.83435	69.85323	72.53531	-686.33569	329.21912	81.53998
803	6.683	-770.06287	209.66579	1386.43042	-974.26257	82.36760	896.40900	-917.53638	394.20160	864.64337	-755.19385	217.35590	850.95520	-1023.72424	64.48547	450.56863	-839.34180	349.14249	436.90939	-1066.03772	69.55153	72.46915	-686.96851	328.92062	82.87093
804	6.692	-774.31433	207.42447	1386.45654	-979.63342	80.25249	897.57904	-922.98389	392.11542	864.51947	-760.49927	215.43729	851.38666	-1027.61755	62.95471	450.92548	-844.00220	347.88831	436.94189	-1067.06018	69.26907	72.44199	-687.68335	328.66815	84.35020
805	6.700	-778.57141	205.22716	1386.60242	-984.90149	78.07179	898.82037	-928.45142	389.96640	864.53979	-765.75732	213.54283	851.91803	-1031.58826	61.43012	451.37854	-848.80713	346.67572	437.07706	-1067.91272	69.00935	72.44023	-688.49927	328.47079	85.98927
806	6.708	-782.82996	203.08376	1386.86194	-990.07996	75.84090	900.10474	-933.92334	387.76102	864.70996	-770.97827	211.65271	852.54004	-1035.55237	59.91352	451.88129	-853.77222	345.50897	437.31900	-1068.61438	68.77235	72.45169	-689.43115	328.33783	87.79679
807	6.717	-787.08459	201.00272	1387.22571	-995.18250	73.57350	901.40015	-939.38428	385.50812	865.03296	-776.17261	209.74861	853.24036	-1039.43420	58.40017	452.39438	-858.91211	344.39545	437.66943	-1069.18762	68.55445	72.46812	-690.49341	328.27335	89.77463
808	6.725	-791.33069	198.98914	1387.68188	-1000.22180	71.27931	902.67493	-944.82056	383.21838	865.50818	-781.34814	207.81711	854.00391	-1043.16956	56.88174	452.89041	-864.24048	343.34378	438.12604	-1069.65247	68.35286	72.48401	-691.69824	328.27609	91.91829
809	6.733	-795.56531	197.04410	1388.21765	-1005.20618	68.96387	903.90125	-950.22070	380.90076	866.12817	-786.50928	205.85178	854.81342	-1046.70959	55.35048	453.35153	-869.77148	342.36325	438.68048	-1070.02356	68.16884	72.49410	-693.05273	328.34607	94.22148
810	6.742	-799.78479	195.16516	1388.81873	-1010.13953	66.62975	905.05597	-955.57788	378.56079	866.87775	-791.65503	203.85474	855.65021	-1050.02185	53.80252	453.76312	-875.51978	341.46426	439.31744	-1070.31116	68.00639	72.49333	-694.55957	328.48843	96.67954
811	6.750	-803.98767	193.34653	1389.46912	-1015.02112	64.27802	906.12103	-960.88940	376.20197	867.73621	-796.77954	201.83687	856.49603	-1053.08997	52.23985	454.11050	-881.50049	340.65887	440.01590	-1070.52161	67.86874	72.47828	-696.22095	328.71030	99.28830
812	6.758	-808.17322	191.57841	1390.15222	-1019.84729	61.90969	907.08398	-966.15479	373.82715	868.67969	-801.87476	199.81487	857.33374	-1055.91516	50.66895	454.38272	-887.72754	339.96030	440.75296	-1070.66248	67.75600	72.44779	-698.03979	329.01535	102.04108
813	6.767	-812.33997	189.84784	1390.85315	-1024.61194	59.52660	907.93933	-971.37402	371.43936	869.68268	-806.93091	197.80675	858.14709	-1058.51355	49.09675	454.57846	-894.21362	339.38159	441.50687	-1070.74426	67.66379	72.40260	-700.02319	329.40067	104.92876
814	6.775	-816.48547	188.14185	1391.55847	-1029.30920	57.13227	908.68811	-976.54980	369.04346	870.71985	-811.93823	195.82922	858.92041	-1060.91248	47.52740	454.70627	-900.97144	338.93423	442.25684	-1070.77820	67.58318	72.34461	-702.18311	329.85620	107.94157
815	6.783	-820.60852	186.44977	1392.25635	-1033.93298	54.73202	909.33594	-981.68481	366.64774	871.76740	-816.88794	193.89751	859.63983	-1063.14734	45.96201	454.77853	-908.01123	338.62732	442.98044	-1070.77576	67.50285	72.27632	-704.53394	330.36575	111.06870
816	6.792	-824.70764	184.76312	1392.93579	-1038.47644	52.33252	909.89081	-986.78223	364.26288	872.80243	-821.76978	192.02582	860.29401	-1065.25647	44.40089	454.80518	-915.33887	338.46744	443.65454	-1070.74524	67.41197	72.20058	-707.09253	330.90945	114.29790
817	6.800	-828.78186	183.07520	1393.58752	-1042.93372	49.94151	910.36218	-991.84180	361.90051	873.80310	-826.57471	190.22751	860.87378	-1067.27771	42.84596	454.79169	-922.95483	338.46017	444.26053	-1070.69275	67.30208	72.12019	-709.87427	331.46722	117.61780
818	6.808	-832.83191	181.38153	1394.20276	-1047.29944	47.56763	910.75989	-996.86011	359.57184	874.74957	-831.29395	188.51411	861.37164	-1069.24158	41.30091	454.74118	-930.85352	338.61041	444.78836	-1070.62585	67.16829	72.03739	-712.89233	332.02274	121.02115
819	6.817	-836.85754	179.67935	1394.77429	-1051.56995	45.22042	911.09308	-1001.83032	357.28787	875.62494	-835.91919	186.89441	861.78186	-1071.16907	39.76921	454.65738	-939.02344	338.91800	445.23535	-1070.55090	67.00948	71.95284	-716.15698	332.56482	124.50482
820	6.825	-840.85876	177.96658	1395.29614	-1055.74231	42.91063	911.36914	-1006.74097	355.05957	876.41547	-840.44336	185.37271	862.10004	-1073.06897	38.25265	454.54547	-947.44897	339.37250	445.60254	-1070.47522	66.82738	71.86524	-719.67773	333.08508	128.06581
821	6.833	-844.83655	176.24176	1395.76416	-1059.81531	40.65035	911.59357	-1011.57739	352.89807	877.11102	-844.86133	183.94666	862.32343	-1074.94104	36.75185	454.41110	-956.11328	339.95282	445.89337	-1070.40540	66.62544	71.77186	-723.46191	333.57410	131.69815
822	6.842	-848.79236	174.50423	1396.17688	-1063.79065	38.45186	911.77026	-1016.32471	350.81363	877.70636	-849.17065	182.60648	862.45056	-1076.77600	35.26864	454.25839	-964.99731	340.62869	446.11322	-1070.34412	66.40806	71.66908	-727.51636	334.01923	135.39363
823	6.850	-852.72888	172.75362	1396.53577	-1067.67200	36.32645	911.90210	-1020.96631	348.81445	878.20197	-853.37231	181.33566	862.48126	-1078.56067	33.80788	454.08963	-974.07764	341.36115	446.26889	-1070.29138	66.18089	71.55247	-731.84473	334.40298	139.14337
824	6.858	-856.64978	170.98959	1396.84619	-1071.46545	34.28433	911.99146	-1025.48804	346.90552	878.60327	-857.46997	180.11276	862.41748	-1080.27966	32.37756	453.90659	-983.32373	342.10693	446.37119	-1070.24597	65.95130	71.41808	-736.44580	334.70358	142.94000
825	6.867	-860.55847	169.21326	1397.11658	-1075.17932	32.33426	912.04102	-1029.87769	345.08853	878.91980	-861.46680	178.91583	862.26459	-1081.91516	30.98800	453.71231	-992.69849	342.82788	446.43860	-1070.20471	65.72775	71.26498	-741.31567	334.89694	146.77841
826	6.875	-864.45740	167.42906	1397.35693	-1078.82263	30.48093	912.05450	-1034.12793	343.36359	879.16589	-865.36670	177.72693	862.03247	-1083.45178	29.65056	453.51166	-1002.15991	343.49683	446.49811	-1070.16443	65.51802	71.09686	-746.44678	334.95880	150.65265
827	6.883	-868.34778	165.64445	1397.57739	-1082.40491	28.72358	912.03693	-1038.23730	341.73059	879.36151	-869.17456	176.53438	861.73645	-1084.87805	28.37602	453.31067	-1011.66626	344.09708	446.58194	-1070.12268	65.32707	70.92109	-751.83667	334.86511	154.54887
828	6.892	-872.22791	163.86638	1397.78857	-1085.93298	27.05772	911.99341	-1042.20947	340.18921	879.53186	-872.89453	175.33414	861.39746	-1086.18933	27.17391	453.11478	-1021.17773	344.62030	446.72345	-1070.07703	65.15601	70.74712	-757.48950	334.59171	158.43768
829	6.900	-876.09534	162.09904	1398.00098	-1089.40930	25.47718	911.92883	-1046.05493	338.73846	879.70581	-876.53320	174.12985	861.04248	-1087.38831	26.05313	452.92804	-1030.65552	345.07028	446.95724	-1070.02649	65.00278	70.58469	-763.42163	334.11780	162.27086
830	6.908	-879.94763	160.34570	1398.22363	-1092.83167	23.97453	911.84821	-1049.79297	337.37573	879.91370	-880.09790	172.93106	860.70215	-1088.48474	25.02240	452.75314	-1040.05444	345.46945	447.32242	-1069.97083	64.86396	70.44169	-769.65723	333.43204	165.98280
831	6.917	-883.78113	158.61063	1398.46436	-1096.19250	22.54141	911.75696	-1053.44702	336.09604	880.18335	-883.59717	171.75154	860.40704	-1089.49255	24.08933	452.59119	-1049.32227	345.86078	447.86102	-1069.90930	64.73663	70.32204	-776.22559	332.53586	169.49530
832	6.925	-887.59094	156.89932	1398.73132	-1099.48132	21.16933	911.66071	-1057.04297	334.89136	880.53870	-887.03931	170.60860	860.18488	-1090.42639	23.25894	452.44229	-1058.40063	346.30392	448.61206	-1069.84265	64.62041	70.22538	-783.15845	331.44485	172.72505
833	6.933	-891.37390	155.21777	1399.03186	-1102.68665	19.84937	911.56445	-1060.60669	333.75174	880.99792	-890.42896	169.52271	860.05780	-1091.30188	22.53252	452.30692	-1067.22852	346.87305	449.60825	-1069.77258	64.51798	70.14829	-790.48560	330.18839	175.58939
834	6.942	-895.12512	153.57016	1399.37170	-1105.79846	18.57159	911.47168	-1064.16016	332.66583	881.57233	-893.76978	168.51730	860.04095	-1092.13538	21.90652	452.18604	-1075.74341	347.65710	450.87863	-1069.70154	64.43346	70.08592	-798.23511	328.80658	178.00870
835	6.950	-898.83997	151.95656	1399.75281	-1108.80652	17.32568	911.38379	-1067.71973	331.62143	882.26538	-897.06323	167.61719	860.14081	-1092.94373	21.37230	452.08127	-1083.88428	348.75504	452.44855	-1069.63123	64.37018	70.03384	-806.42993	327.34659	179.91010
836	6.958	-902.51379	150.37373	1400.17346	-1111.70227	16.10278	911.30072	-1071.29614	330.60745	883.07330	-900.31128	166.84462	860.35370	-1093.74402	20.91716	451.99405	-1091.59863	350.26169	454.33527	-1069.56409	64.32930	69.98974	-815.08765	325.85791	181.23103
837	6.967	-906.14026	148.81744	1400.63086	-1114.47791	14.89703	911.21997	-1074.89404	329.61697	883.98602	-903.51465	166.21628	860.66565	-1094.55017	20.52664	451.92447	-1098.85229	352.24374	456.54068	-1069.50110	64.30835	69.95499	-824.21729	324.38705	181.92154
838	6.975	-909.71350	147.28419	1401.12292	-1117.12781	13.70661	911.13776	-1078.51318	328.64828	884.98859	-906.67188	165.74167	861.05621	-1095.37415	20.18790	451.86996	-1105.64502	354.70123	459.03870	-1069.44202	64.30134	69.93400	-833.82422	322.97504	181.94728
839	6.983	-913.22913	145.77299	1401.64636	-1119.65076	12.53334	911.05011	-1082.14893	327.70361	886.06256	-909.77905	165.42180	861.50165	-1096.22327	19.89182	451.82629	-1112.02588	357.51563	461.75757	-1069.38708	64.30141	69.93095	-843.91211	321.65668	181.29272
840	6.992	-916.68420	144.28577	1402.19470	-1122.05066	11.38111	910.95502	-1085.79224	326.78653	887.18652	-912.83252	165.24910	861.97736	-1097.10046	19.63258	451.79025	-1118.11108	360.38870	464.55963	-1069.33655	64.30339	69.94698	-854.48193	320.45929	179.96071
841	7.000	-920.07825	142.82593	1402.75879	-1124.33533	10.25468	910.85297	-1089.43286	325.89963	888.33661	-915.82910	165.21036	862.46014	-1098.00525	19.40606	451.76083	-1124.10498	362.76965	467.21448	-1069.29114	64.30409	69.97987	-865.53345	319.40234	177.97125
842	7.008	-923.41541	141.39667	1403.32751	-1126.51575	9.15906	910.74481	-1093.05762	325.04376	889.48645	-918.76709	165.28989	862.93018	-1098.93494	19.20785	451.73770	-1130.28662	363.88730	469.41171	-1069.25232	64.30194	70.02511	-877.06299	318.49948	175.36221
843	7.017	-926.70105	140.00070	1403.88879	-1128.60413	8.10008	910.63049	-1096.65381	324.21945	890.60864	-921.64575	165.47037	863.37262	-1099.88635	19.03208	451.71994	-1136.88770	363.11584	470.89975	-1069.22156	64.29683	70.07729	-889.06372	317.76096	172.18948
844	7.025	-929.93982	138.64108	1404.42932	-1130.61511	7.08511	910.50928	-1100.20874	323.42807	891.67822	-924.46606	165.73178	863.77826	-1100.85632	18.87132	451.70566	-1143.93384	360.46820	471.66556	-1069.19885	64.28996	70.13133	-901.52173	317.19293	168.52318
845	7.033	-933.13733	137.32101	1404.93677	-1132.56580	6.12186	910.38000	-1103.71191	322.67178	892.67480	-927.23047	166.05145	864.14227	-1101.84045	18.71759	451.69186	-1151.24512	356.58978	471.92648	-1069.18518	64.28368	70.18303	-914.41943	316.79727	164.44246
846	7.042	-936.29846	136.04324	1405.40015	-1134.47449	5.21626	910.24152	-1107.15601	321.95331	893.58398	-929.94214	166.40672	864.46375	-1102.83313	18.56417	451.67517	-1158.59570	352.26245	471.94797	-1069.17932	64.28096	70.22945	-927.73438	316.57397	160.03250
847	7.050	-939.42883	134.81087	1405.81177	-1136.35999	4.37167	910.09302	-1110.53687	321.27567	894.39709	-932.60571	166.77774	864.74371	-1103.82751	18.40667	451.65295	-1165.82446	348.04547	471.91757	-1069.18005	64.28465	70.26928	-941.44067	316.52386	155.38159
848	7.058	-942.53503	133.62762	1406.16663	-1138.23962	3.58990	909.93414	-1113.85352	320.64130	895.10999	-935.22729	167.14842	864.98358	-1104.81531	18.24316	451.62369	-1172.84692	344.24615	471.93903	-1069.18689	64.29715	70.30249	-955.50977	316.64783	150.57780
849	7.067	-945.62317	132.49724	1406.46338	-1140.12952	2.87218	909.76440	-1117.10938	320.05142	895.72186	-937.81519	167.50652	865.18433	-1105.78845	18.07519	451.58643	-1179.63037	340.99289	472.06027	-1069.19861	64.32112	70.32891	-969.90747	316.94327	145.70612
850	7.075	-948.69885	131.42299	1406.70447	-1142.04358	2.21979	909.58264	-1120.31030	319.50555	896.23474	-940.37964	167.84433	865.34827	-1106.74084	17.90872	451.54016	-1186.17383	338.29562	472.29312	-1069.21472	64.35930	70.34787	-984.59741	317.40091	140.84590
851	7.083	-951.76599	130.40773	1406.89587	-1143.99133	1.63375	909.38635	-1123.46387	319.00137	896.65277	-942.93237	168.15855	865.47900	-1107.66687	17.75245	451.48383	-1192.49292	336.09473	472.62784	-1069.23596	64.41276	70.35931	-999.53979	318.00436	136.06815
852	7.092	-954.82703	129.45381	1407.04468	-1145.97791	1.11350	909.17236	-1126.57861	318.53592	896.98236	-945.48511	168.44872	865.58014	-1108.56458	17.61417	451.41702	-1198.61035	334.29825	473.04407	-1069.26111	64.47984	70.36429	-1014.69507	318.73172	131.43404
853	7.100	-957.88440	128.56277	1407.15784	-1148.00427	0.65572	908.93854	-1129.66211	318.10742	897.23273	-948.04541	168.71521	865.65448	-1109.43372	17.49861	451.34082	-1204.55103	332.80768	473.51941	-1069.28943	64.55712	70.36449	-1030.02319	319.55728	126.99452
854	7.108	-960.93860	127.73570	1407.24121	-1150.06799	0.25450	908.68475	-1132.72241	317.71552	897.41504	-950.61694	168.95946	865.70471	-1110.27527	17.40801	451.25815	-1210.33813	331.53427	474.03415	-1069.32043	64.64073	70.36255	-1045.48560	320.45395	122.79031
855	7.117	-963.99060	126.97404	1407.29871	-1152.16321	-0.09739	908.41290	-1135.76636	317.35907	897.54034	-953.20093	169.18610	865.73450	-1111.08997	17.34457	451.17288	-1215.99365	330.40723	474.57309	-1069.35291	64.72749	70.36235	-1061.04492	321.39639	118.85269
856	7.125	-967.04089	126.27872	1407.33325	-1154.28455	-0.40813	908.12610	-1138.80078	317.03412	897.61841	-955.79590	169.40398	865.74811	-1111.87683	17.31307	451.08768	-1221.53833	329.37515	475.12494	-1069.38586	64.81578	70.36778	-1076.66602	322.36331	115.20583
857	7.133	-970.08923	125.64902	1407.34717	-1156.42493	-0.68761	907.82916	-1141.83228	316.73474	897.65771	-958.40137	169.62375	865.74969	-1112.63147	17.32116	451.00345	-1226.98999	328.40295	475.68073	-1069.41956	64.90605	70.38130	-1092.31567	323.33887	111.86987
858	7.142	-973.13513	125.08253	1407.34363	-1158.57654	-0.94664	907.52814	-1144.86792	316.45511	897.66559	-961.01611	169.85410	865.74249	-1113.35266	17.37584	450.91995	-1232.36304	327.46750	476.23349	-1069.45349	65.00033	70.40363	-1107.96094	324.31250	108.86273
859	7.150	-976.17883	124.57635	1407.32544	-1160.72888	-1.19427	907.22925	-1147.91309	316.18924	897.64697	-963.63721	170.10022	865.72821	-1114.04211	17.48000	450.83731	-1237.66895	326.55441	476.77911	-1069.48718	65.10097	70.43404	-1123.56787	325.27713	106.19855
860	7.158	-979.21936	124.12851	1407.29553	-1162.87170	-1.43649	906.93774	-1150.97168	315.92966	897.60382	-966.26001	170.36421	865.70807	-1114.70984	17.63035	450.75589	-1242.91504	325.65594	477.31702	-1069.52161	65.20946	70.47097	-1139.10034	326.22629	103.88557
861	7.167	-982.25769	123.73828	1407.25708	-1164.99597	-1.67744	906.65692	-1154.04468	315.66846	897.53693	-968.87915	170.64650	865.68353	-1115.37561	17.81472	450.67490	-1248.10449	324.76895	477.84949	-1069.55725	65.32610	70.51259	-1154.52124	327.15195	101.92628
862	7.175	-985.29651	123.40582	1407.21313	-1167.09534	-1.92079	906.38892	-1157.13062	315.40018	897.44788	-971.49097	170.94717	865.65710	-1116.06750	18.01397	450.59296	-1253.23438	323.89343	478.37994	-1069.59460	65.45032	70.55692	-1169.79419	328.04416	100.31816
863	7.183	-988.33801	123.13187	1407.16650	-1169.16736	-2.16890	906.13525	-1160.22583	315.12323	897.33948	-974.09521	171.26596	865.63055	-1116.81384	18.21043	450.50970	-1258.29980	323.03024	478.91193	-1069.63489	65.58105	70.60222	-1184.88525	328.89255	99.05389
864	7.192	-991.38293	122.91742	1407.11914	-1171.21204	-2.42190	905.89667	-1163.32568	314.83862	897.21375	-976.69409	171.60188	865.60211	-1117.63538	18.39363	450.42572	-1263.29321	322.18027	479.44785	-1069.67883	65.71704	70.64762	-1199.76245	329.68759	98.12178
865	7.200	-994.43054	122.76334	1407.07251	-1173.23157	-2.67825	905.67316	-1166.42822	314.54791	897.07184	-979.28931	171.95358	865.56665	-1118.54504	18.55949	450.34109	-1268.20728	321.34494	479.98749	-1069.72693	65.85695	70.69321	-1214.39404	330.42175	97.50644
866	7.208	-997.47888	122.67073	1407.02783	-1175.23010	-2.93548	905.46356	-1169.53247	314.25232	896.91382	-981.88281	172.31967	865.51776	-1119.54773	18.70798	450.25510	-1273.03247	320.52798	480.52792	-1069.77991	65.99963	70.73943	-1228.75024	331.08923	97.18770
867	7.217	-1000.52600	122.64102	1406.98584	-1177.21423	-3.19027	905.26581	-1172.63940	313.95270	896.73950	-984.47803	172.69865	865.44891	-1120.64197	18.84185	450.16745	-1277.76001	319.73477	481.06451	-1069.83801	66.14467	70.78661	-1242.80249	331.68542	97.13976
868	7.225	-1003.57288	122.67552	1406.94617	-1179.19373	-3.43866	905.07642	-1175.75269	313.65063	896.54919	-987.08130	173.08974	865.35431	-1121.82117	18.96535	450.07919	-1282.38184	318.96954	481.59125	-1069.90173	66.29246	70.83497	-1256.52417	332.20670	97.33383
869	7.233	-1006.62048	122.77513	1406.90747	-1181.18054	-3.67690	904.89063	-1178.87866	313.34955	896.34576	-989.70142	173.49417	865.23047	-1123.07751	19.08335	449.99109	-1286.89307	318.23477	482.10019	-1069.97278	66.44390	70.88477	-1269.88794	332.65146	97.74036
870	7.242	-1009.67102	122.94026	1406.86792	-1183.18738	-3.90183	904.70319	-1182.02466	313.05521	896.13409	-992.34790	173.91425	865.07697	-1124.40271	19.20230	449.90231	-1291.28955	317.53268	482.58179	-1070.05505	66.60004	70.93584	-1282.86548	333.01947	98.32819
871	7.250	-1012.72595	123.17111	1406.82495	-1185.22498	-4.11037	904.51044	-1185.19922	312.77490	895.91895	-995.02979	174.35149	864.89722	-1125.78870	19.33129	449.81052	-1295.56885	316.86652	483.02542	-1070.15198	66.76171	70.98775	-1295.43115	333.30969	99.06454
872	7.258	-1015.78552	123.46765	1406.77466	-1187.30212	-4.29803	904.31073	-1188.40991	312.51645	895.70435	-997.75586	174.80701	864.69739	-1127.22815	19.48099	449.71347	-1299.72900	316.24063	483.41962	-1070.26624	66.92977	71.04116	-1307.56274	333.51950	99.91683
873	7.267	-1018.84875	123.82961	1406.71265	-1189.42493	-4.45758	904.10425	-1191.66260	312.28821	895.49353	-1000.53198	175.28300	864.48560	-1128.71423	19.66136	449.60999	-1303.76929	315.65948	483.75229	-1070.39783	67.10520	71.09890	-1319.24561	333.64587	100.85359
874	7.275	-1021.91516	124.25699	1406.63391	-1191.59949	-4.58057	903.89142	-1194.96118	312.09839	895.28839	-1003.36353	175.78264	864.27020	-1130.23816	19.88052	449.49951	-1307.69214	315.12473	484.01248	-1070.54333	67.28838	71.16540	-1330.47290	333.68753	101.84587
875	7.283	-1024.98132	124.74937	1406.53430	-1193.82971	-4.66096	903.67249	-1198.30591	311.95282	895.08789	-1006.25391	176.30965	864.05963	-1131.79260	20.14511	449.38141	-1311.50537	314.63452	484.19363	-1070.69812	67.47814	71.24599	-1341.24878	333.64600	102.87060
876	7.292	-1028.04333	125.30412	1406.41052	-1196.11829	-4.69637	903.44690	-1201.69312	311.85370	894.88867	-1009.20288	176.86844	863.86267	-1133.36926	20.46023	449.25455	-1315.22119	314.18671	484.29639	-1070.85803	67.67223	71.34608	-1351.59375	333.52573	103.91269
877	7.300	-1031.09802	125.91519	1406.26123	-1198.46301	-4.68717	903.21277	-1205.11572	311.79999	894.68799	-1012.20532	177.46269	863.68658	-1134.96057	20.82803	449.11746	-1318.85571	313.78021	484.32904	-1071.01965	67.86824	71.46922	-1361.54883	333.33453	104.96297
878	7.308	-1034.14343	126.57303	1406.08752	-1200.85608	-4.63688	902.96869	-1208.56372	311.78745	894.48523	-1015.25293	178.09283	863.53467	-1136.55994	21.24578	448.96896	-1322.42871	313.41159	484.30466	-1071.17981	68.06411	71.61490	-1371.17822	333.08383	106.01598
879	7.317	-1037.18005	127.26500	1405.89331	-1203.28430	-4.55392	902.71497	-1212.02734	311.80716	894.28119	-1018.33203	178.75401	863.40479	-1138.16223	21.70442	448.80957	-1325.96118	313.07184	484.23911	-1071.33728	68.25858	71.77813	-1380.57080	332.78955	107.06921
880	7.325	-1040.21106	127.97531	1405.68713	-1205.73108	-4.45260	902.45526	-1215.49731	311.84485	894.07672	-1021.42749	179.43393	863.28827	-1139.76404	22.18690	448.64313	-1329.47388	312.74741	484.15152	-1071.49255	68.45175	71.95086	-1389.83887	332.47208	108.12228
881	7.333
882	7.342
883	7.350
884	7.358
885	7.367
886	7.375
887	7.383
888	7.392
889	7.400
890	7.408
891	7.417
892	7.425
893	7.433
894	7.442
895	7.450
896	7.458
897	7.467
898	7.475
899	7.483
900	7.492
901	7.500
902	7.508
903	7.517
904	7.525
905	7.533
906	7.542
907	7.550
908	7.558
909	7.567
910	7.575
911	7.583
912	7.592
913	7.600
914	7.608
915	7.617
916	7.625
917	7.633
918	7.642
919	7.650
920	7.658
921	7.667
922	7.675
923	7.683
924	7.692
925	7.700
926	7.708
927	7.717
928	7.725
929	7.733
930	7.742
931	7.750
932	7.758
933	7.767
934	7.775
935	7.783
936	7.792
937	7.800
938	7.808
939	7.817
940	7.825
941	7.833
942	7.842
943	7.850
944	7.858
945	7.867
946	7.875
947	7.883
948	7.892
949	7.900
950	7.908
951	7.917
952	7.925
953	7.933
954	7.942
955	7.950
956	7.958
957	7.967
958	7.975
959	7.983
960	7.992
961	8.000
962	8.008
963	8.017
964	8.025
965	8.033
966	8.042
967	8.050
968	8.058
969	8.067
970	8.075
971	8.083
972	8.092
973	8.100
974	8.108
975	8.117
976	8.125
977	8.133
978	8.142
979	8.150
980	8.158
981	8.167
982	8.175
983	8.183
984	8.192
985	8.200
986	8.208
987	8.217
988	8.225
989	8.233
990	8.242
991	8.250
992	8.258
993	8.267
994	8.275
995	8.283
996	8.292
997	8.300
998	8.308
999	8.317
1000	8.325
1001	8.333
1002	8.342
1003	8.350
1004	8.358
1005	8.367
1006	8.375
1007	8.383
1008	8.392
1009	8.400
1010	8.408
1011	8.417
1012	8.425
1013	8.433
1014	8.442
1015	8.450
1016	8.458
1017	8.467
1018	8.475
1019	8.483
1020	8.492
1021	8.500
1022	8.508
1023	8.517
1024	8.525
1025	8.533
1026	8.542
1027	8.550
1028	8.558
1029	8.567
1030	8.575
1031	8.583
1032	8.592
1033	8.600
1034	8.608
1035	8.617
1036	8.625
1037	8.633
1038	8.642
1039	8.650
1040	8.658
1041	8.667
1042	8.675
1043	8.683
